# Supplementary material for: Loss of TMEM65 in mice causes mitochondrial disease mediated by mitochondrial Ca2+
Source: Nat Commun. 2026 Apr 14;17:5203. doi: 10.1038/s41467-026-71761-w (PMC13254257; doi:10.1038/s41467-026-71761-w)
Supplement: Supplementary file 4 — Supplementary Data 1 [file 41467_2026_71761_MOESM4_ESM.xlsx]

## Sheet: Proteins
Accession	Description	Gene Symbol	MW [kDa]	# PSMs	# Unique Peptides	Abundances (Grouped): 10months, Ctrl	Abundances (Grouped): 10months, KO	Abundances (Grouped): 2months, Ctrl	Abundances (Grouped): 2months, KO	Abundance Ratio: (10months, KO) / (10months, Ctrl)	Abundance Ratio: (2months, KO) / (2months, Ctrl)	Abundance Log2Ratio: (10months, KO) / (10months, Ctrl)	Abundance Log2Ratio: (2months, KO) / (2months, Ctrl)	Abundance Ratio P-Value: (10months, KO) / (10months, Ctrl)	Abundance Ratio P-Value: (2months, KO) / (2months, Ctrl)	-log10pvalue10	-log10pvalue2	Abundance Ratio Variability [%]: (10months, KO) / (10months, Ctrl)	Abundance Ratio Variability [%]: (2months, KO) / (2months, Ctrl)	Abundances (Grouped) CV [%]: 10months, Ctrl	Abundances (Grouped) CV [%]: 10months, KO	Abundances (Grouped) CV [%]: 2months, Ctrl	Abundances (Grouped) CV [%]: 2months, KO	Abundances (Normalized): F6: 127N, Sample, 327, Female, 10months, Ctrl	Abundances (Normalized): F6: 128N, Sample, 258, Female, 10months, Ctrl	Abundances (Normalized): F6: 129N, Sample, 353, Male, 10months, Ctrl	Abundances (Normalized): F6: 126, Sample, 326-Cre, Female, 10months, KO	Abundances (Normalized): F6: 127C, Sample, 259-Cre, Female, 10months, KO	Abundances (Normalized): F6: 128C, Sample, 351-Cre, Male, 10months, KO	Abundances (Normalized): F6: 129C, Sample, 352-Cre, Male, 10months, KO	Abundances (Normalized): F6: 131N, Sample, 621, Female, 2months, Ctrl	Abundances (Normalized): F6: 132N, Sample, 625, Female, 2months, Ctrl	Abundances (Normalized): F6: 133N, Sample, 627, Male, 2months, Ctrl	Abundances (Normalized): F6: 134N, Sample, 631, Male, 2months, Ctrl	Abundances (Normalized): F6: 130C, Sample, 623-Cre, Female, 2months, KO	Abundances (Normalized): F6: 131C, Sample, 624-Cre, Female, 2months, KO	Abundances (Normalized): F6: 132C, Sample, 626-Cre, Male, 2months, KO	Abundances (Normalized): F6: 133C, Sample, 628-Cre, Male, 2months, KO	WT2monthAVGabundance
Q6ZPJ3	(E3-independent) E2 ubiquitin-conjugating enzyme UBE2O OS=Mus musculus OX=10090 GN=Ube2o PE=1 SV=3	Ube2o	140.7	1	1	42.7	64.3	44	41.8	1.385	0.946	0.469886	-0.0800879	0.492807	0.369839	0.307323	0.431987	25.93	17.52	13.74	17.72	7.8	14.72	42	42.7	53.3	58.8	49.7	74.3	70.4	48.3	45.6	40.4	42.5	47.4	39.2	44.6	33.7	44.2
O55028	[3-methyl-2-oxobutanoate dehydrogenase [lipoamide]] kinase, mitochondrial OS=Mus musculus OX=10090 GN=Bckdk PE=1 SV=1	Bckdk	46.6	8	6	581	772.4	628.5	752.9	1.249	1.128	0.320773	0.173767	0.869455	0.0114523	0.0607529	1.94111	27.76	16.05	14.35	10.14	7.98	5.26	581	458.4	605.1	874.9	819.4	728.1	704.9	623.3	633.8	566.2	688.5	768.3	737.9	686.5	769.8	627.95
Q8CJ19	[F-actin]-monooxygenase MICAL3 OS=Mus musculus OX=10090 GN=Mical3 PE=1 SV=2	Mical3	223.6	5	2	59.6	108.1	63.5	67.4	1.466	0.953	0.551885	-0.0694519	0.419428	0.37134	0.377343	0.430228	61.47	34.24	24.27	30.81	11.04	7.81	45.1	59.6	74	97.9	108.1	108.2	180.3	70.7	69.2	58.3	57.3	70.1	69.1	65.7	58.7	63.875
P54923	[Protein ADP-ribosylarginine] hydrolase OS=Mus musculus OX=10090 GN=Adprh PE=1 SV=1	Adprh	40	6	5	308.2	314.7	314.1	323.4	1.052	1.025	0.0731347	0.0356239	0.663611	0.855854	0.178086	0.0676004	32.05	23.17	4.71	12.06	16.54	5.68	311.9	308.2	285.6	326.6	365.5	303.2	274.9	335.2	371.1	251.2	294.4	324.3	322.5	290.8	331.4	312.975
Q8BGK2	[Protein ADP-ribosylarginine] hydrolase-like protein 1 OS=Mus musculus OX=10090 GN=Adprhl1 PE=1 SV=1	Adprhl1	39.9	16	10	1386.8	1990.8	1278.4	1214.5	1.416	0.978	0.501821	-0.0320936	0.452737	0.57471	0.344154	0.240551	32.36	27.24	13.42	8.62	22.71	3.42	1718.6	1360	1386.8	1754	2168.3	2005.4	1976.3	1430.9	1636.9	976.5	1142.1	1215.4	1282.8	1183.8	1213.7	1296.6
Q8BFP9	[Pyruvate dehydrogenase (acetyl-transferring)] kinase isozyme 1, mitochondrial OS=Mus musculus OX=10090 GN=Pdk1 PE=1 SV=2	Pdk1	49	13	6	340.7	351.5	332	361.8	1.06	1.095	0.0840643	0.130931	0.696712	0.180288	0.156947	0.744033	25.46	21.36	10.19	0.55	4.06	2.82	340.7	284.8	342.7	349.4	351	354.1	352	343.1	323.1	315.9	341.2	356.3	379.7	363.3	360.3	330.825
Q9JK42	[Pyruvate dehydrogenase (acetyl-transferring)] kinase isozyme 2, mitochondrial OS=Mus musculus OX=10090 GN=Pdk2 PE=1 SV=2	Pdk2	46	20	9	1311.9	1745.8	1361.1	1455.4	1.408	1.147	0.493647	0.197865	0.507483	0.00496002	0.294578	2.30452	21.58	16.04	8.63	6.6	5.64	4.06	1196.8	1311.9	1423	1724.9	1766.9	1960.7	1701.5	1344	1221.7	1381.4	1378.4	1466.2	1559.4	1423.6	1444.6	1331.38
O70571	[Pyruvate dehydrogenase (acetyl-transferring)] kinase isozyme 4, mitochondrial OS=Mus musculus OX=10090 GN=Pdk4 PE=1 SV=1	Pdk4	46.6	16	9	829.1	1398.5	805.4	844.8	1.854	1.03	0.890641	0.0426443	0.160467	0.618133	0.794615	0.208918	29.65	20.18	20.85	11.85	17.32	6.57	562.5	831	829.1	1364.4	1680.4	1433.5	1285.2	780.1	831.7	701.4	1041	781.1	844.6	845.1	917.3	838.55
Q3UV70	[Pyruvate dehydrogenase [acetyl-transferring]]-phosphatase 1, mitochondrial OS=Mus musculus OX=10090 GN=Pdp1 PE=1 SV=1	Pdp1	61.1	17	11	1068.5	1321.9	888.6	975.4	1.284	1.106	0.360645	0.145351	0.785619	0.0296584	0.104788	1.52785	25.51	16.95	18.24	13.54	7.2	3.22	1068.5	790.6	1132.9	1454	1464.2	1115.2	1201.7	924.9	792.6	856	922.5	948.2	964.5	986.4	1021.1	874
Q99JT9	1,2-dihydroxy-3-keto-5-methylthiopentene dioxygenase OS=Mus musculus OX=10090 GN=Adi1 PE=1 SV=1	Adi1	21.5	4	4	93.9	107.2	91.9	93.1	1.08	1.071	0.111031	0.0989585	0.865677	0.487687	0.0626441	0.311859	31.83	31.07	14.68	14.11	41.26	12.38	93.9	117.9	90.9	103	111.6	134.2	98.8	77.9	51.5	142.5	108.3	78.7	106.8	94	92.2	95.05
Q9D6Y9	1,4-alpha-glucan-branching enzyme OS=Mus musculus OX=10090 GN=Gbe1 PE=1 SV=1	Gbe1	80.3	26	15	2659.4	3640.8	2232	2524.3	1.352	1.173	0.435095	0.230203	0.535115	0.00108586	0.271553	2.96423	31.21	18.63	13.64	21.41	6.28	7.26	2659.4	2227.3	2932.4	5233.8	3491.3	3796.8	3401.3	2254.2	2210.1	2017.4	2346.1	2523.2	2525.3	2366.2	2811.8	2206.95
Q9DCT1	1,5-anhydro-D-fructose reductase OS=Mus musculus OX=10090 GN=Akr1e2 PE=1 SV=1	Akr1e1	34.4	11	8	455	486.3	455	444.7	1.062	0.963	0.0867838	-0.0543923	0.685673	0.332609	0.163883	0.478066	24.49	21.26	4.19	13.26	10.47	5.08	470.7	455	432.9	493.5	539.3	388.9	479.2	485.8	520	426.3	419	459.1	463.5	416.8	430.7	462.775
Q64433	10 kDa heat shock protein, mitochondrial OS=Mus musculus OX=10090 GN=Hspe1 PE=1 SV=2	Hspe1	11	47	10	7044.1	23024.8	5872.8	5392.8	3.123	0.946	1.64293	-0.0800879	0.00287248	0.216737	2.54174	0.664066	37.46	18.86	17.77	26.39	9.39	13.14	5617.7	8061.8	7044.1	24329.3	32881.6	17788.2	21790.3	5086.5	6076.5	6335.5	5676	5243.5	5546.3	4930.4	6619.5	5793.62
O08810	116 kDa U5 small nuclear ribonucleoprotein component OS=Mus musculus OX=10090 GN=Eftud2 PE=1 SV=1	Eftud2	109.3	7	5	228.1	350.4	286.7	297.2	1.401	1.044	0.486457	0.0621217	0.524589	0.628569	0.280181	0.201647	31.64	20.59	8.05	23.13	13.73	8.05	258.3	223.1	228.1	377.3	442.4	251.6	325.4	311.6	315.7	235.7	263.8	311.5	303.5	291	258.3	281.7
Q9DCL4	12S rRNA N4-methylcytidine methyltransferase OS=Mus musculus OX=10090 GN=Mettl15 PE=1 SV=2	Mettl15	45.3	1	1	67	15.1	14.7	19.6	0.322	1.366	-1.63487	0.449957	7.54135e-05	0.0237505	4.12255	1.62433	108.12	29.17	71.06	51.91	10.19	48.24	11.6	67	87.9	9.2	9.8	26.1	23.4	12.9	13.8	15.7	16	40.5	15.3	17.4	22.1	14.6
Q9DAK9	14 kDa phosphohistidine phosphatase OS=Mus musculus OX=10090 GN=Phpt1 PE=1 SV=1	Phpt1	14	11	5	2734.2	1873.1	2033.8	2052.6	0.68	0.997	-0.556393	-0.00433459	0.18759	0.889792	0.72679	0.0507113	21.33	12.53	16.45	10.47	14.45	4.15	2477.5	3392	2734.2	1946.8	1802.1	2229.8	1794.5	2104.9	1916.3	2594.5	1965.1	2037.9	2075.6	1896.1	2067.5	2145.2
Q9CQV8	14-3-3 protein beta/alpha OS=Mus musculus OX=10090 GN=Ywhab PE=1 SV=3	Ywhab	28.1	57	5	968.7	1214.6	1097.3	1098.2	1.388	1.025	0.473008	0.0356239	0.613995	0.640516	0.211835	0.19347	24.41	15.34	16.76	15.07	4.17	7.11	1068.5	968.7	761.8	1242.6	1415.2	974.6	1187.2	1127.5	1127.3	1068	1035.9	1061.8	1135.8	1200.5	1023.9	1089.68
P62259	14-3-3 protein epsilon OS=Mus musculus OX=10090 GN=Ywhae PE=1 SV=1	Ywhae	29.2	58	13	5976.7	7299	6602.3	6988.5	1.201	1.026	0.264236	0.0370307	0.775611	0.644138	0.110356	0.191021	25.53	17.4	15.71	15.62	16.2	4.37	6977.3	5089.1	5976.7	7718.9	8547.9	5893.6	6902	7272.2	8061	5730.1	5994.2	6850.2	7165.8	6514.6	7129.7	6764.38
P68510	14-3-3 protein eta OS=Mus musculus OX=10090 GN=Ywhah PE=1 SV=2	Ywhah	28.2	66	7	1661.6	2059.7	2170.6	2248.5	1.041	1.06	0.0579701	0.0840643	0.907256	0.246085	0.0422702	0.608915	24.39	16.11	11.38	12.92	11.78	2.89	2011.6	1661.6	1660.9	2057.8	2200.3	1611.5	2061.7	2341.9	2466.1	1929.2	2011.7	2203.3	2337.7	2289.5	2208.2	2187.22
P61982	14-3-3 protein gamma OS=Mus musculus OX=10090 GN=Ywhag PE=1 SV=2	Ywhag	28.3	88	8	3998.4	5663.2	4192.9	4050.5	1.403	0.996	0.488515	-0.00578235	0.469038	0.877428	0.328792	0.0567886	16.26	11.25	10.97	5.35	8.44	3.68	3998.4	4713.8	3856.1	5756.3	6221.3	5560.1	5571.5	4237.3	4148.9	4745.5	3888.2	3979.9	4303.5	4113.1	3988.8	4254.98
P68254	14-3-3 protein theta OS=Mus musculus OX=10090 GN=Ywhaq PE=1 SV=1	Ywhaq; LOC102634437; Gm11226; Ywhaq-ps3; Cdk5rap2	27.8	43	6	363.5	469.3	494.2	492.8	1.208	1.087	0.27262	0.120352	0.9496	0.157008	0.0224592	0.804077	27.19	20.33	12.39	19.62	14.13	6.49	427.1	363.5	336.5	495.6	523.6	325.1	444.4	520.1	575.6	412.1	469.6	494.5	558.2	491	491.1	494.35
P63101	14-3-3 protein zeta/delta OS=Mus musculus OX=10090 GN=Ywhaz PE=1 SV=1	Ywhaz	27.8	49	8	1481.2	2398.6	1932.4	1908.4	1.43	1.005	0.516015	0.0071955	0.436915	0.976734	0.359603	0.0102235	25.73	15.59	13.79	10.08	6.31	8.07	1811.5	1481.2	1405.2	2357.2	2606.8	2039.7	2440.8	2075.5	2023.5	1845.4	1835.1	1836.1	2148.7	1983.5	1807.4	1944.88
P58871	182 kDa tankyrase-1-binding protein OS=Mus musculus OX=10090 GN=Tnks1bp1 PE=1 SV=2	Tnks1bp1	181.7	6	5	52.3	50.5	62.8	63.3	0.818	1.064	-0.289827	0.0894982	0.287852	0.637819	0.54083	0.195302	52.79	26.23	23.21	1.24	12.83	6.42	46.8	72	52.3	51.3	50.6	49.8	50.4	62.4	66.3	63.1	48.9	59.3	68.7	64.9	61.7	60.175
Q9DBL9	1-acylglycerol-3-phosphate O-acyltransferase ABHD5 OS=Mus musculus OX=10090 GN=Abhd5 PE=1 SV=1	Abhd5	39.1	2	2	23.2	32.6	22.1	21.4	1.404	0.97	0.489543	-0.0439433	0.468031	0.632837	0.329725	0.198708	43.87	56.27	49.87	17.32	52.67	49.87	10.6	32.6	23.2	28.5	32.3	42.3	33	15.5	11.6	38.4	31.5	15	12.6	37.1	30.5	24.25
O35083	1-acyl-sn-glycerol-3-phosphate acyltransferase alpha OS=Mus musculus OX=10090 GN=Agpat1 PE=1 SV=1	Agpat1	31.7	3	2	348	370.9	404.4	424.1	1.088	1.019	0.121679	0.0271541	0.761886	0.94161	0.11811	0.0261289	41.5	10.51	7.43	4.63	5.33	2.57	305.6	349.2	348	367.9	374	343.1	382.6	405.5	400.8	403.2	447.2	419.6	428.5	410.6	435.7	414.175
Q9D1E8	1-acyl-sn-glycerol-3-phosphate acyltransferase epsilon OS=Mus musculus OX=10090 GN=Agpat5 PE=1 SV=2	Agpat5	42.2	2	2	34.5	32.7	62.7	59	0.854	0.896	-0.227692	-0.158429	0.364274	0.0982796	0.438571	1.00754	59.9	14.68	62.89	19.31	7.36	5.66	75.6	22.6	34.5	35.7	32	22.2	33.4	65.4	60.2	59.5	69.4	61.2	53.6	58.1	59.9	63.625
Q9D517	1-acyl-sn-glycerol-3-phosphate acyltransferase gamma OS=Mus musculus OX=10090 GN=Agpat3 PE=1 SV=2	Agpat3	43.3	14	9	1696.7	2010.8	1819.3	1953.5	1.232	1.052	0.301002	0.0731347	0.720615	0.317526	0.142297	0.498221	33.58	17.51	38.72	12.07	13.45	3.66	1696.7	849.7	1965.5	2199.8	1919	1660.5	2107.1	1872	1768.1	1592.6	2186.8	1843.5	1956.1	1950.9	2014	1854.88
P51432	1-phosphatidylinositol 4,5-bisphosphate phosphodiesterase beta-3 OS=Mus musculus OX=10090 GN=Plcb3 PE=1 SV=2	Plcb3	139.4	1	1	28.8	26.1	26.2	29	0.881	1.146	-0.182786	0.196607	0.454787	0.295653	0.342192	0.529218	20.88	18.5	6.88	17.17	12.07	23.58	27.7	31.6	28.8	22	23.4	31.5	29.1	27.7	26	26.4	20.8	33	31	18.4	27.2	25.225
Q8R3B1	1-phosphatidylinositol 4,5-bisphosphate phosphodiesterase delta-1 OS=Mus musculus OX=10090 GN=Plcd1 PE=1 SV=2	Plcd1	85.8	8	7	189.5	220	210.9	205.1	1.121	0.961	0.164786	-0.0573917	0.883263	0.423057	0.05391	0.373601	25.42	22.55	9.26	8.48	8.04	13.41	189.5	215.6	180.9	223.2	216.9	190.5	233.5	221.6	220.2	186.5	201.9	197.4	241.2	213.2	175.3	207.55
Q4KWH5	1-phosphatidylinositol 4,5-bisphosphate phosphodiesterase eta-1 OS=Mus musculus OX=10090 GN=Plch1 PE=2 SV=1	Plch1	187.6	5	2	78.8	118.7	99.3	91.6	1.399	0.97	0.484396	-0.0439433	0.522753	0.550804	0.281703	0.259003	28.32	29.17	16.37	9.41	7.9	3.35	78.8	99.9	74	126.9	129.9	111	107.6	105.2	88.7	103.8	95.1	90.3	92.8	93.5	86.8	98.2
Q62077	1-phosphatidylinositol 4,5-bisphosphate phosphodiesterase gamma-1 OS=Mus musculus OX=10090 GN=Plcg1 PE=1 SV=2	Plcg1	149.6	1	1	86.8	92.8	85.5	96.9	1.132	1.133	0.178874	0.180148	0.952125	0.161346	0.0213062	0.792241	15.18	15.17	14.33	10.46	14.83	3.17	95.7	71.7	86.8	88.5	109.6	88.3	97.2	104.3	80.8	74.5	90.5	98.4	100.5	95.5	93.5	87.525
P16330	2',3'-cyclic-nucleotide 3'-phosphodiesterase OS=Mus musculus OX=10090 GN=Cnp PE=1 SV=3	Cnp	47.1	9	8	315.4	484.1	429.9	383.1	1.551	0.913	0.633199	-0.131313	0.329215	0.044616	0.482521	1.35051	39.42	34.55	6.57	47	14.75	50.43	315.7	280.9	315.4	419.1	559.2	358.9	958.6	415.3	374.4	528	445.1	392.6	373.9	864.7	341.1	440.7
Q9CQ62	2,4-dienoyl-CoA reductase, mitochondrial OS=Mus musculus OX=10090 GN=Decr1 PE=1 SV=1	Decr1	36.2	26	8	4215.6	4508.2	3632.4	3284.1	1.037	0.944	0.0524159	-0.0831412	0.897483	0.202734	0.0469736	0.693073	26.28	22.46	23.22	10.04	17.99	5.45	4215.6	3649.7	5681.7	4502.4	4514.1	5396.6	4370.4	3728.7	3249.4	3538.6	4828.1	3232.2	3336.9	3224.1	3615	3836.2
Q3TIU4	2',5'-phosphodiesterase 12 OS=Mus musculus OX=10090 GN=Pde12 PE=1 SV=2	Pde12	67.5	3	3	218.6	200.7	193.1	186.9	1.348	1.005	0.43082	0.0071955	0.593619	0.906786	0.226492	0.0424951	25.93	25.63	23.73	32.96	26.86	10.55	224.5	218.6	141.6	209.2	324	155.7	192.5	223.3	269.7	150.8	167	196.9	211.6	167.2	177.4	202.7
O35084	25-hydroxyvitamin D-1 alpha hydroxylase, mitochondrial OS=Mus musculus OX=10090 GN=Cyp27b1 PE=1 SV=2	Cyp27b1	56.2	2	2	130.5	154.4	124.2	139.1	1.298	1.114	0.37629	0.155749	0.681994	0.214404	0.166219	0.668767	42.5	12.57	20.34	10.94	13.98	3.81	107.1	161	130.5	143.8	174.7	165.8	139.3	119.8	137.2	97.9	128.8	143.5	142.3	136	132.3	120.925
Q3TXS7	26S proteasome non-ATPase regulatory subunit 1 OS=Mus musculus OX=10090 GN=Psmd1 PE=1 SV=1	Psmd1	105.7	36	25	2652.1	3759.2	3138.8	3180.9	1.364	1.024	0.447844	0.0342157	0.518565	0.667214	0.285197	0.175735	29.59	20.15	9.77	9.6	10.12	6.95	2908.9	2390.9	2652.1	3780.5	4203.4	3319.8	3738	3370.3	3402.3	2777	2923.1	3319.7	3383.2	3048	2919.7	3118.18
Q9Z2X2	26S proteasome non-ATPase regulatory subunit 10 OS=Mus musculus OX=10090 GN=Psmd10 PE=1 SV=3	Psmd10	25.1	2	2	50.8	71.5	49.2	52.8	1.347	1.02	0.42975	0.0285692	0.565562	0.98097	0.24752	0.00834419	16.38	18.32	22.11	16.04	10.35	14.72	49	71.8	50.8	74.3	93	66.2	68.7	55.5	51.7	44	46.8	57.2	62	48.6	44.9	49.5
Q8BG32	26S proteasome non-ATPase regulatory subunit 11 OS=Mus musculus OX=10090 GN=Psmd11 PE=1 SV=3	Psmd11	47.4	16	9	1202.9	1703.2	1288	1241.9	1.473	0.993	0.558757	-0.0101344	0.437765	0.82613	0.358759	0.0829515	20.08	17.73	4.8	10.45	10.21	6.74	1202.9	1117.9	1225.6	1722.5	1925.6	1490.7	1684.1	1397.2	1332.8	1098	1244.7	1292.4	1337.2	1193.4	1157	1268.17
Q9D8W5	26S proteasome non-ATPase regulatory subunit 12 OS=Mus musculus OX=10090 GN=Psmd12 PE=1 SV=4	Psmd12	52.9	17	15	1145.2	1723.7	1386.1	1297.3	1.482	0.985	0.567545	-0.0218044	0.444595	0.696489	0.352035	0.157086	29.2	28.07	15.71	17.5	17.45	5.72	1317.8	959.5	1145.2	1777.1	2036.2	1317.7	1671.9	1550.3	1515.8	1048.4	1267.5	1315.6	1415.7	1240.9	1279.2	1345.5
Q9WVJ2	26S proteasome non-ATPase regulatory subunit 13 OS=Mus musculus OX=10090 GN=Psmd13 PE=1 SV=1	Psmd13	42.8	35	16	2521.9	3562.7	2804.6	2750.5	1.432	0.997	0.518031	-0.00433459	0.433702	0.903383	0.362809	0.0441279	27.7	23.14	14.3	16.36	16.53	7.04	2902.7	2178.2	2521.9	3718.4	4200.2	2818.2	3413.5	3133.2	3089.4	2191.5	2546	2856.1	2983.5	2555.3	2648.7	2740.03
O35593	26S proteasome non-ATPase regulatory subunit 14 OS=Mus musculus OX=10090 GN=Psmd14 PE=1 SV=2	Psmd14	34.6	12	7	1601.5	2356.6	1793	1781.6	1.452	1.014	0.538041	0.0200577	0.411269	0.817584	0.385874	0.0874678	26.29	19.8	6.51	15.66	16.62	8.37	1775.9	1601.5	1579.9	2478.1	2830.9	1952.2	2241.1	1982.2	2026.2	1416.6	1621.9	1850.4	1972.2	1631.4	1715.4	1761.72
Q8VDM4	26S proteasome non-ATPase regulatory subunit 2 OS=Mus musculus OX=10090 GN=Psmd2 PE=1 SV=1	Psmd2	100.1	26	19	2039.7	2971.1	2327.8	2336.8	1.449	1.001	0.535058	0.00144197	0.415018	0.965635	0.381933	0.0151868	19.2	21.01	11.22	10.93	12.02	7.36	2202.7	1759.2	2039.7	3027.6	3341.5	2557.6	2915.6	2526.3	2465.6	1929	2197.7	2422	2468	2254.5	2095.1	2279.65
P14685	26S proteasome non-ATPase regulatory subunit 3 OS=Mus musculus OX=10090 GN=Psmd3 PE=1 SV=3	Psmd3	60.7	20	11	1938.8	2877.7	2271.4	2242.7	1.42	1.021	0.505891	0.0299829	0.448271	0.720798	0.348459	0.142186	22.88	18.65	20.73	16.47	15.1	4.65	2239.8	1466.2	1938.8	3021.7	3302.2	2213.8	2740.5	2502.2	2440	1778.1	2114.5	2301	2346.3	2185.8	2119.6	2208.7
O35226	26S proteasome non-ATPase regulatory subunit 4 OS=Mus musculus OX=10090 GN=Psmd4 PE=1 SV=1	Psmd4	40.7	7	6	1139.1	1437.1	1179	1081.8	1.19	0.995	0.250962	-0.00723157	0.93996	0.864556	0.0268907	0.0632069	32.01	20.12	21.45	8.49	9.22	5.29	1044	1546	1139.1	1463.5	1670.2	1411.2	1398.5	1193.1	1198	1165.1	978.4	1095	1162.1	1024.7	1068.7	1133.65
Q8BJY1	26S proteasome non-ATPase regulatory subunit 5 OS=Mus musculus OX=10090 GN=Psmd5 PE=1 SV=4	Psmd5	55.9	13	10	452.1	849.7	401.3	398.3	1.692	0.986	0.75873	-0.0203404	0.212386	0.592702	0.672875	0.227164	25.14	17.85	14.31	14.39	11.46	7.73	557.5	428.7	452.1	837.7	996.9	698.7	861.8	462.6	416.6	353.3	386.7	399.5	438.4	397.2	362.8	404.8
Q99JI4	26S proteasome non-ATPase regulatory subunit 6 OS=Mus musculus OX=10090 GN=Psmd6 PE=1 SV=1	Psmd6	45.5	18	13	1291.8	1833.7	1445.7	1486.9	1.449	1.034	0.535058	0.0482362	0.425686	0.531556	0.370911	0.274451	28.53	15.61	10.41	9.58	9.55	4.39	1315.9	1083	1291.8	1789.7	1985	1577.3	1878.8	1625.3	1498.5	1302	1394.9	1511.4	1601.1	1458.5	1462.9	1455.18
P26516	26S proteasome non-ATPase regulatory subunit 7 OS=Mus musculus OX=10090 GN=Psmd7 PE=1 SV=2	Psmd7	36.5	9	6	727.9	958.3	942.7	926.1	1.393	0.962	0.478195	-0.0558912	0.625689	0.302361	0.203642	0.519474	38.35	20.45	5.53	4.13	3.97	2.61	751.5	674.1	727.9	933.8	1007	923.8	983.5	967.9	901	918.1	977.7	911.3	915.3	964.4	937.1	941.175
Q9CX56	26S proteasome non-ATPase regulatory subunit 8 OS=Mus musculus OX=10090 GN=Psmd8 PE=1 SV=2	Psmd8	39.9	5	5	245.3	308.5	317.8	313.4	1.219	0.998	0.285698	-0.00288828	0.88118	0.776295	0.0549356	0.109973	28.79	23.04	5.43	14.07	15.04	8.14	245.3	240.6	266.2	295	322.5	262.3	365.8	399.1	336.8	288.5	300	300.8	339.9	326.5	283.2	331.1
Q9CR00	26S proteasome non-ATPase regulatory subunit 9 OS=Mus musculus OX=10090 GN=Psmd9 PE=1 SV=1	Psmd9	24.7	6	5	766	747.2	637.4	651.5	0.958	0.994	-0.0619024	-0.00868224	0.429144	0.737334	0.367397	0.132336	30.04	19.04	31.6	9.72	16.53	6.81	648.9	1167.4	766	634.6	804.5	742.9	751.6	658.8	817.5	616.7	562.5	699	679	604.5	625.1	663.875
P62334	26S proteasome regulatory subunit 10B OS=Mus musculus OX=10090 GN=Psmc6 PE=1 SV=1	Psmc6	44.1	18	13	2154.9	2697.6	2100.3	2142.4	1.308	1.015	0.387363	0.0214797	0.598427	0.805493	0.222989	0.093938	17.63	17.98	5.46	8.44	14.07	6.8	2154.9	2180.6	1970.1	2749.1	3004.9	2454.9	2647.1	2373.2	2244.3	1719.7	1965.5	2255.5	2245.9	2043.7	1968	2075.68
P62192	26S proteasome regulatory subunit 4 OS=Mus musculus OX=10090 GN=Psmc1 PE=1 SV=1	Psmc1	49.2	19	10	875.8	1226.1	1030.3	1019.2	1.36	1.031	0.443607	0.0440443	0.687697	0.563669	0.162603	0.248976	18.85	21.59	3.95	11.44	12	6.93	868.2	932.6	875.8	1256.5	1358	1027.7	1196.5	1148.6	1119.9	900	947.9	1085.4	1068.1	972.5	942.1	1029.1
O88685	26S proteasome regulatory subunit 6A OS=Mus musculus OX=10090 GN=Psmc3 PE=1 SV=2	Psmc3	49.5	26	16	1682	2167.5	1884.2	1816	1.287	0.988	0.364012	-0.0174171	0.630482	0.744901	0.200327	0.127901	19.83	16.14	16.01	4.53	4.76	3.86	1611.9	2146.1	1682	2133.5	2352.5	2179.4	2155.6	1962.7	1947.3	1823.2	1782.8	1870.9	1890	1756	1762.8	1879
P54775	26S proteasome regulatory subunit 6B OS=Mus musculus OX=10090 GN=Psmc4 PE=1 SV=2	Psmc4	47.4	16	10	1405.2	1795.4	1518.4	1491.1	1.351	0.998	0.434028	-0.00288828	0.546002	0.916254	0.262806	0.0379839	21.32	19.28	11.67	10.04	11.57	7.84	1405.2	1643.1	1314.6	1836.5	2028.3	1592.8	1755.2	1632.4	1706	1335.2	1412.4	1516.6	1641.9	1466.1	1359.4	1521.5
P46471	26S proteasome regulatory subunit 7 OS=Mus musculus OX=10090 GN=Psmc2 PE=1 SV=5	Psmc2	48.6	24	15	2665.7	3523.9	2766.1	2693.8	1.353	1.005	0.436162	0.0071955	0.534286	0.966448	0.272226	0.0148216	15.93	16.98	7.41	9.77	13.73	5.26	2779.9	2665.7	2402	3674.8	4015.5	3223.8	3379.2	3007.2	3105.3	2313.5	2544.2	2767.9	2911.6	2621.7	2604.7	2742.55
P62196	26S proteasome regulatory subunit 8 OS=Mus musculus OX=10090 GN=Psmc5 PE=1 SV=1	Psmc5	45.6	26	10	1629.9	2123	1674.7	1674.3	1.316	0.981	0.396159	-0.027675	0.587296	0.631756	0.231143	0.19945	21.04	20.99	9.16	8.52	8.07	7.14	1629.9	1714.7	1430.6	2164.9	2403.3	1970.4	2082	1850.6	1714.4	1635.9	1528.3	1772.6	1753.8	1529	1598.4	1682.3
Q3UHX2	28 kDa heat- and acid-stable phosphoprotein OS=Mus musculus OX=10090 GN=Pdap1 PE=1 SV=1	Pdap1	20.6	10	6	689.5	788.8	646.7	661.9	0.937	1.023	-0.093879	0.0328061	0.408157	0.791976	0.389172	0.101288	36.04	24.42	31.11	12.07	19.56	6.1	547.2	1000.9	689.5	628.1	826.8	817.3	761.3	592.8	837.4	705.6	542.8	722.6	669.5	625.5	654.4	669.65
Q80ZK0	28S ribosomal protein S10, mitochondrial OS=Mus musculus OX=10090 GN=Mrps10 PE=1 SV=1	Mrps10	18.7	5	4	386.5	512.1	420.6	458.8	1.418	1.067	0.503858	0.0935602	0.520276	0.33058	0.283766	0.480723	55.87	17.13	10.23	9.57	7.26	7.76	335	386.5	410.5	520.1	609.4	501.5	504.2	404.1	437.8	388.5	455.5	455.1	446.3	462.6	526.8	421.475
Q9DCA2	28S ribosomal protein S11, mitochondrial OS=Mus musculus OX=10090 GN=Mrps11 PE=1 SV=2	Mrps11	20.2	2	2	24.3	23.9	32	28.8	0.814	0.962	-0.296899	-0.0558912	0.335397	0.551841	0.47444	0.258186	44.88	39.24	29.63	20.08	25.56	16.43	22.9	38.1	24.3	29.9	26.5	21.4	19.2	34.8	29.5	19.4	36.4	34.7	25.7	24.9	32.2	30.025
O35680	28S ribosomal protein S12, mitochondrial OS=Mus musculus OX=10090 GN=Mrps12 PE=2 SV=1	Mrps12	15.4	3	2	134.9	194	146.3	148.9	1.571	1	0.651683	0	0.287918	0.903541	0.540731	0.0440524	31.1	13.91	23.31	9.36	13.58	5.65	91.8	147.2	134.9	174.6	181.9	206.9	211.3	133	143	180.7	149.7	153	144.8	137	155.3	151.6
Q9CR88	28S ribosomal protein S14, mitochondrial OS=Mus musculus OX=10090 GN=Mrps14 PE=1 SV=1	Mrps14	14.9	1	1	27.4	27.2	37.2	35.6	0.975	0.995	-0.0365259	-0.00723157	0.671456	0.789936	0.172982	0.102408	17.82	17.37	16.17	13.25	10.59	13.33	24.4	33.4	27.4	25.6	28.9	32.3	24	41.7	39.3	32.9	35.2	37.1	33.4	34.3	44.4	37.275
Q9DC71	28S ribosomal protein S15, mitochondrial OS=Mus musculus OX=10090 GN=Mrps15 PE=1 SV=2	Mrps15	29.4	5	4	205.8	367.9	265.9	278.3	1.836	1.034	0.876566	0.0482362	0.100101	0.76609	0.999563	0.11572	26.11	16.53	11.23	19.11	4.7	6.57	182.4	228.6	205.8	371.4	488.2	314.6	364.3	261.5	251.4	270.3	280.8	294.6	269.4	254.3	287.5	266
Q9CPX7	28S ribosomal protein S16, mitochondrial OS=Mus musculus OX=10090 GN=Mrps16 PE=1 SV=1	Mrps16	15.2	1	1	17.8	51.3	22.6	24.1	2.906	1.065	1.53903	0.0908534	0.00198712	0.741051	2.70178	0.130152	43.03	29.15	5.67	46.24	29.58	13.89	16.7	18.7	17.8	58	90.8	29.8	45.4	21.2	30.9	14.7	24.2	20.6	27.3	26.6	21.9	22.75
Q9CQE3	28S ribosomal protein S17, mitochondrial OS=Mus musculus OX=10090 GN=Mrps17 PE=1 SV=1	Mrps17	13.4	1	1	110.7	255.7	156.6	153.2	2.21	1.044	1.14405	0.0621217	0.0192538	0.645091	1.71548	0.190379	18.29	21.08	17.76	7.13	15.78	12.83	110.7	105.9	145.1	232.5	265.5	272.1	246.3	144.5	120.5	169.8	170.8	151.8	129.7	154.7	177.8	151.4
Q99N85	28S ribosomal protein S18a, mitochondrial OS=Mus musculus OX=10090 GN=Mrps18a PE=2 SV=1	Mrps18a	22.3	4	3	105.5	100.4	121.3	106.6	1.022	0.891	0.0313952	-0.166503	0.726146	0.0961828	0.138976	1.0169	20	26.82	14.04	4.63	9.69	13.57	83.2	108.7	105.5	94.3	98	102.9	104.4	109.5	112.3	131	131.3	96	99.1	128.1	114.7	121.025
Q99N84	28S ribosomal protein S18b, mitochondrial OS=Mus musculus OX=10090 GN=Mrps18b PE=1 SV=1	Mrps18b	28.7	4	3	78.2	81.1	83.3	79.4	1.004	0.92	0.00575927	-0.120294	0.655857	0.17382	0.183191	0.759901	34.31	24.95	23.12	19.33	21.83	4.53	61.4	97.9	78.2	67.8	87.4	104.9	75.3	76	73	115.5	91.3	76.5	79.9	85.1	78.9	88.95
Q8R2L5	28S ribosomal protein S18c, mitochondrial OS=Mus musculus OX=10090 GN=Mrps18c PE=1 SV=1	Mrps18c	16.3	2	1	55.5	67.4	66.2	63.9	1.171	1.003	0.227741	0.00432161	0.924012	0.794036	0.0343224	0.10016	17.27	10.46	13.99	8.93	5.92	8.94	49.9	65.7	55.5	57.1	70.2	66.5	68.3	59.3	66.2	66.3	68.1	57.7	70	67.3	60.7	64.975
Q924T2	28S ribosomal protein S2, mitochondrial OS=Mus musculus OX=10090 GN=Mrps2 PE=1 SV=1	Mrps2	32.3	2	1	87.8	95.7	117.9	112	1.18	0.901	0.238787	-0.150401	0.949779	0.126968	0.0223776	0.896307	20.99	11.64	20.28	6.8	10.6	9.47	79.2	87.8	115.8	87.2	96.7	94.7	103	111.5	124.6	99.4	125	93.7	117.1	111.1	112.9	115.125
P58059	28S ribosomal protein S21, mitochondrial OS=Mus musculus OX=10090 GN=Mrps21 PE=1 SV=1	Mrps21	10.6	3	3	102.9	107.9	131.3	135.6	1.263	0.983	0.336855	-0.0247367	0.753416	0.692174	0.122965	0.159785	25.4	16.96	20.92	13.1	5.23	16.37	72.4	109.7	102.9	99.8	91.2	116.6	121.1	127.6	123.8	138.9	135	122.2	142.1	129.4	174.8	131.325
Q9CXW2	28S ribosomal protein S22, mitochondrial OS=Mus musculus OX=10090 GN=Mrps22 PE=1 SV=1	Mrps22	41.2	10	7	259.7	273.3	293	272.2	1.024	0.992	0.0342157	-0.011588	0.620686	0.705435	0.207128	0.151543	24.26	24.4	17.97	10.07	7.27	8.51	216	310	259.7	266.3	302.6	280.5	237.3	255.7	294.5	291.4	302.7	270.5	247	273.9	303.8	286.075
Q8VE22	28S ribosomal protein S23, mitochondrial OS=Mus musculus OX=10090 GN=Mrps23 PE=1 SV=1	Mrps23	20.3	4	2	46.3	63.2	72.2	73.3	1.358	1.057	0.441483	0.0799754	0.537471	0.723444	0.269645	0.140595	20.96	27.72	14.97	11.99	17.83	10.31	45.7	59.1	46.3	63.5	79.1	63	62.6	65.7	79.3	60.3	89.3	64.9	70.7	76	82.7	73.65
Q9CQV5	28S ribosomal protein S24, mitochondrial OS=Mus musculus OX=10090 GN=Mrps24 PE=1 SV=1	Mrps24	18.9	1	1	142	277.8	183.3	197.4	2.019	1.104	1.01364	0.14274	0.0420908	0.219176	1.37581	0.659206	19.9	19.57	9.49	15.09	14.69	8.14	120.1	142	142.5	248.6	350.7	276.1	279.5	166.3	165.5	202	221.7	186.1	187.9	207.3	220.1	188.875
Q9D125	28S ribosomal protein S25, mitochondrial OS=Mus musculus OX=10090 GN=Mrps25 PE=1 SV=1	Mrps25	19.9	3	3	83.1	72	83.6	87.1	0.823	0.985	-0.281036	-0.0218044	0.288272	0.63728	0.540197	0.19567	41.47	30.56	9.17	13.87	19.11	17.35	81.5	96.1	83.1	72	79.5	56.4	71.9	85.2	104.5	65.2	82	87.3	87	62.5	96	84.225
Q80ZS3	28S ribosomal protein S26, mitochondrial OS=Mus musculus OX=10090 GN=Mrps26 PE=1 SV=1	Mrps26	23.4	6	6	238.6	305.1	285.5	270	1.235	0.94	0.304511	-0.0892673	0.851504	0.208187	0.0698134	0.681547	17.35	13.53	11.76	12.09	8.54	6.77	219.2	275.8	238.6	311.4	365.4	276.4	298.9	257.9	307.5	269.7	302.3	260.9	279.4	247	287.3	284.35
Q8BK72	28S ribosomal protein S27, mitochondrial OS=Mus musculus OX=10090 GN=Mrps27 PE=1 SV=2	Mrps27	47.7	2	2	26.9	36	32.6	30.5	1.265	1.006	0.339137	0.00863031	0.700539	0.871048	0.154568	0.0599577	51.64	32.9	58.59	15.78	10.48	24.95	61.9	26.9	22.3	39.1	41.3	33.2	29	30.1	37.1	30.3	35	26.2	35.1	26.4	43.3	33.125
Q9CY16	28S ribosomal protein S28, mitochondrial OS=Mus musculus OX=10090 GN=Mrps28 PE=1 SV=1	Mrps28	20.5	2	2	156.7	131.5	199.9	182.2	0.963	0.911	-0.0543923	-0.134477	0.54169	0.12183	0.266249	0.914245	36.44	10.13	18.63	13.89	5.86	7.2	117.6	156.7	171	116.3	145	119.2	153.5	190.2	207.3	192.8	215	175.2	169	189.4	198	201.325
Q9ER88	28S ribosomal protein S29, mitochondrial OS=Mus musculus OX=10090 GN=Dap3 PE=1 SV=1	Dap3	44.7	5	5	372.3	353.6	390.7	417.6	1.001	1.031	0.00144197	0.0440443	0.562858	0.767856	0.249601	0.11472	24.95	22.65	12.15	13.74	9.27	9.84	372.3	312	397.2	359	442.2	326.3	348.3	399.6	381.4	381.9	461	395.7	359.7	440.7	444.7	405.975
Q9D0G0	28S ribosomal protein S30, mitochondrial OS=Mus musculus OX=10090 GN=Mrps30 PE=1 SV=1	Mrps30	49.9	3	3	43.9	48.5	53.8	48.6	1.059	0.849	0.0827026	-0.236164	0.888462	0.0204027	0.051361	1.69031	28.46	21.53	9.9	8.03	7.2	5.24	51.4	43.2	43.9	50.7	50.3	42.5	46.8	53.2	49.9	54.4	59.3	49.6	48.1	44.1	49.1	54.2
Q61733	28S ribosomal protein S31, mitochondrial OS=Mus musculus OX=10090 GN=Mrps31 PE=1 SV=1	Mrps31	43.9	11	8	624	636.8	676.2	639.6	1.035	0.947	0.0496308	-0.0785637	0.615931	0.173362	0.210468	0.761046	25.56	14.83	24.19	7.29	9.35	7.99	467	766.5	624	597.3	669.2	692.3	606	630.3	635.9	761.3	719	587.6	608.5	672.3	695.6	686.625
Q9D2R8	28S ribosomal protein S33, mitochondrial OS=Mus musculus OX=10090 GN=Mrps33 PE=1 SV=1	Mrps33	12.5	2	1	11.2	49.1	17.4	22.8	4.274	1.313	2.09559	0.392867	1.49478e-05	0.0395731	4.82542	1.4026	18.83	32.63	3.25	17.18	32.26	13.67	11.2	11.2	11.8	53.2	57.4	38.7	45.2	25.8	11.9	16.1	18.7	18.7	24.8	21	25.1	18.125
Q9JIK9	28S ribosomal protein S34, mitochondrial OS=Mus musculus OX=10090 GN=Mrps34 PE=1 SV=1	Mrps34	25.8	6	6	247.7	250.2	241.4	251	1.11	1.013	0.15056	0.0186342	0.829662	0.966152	0.0810986	0.0149547	30.29	19.98	20.5	16.78	6.97	10.34	171.1	253.4	247.7	193.6	237.8	290.9	263.2	229.8	222.2	253.6	255.4	243.9	207	261.8	258.4	240.25
Q8BJZ4	28S ribosomal protein S35, mitochondrial OS=Mus musculus OX=10090 GN=Mrps35 PE=1 SV=2	Mrps35	36	7	4	348.4	328.7	397.9	397	0.923	1.024	-0.115597	0.0342157	0.362306	0.86286	0.440924	0.0640598	26.71	22.66	13.56	8.21	6.54	6.1	314.4	410.1	348.4	327.4	358.6	330	293	377.2	401.9	394	439.5	402	391.8	392	444	403.15
Q9CQX8	28S ribosomal protein S36, mitochondrial OS=Mus musculus OX=10090 GN=Mrps36 PE=1 SV=1	Mrps36	11.1	7	2	285.2	132.7	222.3	209.6	0.61	0.952	-0.713119	-0.0709665	0.0170832	0.319678	1.76743	0.495288	29.24	25.48	22.45	23.45	11.5	7.18	189.4	285.2	292	131.2	100.8	178.3	134.3	183.3	211.1	234	237.1	224.3	203.8	189.8	215.6	216.375
Q99N87	28S ribosomal protein S5, mitochondrial OS=Mus musculus OX=10090 GN=Mrps5 PE=1 SV=1	Mrps5	48.2	8	7	316.7	443.9	354.3	368.8	1.511	1.03	0.595504	0.0426443	0.380787	0.796747	0.419317	0.0986797	29.84	18.02	15.9	6.99	2.26	6.69	268.4	369.6	316.7	454.8	493.3	433.3	421.6	344.7	351.8	356.9	363.6	367	370.5	326.1	381.1	354.25
P58064	28S ribosomal protein S6, mitochondrial OS=Mus musculus OX=10090 GN=Mrps6 PE=1 SV=3	Mrps6	14.3	4	2	111.3	160.6	139.4	125.2	1.409	0.91	0.494672	-0.136062	0.478853	0.159201	0.319797	0.798054	20.38	12.24	19.34	7.92	8.64	6.38	87	129.1	111.3	149.9	169	176.4	152.6	135.7	143.3	126.3	154.9	124.9	122.1	125.5	140.2	140.05
Q80X85	28S ribosomal protein S7, mitochondrial OS=Mus musculus OX=10090 GN=Mrps7 PE=1 SV=1	Mrps7	28	6	4	173.2	229.3	206.9	215.5	1.373	1.061	0.457332	0.0854247	0.541135	0.500857	0.266694	0.300286	28.53	18.89	9.74	9.3	5.69	4.22	170.3	202.4	173.2	209.6	261.8	229.9	228.8	187.5	209.3	204.5	214.1	204.7	213	218.1	226.4	203.85
Q9D7N3	28S ribosomal protein S9, mitochondrial OS=Mus musculus OX=10090 GN=Mrps9 PE=1 SV=3	Mrps9	44.9	8	6	316.7	449.6	444.6	451.2	1.558	1.005	0.639695	0.0071955	0.323509	0.868708	0.490113	0.0611264	34.65	17.04	14.42	6.78	4.12	9.81	257.5	316.7	343.9	467.9	493.4	432	428.6	454.3	435.1	423.9	464.4	400.3	435.7	467.3	504.2	444.425
O88986	2-amino-3-ketobutyrate coenzyme A ligase, mitochondrial OS=Mus musculus OX=10090 GN=Gcat PE=1 SV=2	Gcat	44.9	2	2	68.7	37.9	45.7	46.4	0.549	0.96	-0.865122	-0.0588937	0.0197542	0.441376	1.70434	0.355191	31.74	14.59	15.14	15.12	16.78	7	75.8	68.7	55.8	43.9	30.1	38.3	37.6	43.4	48.1	34.2	51.2	44.8	48.4	41.6	48.1	44.225
Q6PDY2	2-aminoethanethiol dioxygenase OS=Mus musculus OX=10090 GN=Ado PE=1 SV=2	Ado	28.4	10	7	277.6	298.8	313.4	331.2	1.1	1.034	0.137504	0.0482362	0.792031	0.736106	0.101258	0.13306	23.45	24.15	9.05	7.09	13.32	6.14	277.6	315.4	265.8	271.1	303.3	322	294.3	254.6	303.5	323.6	352.2	300	320.9	341.9	341.8	308.475
Q8BH00	2-aminomuconic semialdehyde dehydrogenase OS=Mus musculus OX=10090 GN=Aldh8a1 PE=1 SV=1	Aldh8a1	53.6	1	1	328.1	378.5	334.2	305.8	1.13	0.923	0.176323	-0.115597	0.889213	0.105892	0.0509942	0.975136	14.98	7.49	11.67	13.45	10.39	5.6	361.3	285.6	328.1	410.7	406.1	305.7	352.7	343.1	332	271.1	336.3	308.3	337.8	299.5	303.2	320.625
Q8BU33	2-hydroxyacyl-CoA lyase 2 OS=Mus musculus OX=10090 GN=Ilvbl PE=1 SV=1	Ilvbl	68.1	1	1	10.8	15	13.9	17.6	1.404	1.249	0.489543	0.320773	0.471187	0.14149	0.326807	0.849275	31.79	10.87	30.77	30.56	8.53	21.64	9.3	10.8	16.4	13.3	16.9	12.7	23.8	16.1	14	13.8	13.3	17.4	10.8	17.8	17.8	14.3
Q9CXI0	2-methoxy-6-polyprenyl-1,4-benzoquinol methylase, mitochondrial OS=Mus musculus OX=10090 GN=Coq5 PE=1 SV=2	Coq5	37.3	15	9	1143	804.7	1384.3	1302.7	0.72	0.922	-0.473931	-0.117161	0.112465	0.0705578	0.948983	1.15145	26.09	19.47	14.94	15.68	11.66	13.04	1143	929.9	1256.5	884.3	684.6	957.5	732.2	1354.4	1414.8	1240	1631.7	1026.8	1282.1	1408.6	1323.6	1410.22
Q60597	2-oxoglutarate dehydrogenase, mitochondrial OS=Mus musculus OX=10090 GN=Ogdh PE=1 SV=3	Ogdh	116.4	103	41	9483.9	11562.7	9747.9	9027.1	1.156	0.943	0.209141	-0.0846703	0.857764	0.191849	0.0666322	0.717041	25.96	17.29	17.58	5.6	11.78	4.72	9483.9	7693.7	10991.2	12286.2	10816.5	11865	11268	9491.9	8356.7	10010.9	11120	8510.7	8772.5	9289.1	9407.3	9744.88
P50136	2-oxoisovalerate dehydrogenase subunit alpha, mitochondrial OS=Mus musculus OX=10090 GN=Bckdha PE=1 SV=1	Bckdha	50.3	14	8	433.9	410.3	345.9	328.1	0.931	0.965	-0.103147	-0.0513992	0.367758	0.373692	0.434438	0.427486	35.26	23.69	15.81	9.13	8.5	9.69	433.9	536.8	397.8	435.4	445.7	386.7	368.4	398.3	335.8	356.3	332.7	356.1	358.1	301.4	302.2	355.775
Q6P3A8	2-oxoisovalerate dehydrogenase subunit beta, mitochondrial OS=Mus musculus OX=10090 GN=Bckdhb PE=1 SV=2	Bckdhb	42.9	9	5	680.8	649.6	582.8	538.8	0.883	0.95	-0.179515	-0.0740006	0.289263	0.201853	0.538706	0.694965	22.64	30.45	16.1	16.96	21.5	13.19	844.7	680.8	622.3	786	694.7	528.8	607.4	730.1	602.7	426.8	563.6	598.6	619.1	484.4	485.1	580.8
Q9Z0S1	3'(2'),5'-bisphosphate nucleotidase 1 OS=Mus musculus OX=10090 GN=Bpnt1 PE=1 SV=2	Bpnt1	33.2	9	6	498.5	554.5	574.9	562.8	1.149	0.995	0.200379	-0.00723157	0.908248	0.750442	0.0417954	0.124683	13.95	13.21	1.84	4.63	7.62	1.98	482.9	498.5	498.7	562.3	601.7	546	546.8	564.7	585.2	501.3	597.8	544.6	560	569.8	565.8	562.25
B2RR83	3'-5' RNA helicase YTHDC2 OS=Mus musculus OX=10090 GN=Ythdc2 PE=1 SV=1	Ythdc2	161	2	1	49.7	56.5	73.9	67.5	0.965	0.877	-0.0513992	-0.189351	0.631332	0.0477642	0.199742	1.3209	36.85	33.73	58.66	18.25	82.32	8.65	45.2	120.2	49.7	59.5	39	53.7	59.5	63.1	57.5	259.6	86.7	71.6	65.3	69.8	58.7	116.725
Q99N96	39S ribosomal protein L1, mitochondrial OS=Mus musculus OX=10090 GN=Mrpl1 PE=1 SV=2	Mrpl1	37.6	3	3	150.1	147.7	182.7	155.1	0.992	0.857	-0.011588	-0.222633	0.612551	0.0213215	0.212858	1.67118	32.2	17.27	20.23	17.01	12.88	6.94	110.2	150.1	166	114.6	135.5	168.6	161	155.6	180.9	184.5	213.4	147	150	171.1	160.3	183.6
Q3TBW2	39S ribosomal protein L10, mitochondrial OS=Mus musculus OX=10090 GN=Mrpl10 PE=1 SV=2	Mrpl10	29.4	3	3	78.4	94.2	76.7	74.2	1.239	0.968	0.309176	-0.046921	0.807575	0.459511	0.0928172	0.337704	20.6	20.97	12.31	15.05	6.11	6.53	69.3	88.7	78.4	81.3	112.8	102.2	86.7	75.3	78.8	68.8	78.2	77.1	67.5	71.3	77.4	75.275
Q9CQF0	39S ribosomal protein L11, mitochondrial OS=Mus musculus OX=10090 GN=Mrpl11 PE=1 SV=1	Mrpl11	20.7	5	5	233	210.3	328.7	271.3	0.882	0.842	-0.181149	-0.248108	0.289905	0.000978915	0.537745	3.00926	34.5	24.74	15.11	19.91	6.84	1.07	213.8	233	285	163.3	195.9	262.1	225.8	328.6	342.5	328.8	291.1	270.1	270.5	276.4	272.1	322.75
Q9DB15	39S ribosomal protein L12, mitochondrial OS=Mus musculus OX=10090 GN=Mrpl12 PE=1 SV=2	Mrpl12	21.7	7	4	1091.6	1205.3	1123.9	1061.3	1.091	0.998	0.125651	-0.00288828	0.807468	0.895177	0.0928744	0.0480909	24.48	29.1	1.89	12.2	14.13	10.52	1091.6	1124.3	1085.8	1036.2	1384.9	1252.9	1159.5	933	1170.5	1310.8	1079.2	964.7	1033.8	1089.5	1232.3	1123.38
Q9D1P0	39S ribosomal protein L13, mitochondrial OS=Mus musculus OX=10090 GN=Mrpl13 PE=1 SV=1	Mrpl13	20.7	6	6	258.7	265.5	280.1	261.6	1.172	0.965	0.228973	-0.0513992	0.991345	0.418077	0.0037751	0.378744	23.64	21.44	11.51	5.78	8.62	9.8	212.5	258.7	263.6	261.5	269.7	293.6	259.4	295.3	265.5	265.6	316	240.1	242.9	281.6	290	285.6
Q9D1I6	39S ribosomal protein L14, mitochondrial OS=Mus musculus OX=10090 GN=Mrpl14 PE=1 SV=1	Mrpl14	15.9	2	2	48.8	55.4	61.1	57.1	1.331	0.913	0.412511	-0.131313	0.589988	0.155138	0.229157	0.809281	45.88	31.14	25.32	16.85	13.51	15.86	31.2	48.8	51.9	57.1	44.5	67.2	53.7	70.9	64.4	51.7	57.9	70.1	47.7	57.6	56.6	61.225
Q9CPR5	39S ribosomal protein L15, mitochondrial OS=Mus musculus OX=10090 GN=Mrpl15 PE=1 SV=1	Mrpl15	33.5	4	2	58.4	60.5	80.7	71.8	1.035	0.92	0.0496308	-0.120294	0.760346	0.160774	0.118988	0.793783	25.88	14.99	27.16	14	11.18	7	72	41	58.4	65	68.1	49.7	56.2	76.7	84.8	67.1	86.2	70.2	67.9	73.3	79.7	78.7
Q99N93	39S ribosomal protein L16, mitochondrial OS=Mus musculus OX=10090 GN=Mrpl16 PE=1 SV=1	Mrpl16	28.8	2	2	76	165.1	138.8	119.5	1.98	0.896	0.9855	-0.158429	0.0838458	0.103221	1.07652	0.986233	20.73	13	18.1	15.49	10.07	12.18	76	71.5	99.2	178.5	193.6	136.4	152.7	114.6	135.4	142.3	143.9	101.9	111.4	128.3	132.8	134.05
Q9D8P4	39S ribosomal protein L17, mitochondrial OS=Mus musculus OX=10090 GN=Mrpl17 PE=1 SV=1	Mrpl17	20.2	6	5	204.2	162.1	272.9	267.3	0.823	0.965	-0.281036	-0.0513992	0.211588	0.418682	0.674508	0.378116	18.66	24.53	5.57	7.51	6.03	12.59	185.2	204.2	204.4	160.6	180.9	163.6	151.5	269.5	297.9	258.5	276.3	216.5	263.5	271.1	295.2	275.55
Q9CQL5	39S ribosomal protein L18, mitochondrial OS=Mus musculus OX=10090 GN=Mrpl18 PE=1 SV=1	Mrpl18	20.7	4	3	67.4	54.2	78.7	70.5	0.815	1.014	-0.295128	0.0200577	0.27019	0.864742	0.56833	0.0631133	32.57	24.8	7.91	9.89	15.1	12.36	60	67.4	70	58.4	56.2	46.4	52.3	74.7	83.1	59.3	83.7	67.4	73.7	61.9	82.4	75.2
Q9D338	39S ribosomal protein L19, mitochondrial OS=Mus musculus OX=10090 GN=Mrpl19 PE=1 SV=1	Mrpl19	33.6	5	4	247.3	258	309.3	301.7	1.035	0.961	0.0496308	-0.0573917	0.639558	0.344418	0.19412	0.462915	23.13	17.03	10.38	9.61	9.87	5.88	247.3	234.8	285.8	267.1	298.4	241.3	249.1	309.7	308.9	298.4	368.2	282.7	292.8	322.2	310.9	321.3
Q9D773	39S ribosomal protein L2, mitochondrial OS=Mus musculus OX=10090 GN=Mrpl2 PE=1 SV=1	Mrpl2	33.3	6	6	217.3	147.4	195.1	194.2	0.808	1.039	-0.307573	0.0551957	0.186627	0.71464	0.729026	0.145913	34.72	29.36	22.36	31.1	29.28	13.16	149.4	233.8	217.3	115.8	121.4	219.3	178.9	147.9	181.8	290.1	209.4	199.7	169.9	188.8	231.9	207.3
Q9D1N9	39S ribosomal protein L21, mitochondrial OS=Mus musculus OX=10090 GN=Mrpl21 PE=1 SV=1	Mrpl21	23.4	8	4	189.9	488.3	244.3	258.5	2.173	1.033	1.11969	0.0468403	0.0217858	0.78245	1.66183	0.106543	36.77	15.77	6.58	21.09	10.96	4.46	176.9	189.9	201.9	537.8	604.7	370.4	443.4	223.6	254.5	234.6	285.9	247.8	251.9	265.2	272.7	249.65
Q8BU88	39S ribosomal protein L22, mitochondrial OS=Mus musculus OX=10090 GN=Mrpl22 PE=1 SV=1	Mrpl22	23.8	6	3	220	412.7	281.8	274.4	1.75	1.007	0.807355	0.0100637	0.155724	0.897394	0.807645	0.0470171	39.94	18.37	19.3	2.8	8.81	8.82	190.9	220	277.9	416.2	409.3	417.5	392.6	262.8	256.4	302	302.5	258.7	263.4	285.9	312.7	280.925
O35972	39S ribosomal protein L23, mitochondrial OS=Mus musculus OX=10090 GN=Mrpl23 PE=1 SV=1	Mrpl23; Mrpl23-ps1	17.1	3	2	25.9	54.9	26.1	27	2.005	1.09	1.0036	0.124328	0.05949	0.574963	1.22556	0.24036	11.82	27.05	8.99	7.78	21.62	19.8	25	25.9	29.5	57.6	53.4	56.5	48.3	30.4	20.9	22.4	32.4	35.7	22.5	26	28	26.525
Q9CQ06	39S ribosomal protein L24, mitochondrial OS=Mus musculus OX=10090 GN=Mrpl24 PE=1 SV=1	Mrpl24	24.9	5	4	157.9	162.2	195.3	190.1	1.164	0.93	0.219091	-0.104697	0.993365	0.206031	0.00289097	0.686067	68.16	25.62	3	6.4	14.83	18.03	150.1	157.9	158.4	161.3	171.1	163.1	146.4	186.5	204.5	164	233.1	150.7	189.8	190.4	235.2	197.025
Q99N92	39S ribosomal protein L27, mitochondrial OS=Mus musculus OX=10090 GN=Mrpl27 PE=1 SV=1	Mrpl27; Gm6304	15.9	1	1	28.9	37.6	39.8	34.6	1.202	0.886	0.265437	-0.174621	0.840397	0.120657	0.0755156	0.918447	21.38	9.54	19.22	10.55	7.77	9.36	27.3	38.5	28.9	36.3	40.1	39	31.4	34.6	41.2	40.9	38.8	32.9	36.6	29.9	36.4	38.875
Q9D1B9	39S ribosomal protein L28, mitochondrial OS=Mus musculus OX=10090 GN=Mrpl28 PE=1 SV=3	Mrpl28	30.2	6	4	340.6	437.5	394.5	363.9	1.283	0.932	0.359521	-0.101598	0.771128	0.10921	0.112874	0.961737	17.14	14.06	8.2	9.32	7.21	5.04	295.8	343.7	340.6	424.9	450.6	482.2	386.1	382	407.5	378.2	441	368	352.4	359.9	395	402.175
Q99N95	39S ribosomal protein L3, mitochondrial OS=Mus musculus OX=10090 GN=Mrpl3 PE=1 SV=1	Mrpl3	39.1	8	5	142.2	142.2	176.1	165.3	1.143	0.951	0.192825	-0.0724828	0.985021	0.393825	0.00655443	0.404697	20.43	19.73	9.88	8.39	6.44	9.28	120.4	142.2	144.9	138	165.2	142.5	142	164.7	167.3	185.6	185.4	153.5	152.9	181.7	178	175.75
Q9D7N6	39S ribosomal protein L30, mitochondrial OS=Mus musculus OX=10090 GN=Mrpl30 PE=1 SV=1	Mrpl30	18.3	1	1	35.7	40.4	41.4	38.6	1.132	0.952	0.178874	-0.0709665	0.953798	0.43101	0.0205437	0.365513	35.88	10.87	40.12	11.6	9.86	5.41	19.8	47.1	35.7	37.5	48.4	38.8	42.1	34.1	42.8	41.9	41	40.5	40.1	36.4	37.2	39.95
Q9DCI9	39S ribosomal protein L32, mitochondrial OS=Mus musculus OX=10090 GN=Mrpl32 PE=1 SV=1	Mrpl32	21.7	2	2	74.8	65.9	79.1	70.1	0.954	0.823	-0.0679388	-0.281036	0.556124	0.0056078	0.254828	2.25121	24.77	21.95	15.63	4.57	20.66	7.6	60	82.1	74.8	71.2	67.1	64.7	64.7	73.5	82.7	112	75.7	61.1	71.5	72.7	68.7	85.975
Q9CQP0	39S ribosomal protein L33, mitochondrial OS=Mus musculus OX=10090 GN=Mrpl33 PE=1 SV=1	Mrpl33	7.4	2	1	67.5	81.3	78.8	76.4	1.177	1.015	0.235114	0.0214797	0.946173	0.88572	0.0240293	0.0527035	9.69	14.44	4.11	14.61	10.52	6.25	66.5	71.8	67.5	84.2	103.3	78.5	75.5	83.7	83.1	66.5	74.7	84.7	73.4	76.1	76.8	77
Q99N91	39S ribosomal protein L34, mitochondrial OS=Mus musculus OX=10090 GN=Mrpl34 PE=1 SV=1	Mrpl34	10.5	1	1	18.1	11.5	15.2	15.3	0.679	0.981	-0.558517	-0.027675	0.165641	0.690201	0.780833	0.161025	17.57	37.85	13.31	16.67	39.81	20.26	14.4	18.5	18.1	9.1	10.6	13.4	12.4	13.2	11.4	26.7	17.4	13.7	17.6	17.1	11.2	17.175
Q9CQL6	39S ribosomal protein L35, mitochondrial OS=Mus musculus OX=10090 GN=Mrpl35 PE=2 SV=1	Mrpl35	21.5	3	3	48.6	60.4	62.6	66	1.325	0.995	0.405992	-0.00723157	0.587405	0.720831	0.231063	0.142167	21.15	19	5.97	13.18	2.5	13.12	49.7	48.6	44.3	70.6	58.6	51.4	62.3	63.1	62.1	64.1	60.4	57.8	72	60.4	75.7	62.425
Q921S7	39S ribosomal protein L37, mitochondrial OS=Mus musculus OX=10090 GN=Mrpl37 PE=1 SV=1	Mrpl37	48.3	11	8	1323.3	1077.9	1255.1	1212	0.85	0.933	-0.234465	-0.100051	0.32784	0.113885	0.484338	0.943535	23.87	24.89	6.46	7.65	3.54	3.92	1323.3	1433.4	1262.7	1109.8	1046.8	1193.2	1001.1	1252.6	1179	1280.6	1257.7	1215.1	1134.9	1209	1246.1	1242.47
Q8K2M0	39S ribosomal protein L38, mitochondrial OS=Mus musculus OX=10090 GN=Mrpl38 PE=1 SV=2	Mrpl38	45	9	8	402.7	304.3	398.6	351.8	0.801	0.892	-0.320126	-0.164884	0.169209	0.016294	0.771577	1.78797	38.39	20.16	29.61	16.97	12.3	4.58	335.9	588.7	402.7	268.5	305.9	394.8	302.7	357.2	364	454.4	436.5	346.8	334.6	372.8	356.8	403.025
Q9JKF7	39S ribosomal protein L39, mitochondrial OS=Mus musculus OX=10090 GN=Mrpl39 PE=1 SV=4	Mrpl39	38.5	7	6	183.1	161	238.2	218.2	0.906	0.919	-0.142417	-0.121863	0.39665	0.118331	0.401593	0.926903	17.71	22.09	9.77	7.75	9.12	10.78	183.1	165.5	201.3	143.2	171.4	156.2	165.8	219.4	225.4	251.8	265.9	193.7	204.8	244.5	232.4	240.625
Q9DCU6	39S ribosomal protein L4, mitochondrial OS=Mus musculus OX=10090 GN=Mrpl4 PE=1 SV=1	Mrpl4	33.1	4	2	25.6	29.6	31	25.1	1.113	0.772	0.154454	-0.373327	0.998282	0.00877443	0.000746602	2.05678	21.57	30.3	13.18	7.38	12.35	7.73	31.2	25.6	24.5	30	29.1	31.4	26.3	36.3	27	31.9	30.2	27.9	24.9	23.2	25.2	31.35
Q9Z2Q5	39S ribosomal protein L40, mitochondrial OS=Mus musculus OX=10090 GN=Mrpl40 PE=1 SV=2	Mrpl40	24.3	8	5	194.2	135.7	170.8	161.5	0.752	0.917	-0.411195	-0.125006	0.129716	0.182244	0.887005	0.739347	29.21	29.38	21.51	7.95	14.26	8.53	136.5	210.2	194.2	130	147	141.7	123.4	154.1	164.6	212.1	177.3	153.9	145.7	169.5	175.5	177.025
Q9CQN7	39S ribosomal protein L41, mitochondrial OS=Mus musculus OX=10090 GN=Mrpl41 PE=1 SV=1	Mrpl41	15.3	4	3	128.9	94.3	134.4	110.2	0.93	0.802	-0.104697	-0.318326	0.523481	0.00255199	0.281099	2.59312	39.95	17.33	27.01	7.3	15.14	11.46	78	132.8	128.9	88.6	105	92.6	96.1	123.5	131.8	172	137	99.9	127.1	118	102.9	141.075
Q9CPV3	39S ribosomal protein L42, mitochondrial OS=Mus musculus OX=10090 GN=Mrpl42 PE=1 SV=1	Mrpl42	16.5	2	2	162.7	156.7	179.4	155.1	0.966	0.833	-0.0499049	-0.263612	0.515162	0.00851855	0.288056	2.06963	30.85	15.83	26.27	11.35	15.38	6.55	129.8	218.4	162.7	155.2	154.2	193.2	158.1	171.3	167.5	231.1	187.8	139.7	152.1	158.2	163	189.425
Q99N89	39S ribosomal protein L43, mitochondrial OS=Mus musculus OX=10090 GN=Mrpl43 PE=1 SV=1	Mrpl43	20.2	3	3	59.1	54.3	72.4	66.1	0.967	0.885	-0.0484122	-0.176251	0.618777	0.0694993	0.208466	1.15802	16.22	14.09	8.96	16.86	8.6	14.44	53.2	59.1	63.6	48.3	58.4	69.3	50.4	72.2	72.6	65.7	81	66	52.1	74.6	66.1	72.875
Q9D0Q7	39S ribosomal protein L45, mitochondrial OS=Mus musculus OX=10090 GN=Mrpl45 PE=1 SV=1	Mrpl45	35.4	2	2	145.2	157.4	178.7	171.2	1.003	0.911	0.00432161	-0.134477	0.633343	0.132719	0.198361	0.877065	30.1	12.08	10.16	13.68	9.71	8.78	135.1	145.2	164.7	160.6	154.2	190.6	138	176.7	180.6	175	213.3	159.8	168.5	173.9	195.7	186.4
Q9EQI8	39S ribosomal protein L46, mitochondrial OS=Mus musculus OX=10090 GN=Mrpl46 PE=1 SV=1	Mrpl46	32.1	3	3	141.7	155.4	163.5	161.4	1.164	0.988	0.219091	-0.0174171	0.966047	0.765653	0.0150016	0.115968	28.01	14.06	3.3	9.75	6	5.94	134.1	141.7	142.3	154.9	173.1	136.1	155.8	154.4	162.4	164.7	178.3	143.2	161.7	161	162.8	164.95
Q8K2Y7	39S ribosomal protein L47, mitochondrial OS=Mus musculus OX=10090 GN=Mrpl47 PE=1 SV=2	Mrpl47	29.7	4	4	195.6	212	255.5	244.5	1.03	0.981	0.0426443	-0.027675	0.644656	0.583526	0.190672	0.233939	16.7	20.92	18.72	6.72	10.97	9.57	143.5	207.8	195.6	202.8	221.5	231.2	201.9	242.9	218.1	268.7	280.1	200.1	244.4	245.3	244.6	252.45
Q8JZS9	39S ribosomal protein L48, mitochondrial OS=Mus musculus OX=10090 GN=Mrpl48 PE=1 SV=1	Mrpl48	23.9	4	3	174.3	256.7	276.6	257.3	1.449	0.864	0.535058	-0.210897	0.414903	0.00993555	0.382053	2.00281	14.78	18.44	12.48	6.56	8.63	6.86	157.9	201.8	174.3	263.7	278.7	239.8	249.8	258	303.4	258.5	295.8	226.8	255.1	259.4	266	278.925
Q9CQ40	39S ribosomal protein L49, mitochondrial OS=Mus musculus OX=10090 GN=Mrpl49 PE=1 SV=1	Mrpl49	19.1	5	4	140	112.9	131.1	124.9	0.869	0.944	-0.202572	-0.0831412	0.391752	0.348263	0.406989	0.458092	24.73	26.48	12.58	9.44	5.89	11.55	124	159.4	140	113.9	111.9	134.5	111.2	121.2	127.5	134.9	138.4	122.2	112.1	127.6	147	130.5
Q8VDT9	39S ribosomal protein L50, mitochondrial OS=Mus musculus OX=10090 GN=Mrpl50 PE=1 SV=2	Mrpl50	18.2	1	1	16.7	15.6	16.7	16.9	0.873	0.987	-0.195946	-0.018878	0.510415	0.728181	0.292077	0.13776	23.47	16.73	14.02	29.37	18.43	11.87	16.7	20.9	16.5	8	15.8	17.3	15.4	15.3	22.6	16.9	16.4	15.9	15.4	18	19.8	17.8
Q9CPY1	39S ribosomal protein L51, mitochondrial OS=Mus musculus OX=10090 GN=Mrpl51 PE=1 SV=1	Mrpl51	15.1	1	1	30.5	64.7	48.8	45.4	2.024	0.945	1.01721	-0.0816138	0.0586003	0.335622	1.2321	0.474149	14.43	11.33	12.44	7.22	10.89	9.38	30.5	29.5	36.9	68.9	60.5	60.9	68.7	39.4	50.6	49.4	48.3	44.7	44.2	46.1	53.7	46.925
Q9D0Y8	39S ribosomal protein L52, mitochondrial OS=Mus musculus OX=10090 GN=Mrpl52 PE=1 SV=1	Mrpl52	13.6	1	1	318.3	244.1	370.7	320	0.774	0.855	-0.369595	-0.226004	0.117275	0.0023128	0.930796	2.63586	29.04	5.44	27.32	10.54	6.25	9.1	218.2	384.9	318.3	227	279.5	262.3	227.2	333.9	369.2	372.2	388.1	265.8	316.9	324	323.2	365.85
Q9D1H8	39S ribosomal protein L53, mitochondrial OS=Mus musculus OX=10090 GN=Mrpl53 PE=1 SV=1	Mrpl53	12.7	4	4	159.6	183.6	180.7	161.3	1.183	0.919	0.24245	-0.121863	0.949594	0.184234	0.0224622	0.73463	15.03	18.21	11.02	5.04	9.16	8.13	187.8	159.6	153.2	195.1	177.2	190.3	176.7	176.4	158.5	185.1	197.6	161.5	161.1	187.4	158.5	179.4
Q9CPW3	39S ribosomal protein L54, mitochondrial OS=Mus musculus OX=10090 GN=Mrpl54 PE=1 SV=1	Mrpl54	15.4	1	1	103.1	98	94.9	85.9	0.951	0.868	-0.0724828	-0.204233	0.57263	0.0322747	0.242126	1.49114	34.24	18.39	25.16	10.44	21.27	8	75.7	126.9	103.1	96.9	99.1	118.8	96.4	86.7	90.2	134.6	100	75.3	86.7	91.4	85.2	102.875
Q9CZ83	39S ribosomal protein L55, mitochondrial OS=Mus musculus OX=10090 GN=Mrpl55 PE=1 SV=1	Mrpl55	15.1	1	1	6.5	6.3	9.9	6.9	1.089	0.695	0.123004	-0.524915	0.941127	0.00729096	0.0263518	2.13722	39.43	15.37	20.13	30.49	7	24.38	4.5	6.5	6.5	9.5	4.9	5.5	7.1	10.4	10.3	8.9	9.6	7	9.9	6.8	5.7	9.8
Q99N94	39S ribosomal protein L9, mitochondrial OS=Mus musculus OX=10090 GN=Mrpl9 PE=1 SV=2	Mrpl9	30.2	3	3	84.6	107.7	88.6	91.3	1.409	1.021	0.494672	0.0299829	0.517122	0.984494	0.286407	0.00678674	25.41	23.61	18.22	9.88	8.9	9.13	65.3	94.5	84.6	128.5	108.2	107.2	104.3	89.2	84.1	88	102.7	94.5	83.8	88.2	103.3	91
O08756	3-hydroxyacyl-CoA dehydrogenase type-2 OS=Mus musculus OX=10090 GN=Hsd17b10 PE=1 SV=4	Hsd17b10	27.4	15	5	1177.4	1299.5	1152.9	1127.5	1.051	0.974	0.0717627	-0.0380063	0.749987	0.526256	0.124946	0.278803	18.15	20.23	11.55	10.2	12.18	6.59	1370.1	1097.2	1177.4	1394	1466	1211.4	1195.3	1229.2	1163.8	917.6	1142	1146.6	1158.1	998.7	1108.7	1113.15
Q99L13	3-hydroxyisobutyrate dehydrogenase, mitochondrial OS=Mus musculus OX=10090 GN=Hibadh PE=1 SV=1	Hibadh	35.4	14	5	782.7	983.3	693.9	772.9	1.212	1.101	0.27739	0.138814	0.98299	0.0413135	0.0074507	1.38391	24.75	17.36	5.64	10.43	9.95	8.26	782.7	727.2	813.4	1153.3	1033	936	926.8	724.2	664.9	620.5	779.6	759	787.1	675.7	823.4	697.3
Q8QZS1	3-hydroxyisobutyryl-CoA hydrolase, mitochondrial OS=Mus musculus OX=10090 GN=Hibch PE=1 SV=1	Hibch	43	22	13	2062.4	3460.1	2041.1	1987.9	1.624	0.968	0.699552	-0.046921	0.255476	0.459163	0.592649	0.338033	27.08	17.87	12.84	9.03	8.62	5.59	2062.4	1797.9	2327.6	3602.2	3842.1	3126.3	3323.6	2025.7	2056.6	1967.9	2372.2	1936.4	1932.8	2040.7	2172.7	2105.6
Q921H8	3-ketoacyl-CoA thiolase A, peroxisomal OS=Mus musculus OX=10090 GN=Acaa1a PE=1 SV=1	Acaa1a	43.9	13	8	453.3	731.8	370.6	310.5	1.632	0.825	0.706641	-0.277534	0.248968	0.000337966	0.603856	3.47113	41.72	28.36	30.97	19.63	20.34	11.83	308.3	586.6	453.3	779.2	497	787.4	687.2	472.7	390.5	351.8	289.9	323.2	343.2	259.2	298.3	376.225
Q8BWT1	3-ketoacyl-CoA thiolase, mitochondrial OS=Mus musculus OX=10090 GN=Acaa2 PE=1 SV=3	Acaa2	41.8	83	24	10361.8	6638.1	9429.3	8836	0.68	0.97	-0.556393	-0.0439433	0.18788	0.477829	0.72612	0.320727	42.2	25.75	19.35	32.22	14.99	3.37	7523.2	10361.8	11040.7	6764.1	4383	9751.8	6514.4	9200.2	7734.2	9664.2	11168.9	8732.7	9063.8	8387.4	8940.5	9441.88
Q99J99	3-mercaptopyruvate sulfurtransferase OS=Mus musculus OX=10090 GN=Mpst PE=1 SV=4	Mpst	33.1	10	6	1317.1	729.7	1336	1274.5	0.545	0.963	-0.875672	-0.0543923	0.0131333	0.380272	1.88163	0.419905	22.55	13.05	2.81	3.49	4.01	3.71	1375.1	1317.1	1305.1	702.1	719.6	739.9	761.1	1409	1281.4	1321.1	1351	1281.5	1219.8	1334.8	1267.6	1340.62
Q9D404	3-oxoacyl-[acyl-carrier-protein] synthase, mitochondrial OS=Mus musculus OX=10090 GN=Oxsm PE=1 SV=1	Oxsm	48.6	3	2	66.8	76.7	74.2	68.8	1.103	0.917	0.141433	-0.125006	0.902795	0.15015	0.0444108	0.823473	12.8	26.96	15.82	4.79	14.72	8.97	66.8	83.8	62.5	71.7	76.9	80.7	76.6	68	81	60.7	83.5	63.9	76.2	73.4	64.5	73.3
Q9Z2A0	3-phosphoinositide-dependent protein kinase 1 OS=Mus musculus OX=10090 GN=Pdpk1 PE=1 SV=2	Pdpk1	63.7	1	1	8.8	18.2	10.2	8.7	1.918	0.902	0.939603	-0.148801	0.108662	0.360018	0.963922	0.443676	35.67	42.93	20.82	29.32	41.87	23.08	11.2	7.4	8.8	19.6	17	10.1	21.5	10.1	10.3	3.4	11.7	9.8	10	7.7	5.9	8.875
P63325	40S ribosomal protein S10 OS=Mus musculus OX=10090 GN=Rps10 PE=1 SV=1	Rps10	18.9	28	10	1488	2085	1732.6	1724.7	1.495	0.988	0.580145	-0.0174171	0.365825	0.747197	0.436727	0.126565	31.88	16.61	9.82	5.93	4.32	3.17	1316.4	1603.2	1488	2125.9	2238.9	1946.4	2045	1779.9	1777.3	1689.1	1626.8	1765.7	1704.6	1745.1	1642.2	1718.27
P62281	40S ribosomal protein S11 OS=Mus musculus OX=10090 GN=Rps11 PE=1 SV=3	Rps11	18.4	19	9	2401.8	3291.5	3094.4	3218.1	1.304	0.993	0.382944	-0.0101344	0.604757	0.822319	0.218419	0.0849599	33.68	13.48	6.73	10.95	4.94	2.71	2401.8	2675.1	2372	3271.8	3536.5	2710.7	3311.3	3000.8	3190.8	3263.8	2940.5	3287.2	3085.5	3243.5	3192.9	3098.98
P63323	40S ribosomal protein S12 OS=Mus musculus OX=10090 GN=Rps12 PE=1 SV=2	Rps12	14.5	8	3	995.9	1481.6	1161.9	1119.2	1.419	0.955	0.504875	-0.0664274	0.55724	0.289334	0.253958	0.538601	25.71	12.67	23.33	7.02	10.75	5.47	900.4	1382	995.9	1371.1	1577.8	1557.4	1409.5	1198.8	1126.1	1372.6	1080.4	1082.3	1167.8	1157.4	1041.2	1194.47
P62301	40S ribosomal protein S13 OS=Mus musculus OX=10090 GN=Rps13 PE=1 SV=2	Rps13; Rps13-ps1; LOC102642137	17.2	15	7	1132.5	1628.6	1415.7	1425.9	1.427	1.01	0.512985	0.0143553	0.528338	0.891717	0.277088	0.0497728	21.13	12.48	6.93	9.34	7.77	4.2	1118.9	1265.9	1132.5	1409.4	1760.3	1674	1584.4	1361.5	1472	1586.4	1345	1491.2	1427.6	1345.2	1424.2	1441.22
P62264	40S ribosomal protein S14 OS=Mus musculus OX=10090 GN=Rps14 PE=1 SV=3	Rps14	16.3	9	5	424.9	664.9	605.4	604.5	1.583	0.932	0.662661	-0.101598	0.301625	0.0941977	0.520533	1.02596	23.71	16.46	22.4	6.02	6.47	5.12	369	566	424.9	654.7	704.7	610	675.3	605.9	681.7	594.8	604.8	615.5	618.5	593.6	552.5	621.8
P62843	40S ribosomal protein S15 OS=Mus musculus OX=10090 GN=Rps15 PE=1 SV=2	Rps15	17	2	2	73.8	55.9	57.6	57.3	1.226	1.012	0.293959	0.0172093	0.811912	0.89982	0.090491	0.0458444	69.22	43.86	42.49	23.51	32.31	25.23	38.1	96.8	73.8	42.9	69.1	47.1	66.3	68.6	71.8	33.6	48.5	77.4	62.8	42.7	52.4	55.625
P62245	40S ribosomal protein S15a OS=Mus musculus OX=10090 GN=Rps15a PE=1 SV=2	Rps15a	14.8	10	5	333.6	480.9	372	392	1.582	0.993	0.66175	-0.0101344	0.288301	0.66702	0.540155	0.175861	46.35	28.37	12.39	12.46	14.11	11.5	333.6	319.3	400.8	476.2	524.9	386.7	485.6	370.6	459.2	330.8	373.5	467.3	381.7	360	402.5	383.525
P14131	40S ribosomal protein S16 OS=Mus musculus OX=10090 GN=Rps16 PE=1 SV=4	Rps16-ps2; Rps16	16.4	17	10	1597.4	2547.6	2116	2093.2	1.555	0.982	0.636915	-0.0262051	0.310258	0.660452	0.508276	0.180159	21.03	15.3	4.89	7.14	3.67	4.69	1597.4	1604.4	1469.1	2494.6	2620	2234.4	2601.7	2259.5	2107.9	2124.1	2084.6	2051.7	2135.6	2145.4	1936.4	2144.03
P63276	40S ribosomal protein S17 OS=Mus musculus OX=10090 GN=Rps17 PE=1 SV=2	Rps17	15.5	4	2	422.2	695.3	593.5	573.8	1.575	0.974	0.655352	-0.0380063	0.307121	0.451911	0.51269	0.344947	17.49	10.81	12.8	12.16	5.16	7.8	408.7	514.1	422.2	688.1	802	594.9	702.5	600.4	586.6	616.1	545.4	606.1	571.3	576.5	502.1	587.125
P62270	40S ribosomal protein S18 OS=Mus musculus OX=10090 GN=Rps18 PE=1 SV=3	Rps18	17.7	9	7	776	1164	1003.9	989.4	1.508	0.991	0.592636	-0.013043	0.459364	0.757916	0.337843	0.120379	20.33	11.4	17	9.96	2.97	3.47	742.9	1005.5	776	1111.5	1349.4	1090.3	1219.1	1001.2	1015.4	1006.6	949.8	1014.9	1011	968.3	944.2	993.25
Q9CZX8	40S ribosomal protein S19 OS=Mus musculus OX=10090 GN=Rps19 PE=1 SV=3	Rps19	16.1	12	8	827.8	1274.2	1098.6	1098.8	1.608	0.995	0.685267	-0.00723157	0.353595	0.857728	0.451494	0.0666506	23.92	13.5	12.72	10.42	5.81	7.07	707.6	914.4	827.8	1286.8	1448.1	1122.8	1261.7	1164.9	1060.2	1138.4	1029.5	1211.5	1114.1	1083.7	1023.8	1098.25
P25444	40S ribosomal protein S2 OS=Mus musculus OX=10090 GN=Rps2 PE=1 SV=3	Rps2; Rps2-ps13	31.2	20	11	1748.9	2406.9	2364.4	2315.9	1.412	0.958	0.49774	-0.0619024	0.457564	0.334097	0.339548	0.476127	22.25	14.09	8.45	11.6	8.98	2.92	1748.9	2004.8	1727.1	2358.7	2888.1	2221.6	2456	2265.8	2467.3	2712.2	2245.3	2391.1	2351.1	2241.1	2281.2	2422.65
P60867	40S ribosomal protein S20 OS=Mus musculus OX=10090 GN=Rps20 PE=1 SV=1	Rps20	13.4	7	4	972.5	1157.8	948.8	964	1.255	1.058	0.327687	0.0813396	0.869134	0.241385	0.0609132	0.61729	23.12	17.44	18.77	5.82	6.38	6.29	773	1132.4	972.5	1087.1	1232.8	1197.4	1119.4	1010.7	999.1	900.9	899.1	1063.1	973.8	954.3	918.6	952.45
Q9CQR2	40S ribosomal protein S21 OS=Mus musculus OX=10090 GN=Rps21 PE=1 SV=1	Rps21	9.1	8	6	405.6	499.1	452.8	460	1.368	0.958	0.452068	-0.0619024	0.606142	0.283816	0.217426	0.546964	29.55	22.71	23.32	3.67	11.16	6.61	298.6	482.2	405.6	469.9	513	498.3	500	432.1	517.6	474.4	400.6	472.7	482.1	415	447.6	456.175
P62267	40S ribosomal protein S23 OS=Mus musculus OX=10090 GN=Rps23 PE=1 SV=3	Rps23	15.8	6	4	1284.4	1786.6	1566.5	1516.1	1.381	0.963	0.465713	-0.0543923	0.529386	0.391983	0.276228	0.406732	22.03	10.89	24.73	2.26	16.77	3.18	1110.1	1772.6	1284.4	1766.3	1793.9	1779.4	1857.9	1560.9	1572.2	2106.7	1501.2	1510.7	1521.5	1593.3	1478.1	1685.25
P62849	40S ribosomal protein S24 OS=Mus musculus OX=10090 GN=Rps24 PE=1 SV=1	Rps24; LOC677113; LOC102642752	15.4	6	4	1239.6	1918	1770.5	1598	1.474	0.91	0.559737	-0.136062	0.389765	0.040543	0.409198	1.39208	31.34	14.41	3.64	16.59	7.05	3.4	1171.6	1255.2	1239.6	1997.6	2156.9	1438.2	1841.6	1822.9	1857.2	1719.6	1583.3	1569.5	1684.9	1570.8	1625.8	1745.75
P62852	40S ribosomal protein S25 OS=Mus musculus OX=10090 GN=Rps25 PE=1 SV=1	Rps25	13.7	12	6	557.2	783.8	731.1	735.2	1.425	0.974	0.510962	-0.0380063	0.527343	0.404473	0.277907	0.39311	23.68	14.45	18.21	5.29	11.35	3.73	477	683.9	557.2	721.8	819.7	791.4	776.3	725	728.5	904.3	733.6	736.3	734.1	758.1	692.9	772.85
P62855	40S ribosomal protein S26 OS=Mus musculus OX=10090 GN=Rps26 PE=1 SV=3	Rps26; Rps26-ps1	13	5	3	173.6	240.4	200.2	206.1	1.521	0.958	0.60502	-0.0619024	0.328508	0.38261	0.483454	0.417244	23.77	19.65	14.9	8.22	13.82	8.72	145.9	197.1	173.6	256.5	260	222.7	225.4	193.2	249.5	207.4	184.5	226.8	215.2	186.5	197.3	208.65
Q6ZWU9	40S ribosomal protein S27 OS=Mus musculus OX=10090 GN=Rps27 PE=1 SV=3	Rps27; Gm9846; Rps27rt	9.5	4	3	62.7	112.4	99.7	105.2	1.708	1.056	0.772308	0.0786098	0.194959	0.640149	0.710057	0.193719	50.28	35.75	33.59	46.29	33.19	21.73	62.7	91.7	47.2	74.1	86.1	201.3	146.7	91.7	68.4	150.8	108.4	93.1	118.9	127.1	78.2	104.825
P62858	40S ribosomal protein S28 OS=Mus musculus OX=10090 GN=Rps28 PE=1 SV=1	Rps28	7.8	8	3	131.1	168.9	155.7	150	1.322	0.927	0.402722	-0.109359	0.63498	0.237721	0.19724	0.623932	35.19	17.25	24.02	17.14	10.7	10.51	116.6	182.1	131.1	175.2	221.6	152.4	162.8	148.2	175.5	163.6	137.5	139	166.6	135.2	161.8	156.2
P62274	40S ribosomal protein S29 OS=Mus musculus OX=10090 GN=Rps29 PE=1 SV=2	Rps29	6.7	4	3	84.6	99	97.7	91.9	1.284	0.999	0.360645	-0.00144342	0.723978	0.826128	0.140274	0.0829525	28.57	30.21	19.53	15.53	2.48	17.59	65	96.7	84.6	83.3	111.2	88.2	113	99.5	100.1	95.3	96	107.3	102.9	82.1	73.9	97.725
P62908	40S ribosomal protein S3 OS=Mus musculus OX=10090 GN=Rps3 PE=1 SV=1	Rps3	26.7	35	16	2312	3366.5	3124.9	3058.2	1.537	1.003	0.620117	0.00432161	0.326221	0.996604	0.486488	0.00147731	21.06	16.57	6.63	13.82	10.95	4.84	2312	2064.8	2330.5	3353.3	3940.1	2799.9	3379.8	3246	3269.6	2557	3008.4	3097.6	3302.8	3019.4	2959.1	3020.25
P62862	40S ribosomal protein S30 OS=Mus musculus OX=10090 GN=Fau PE=1 SV=1	Fau	6.6	3	2	85.7	84.5	88.5	84.5	0.915	0.971	-0.128156	-0.0424568	0.441426	0.525108	0.355142	0.279752	48.9	24.22	35.93	10.48	16.29	10.83	59.5	123.5	85.7	79.2	90	79.4	98	84.6	92.5	112.6	78	92	74.1	78.2	91.3	91.925
P97351	40S ribosomal protein S3a OS=Mus musculus OX=10090 GN=Rps3a PE=1 SV=3	Rps3a; Rps3a1	29.9	28	13	3064.6	4951.4	4374.3	4207.9	1.483	0.986	0.568519	-0.0203404	0.378447	0.723413	0.421995	0.140614	20.58	14.34	11.12	13.32	5.5	5.84	2835.2	3521.1	3064.6	4982.6	5742	4130.6	4920.4	4414.9	4334.1	4514.9	3971.1	4315.4	4436.2	4103	3881.6	4308.75
P62702	40S ribosomal protein S4, X isoform OS=Mus musculus OX=10090 GN=Rps4x PE=1 SV=2	Rps4x	29.6	23	12	2058.7	3271.3	2656.4	2714.2	1.528	1.019	0.611645	0.0271541	0.334551	0.738815	0.475538	0.131464	24.86	13.23	4.34	6.48	7.88	5.79	1948.8	2124.2	2058.7	3053.7	3469.2	3120.1	3429.9	2708.1	2530.4	3017	2605.7	2704.9	2723.6	2881.5	2500.4	2715.3
P97461	40S ribosomal protein S5 OS=Mus musculus OX=10090 GN=Rps5 PE=1 SV=3	Rps5	22.9	8	5	478.8	777.3	574.7	563.4	1.462	1.027	0.547943	0.0384362	0.458543	0.738189	0.338619	0.131832	21.45	25.8	8.91	9.39	25.81	9.12	464.9	547.6	478.8	662.2	745.6	810.3	814	552.9	527.6	884.9	597.2	562.1	564.7	652.3	529.4	640.65
P62754	40S ribosomal protein S6 OS=Mus musculus OX=10090 GN=Rps6 PE=1 SV=1	Rps6-ps4; Rps6; LOC105244208	28.7	18	10	1125	1729.9	1765.3	1616.6	1.46	1.003	0.545968	0.00432161	0.475055	0.996752	0.323256	0.00141297	28.32	21.31	29.11	14.85	8.97	9.27	910.3	1599.7	1125	1618.9	1933.8	1373.6	1848.5	1720.1	1870.3	1811.7	1516.1	1648.9	1840.3	1584.9	1478.8	1729.55
P62082	40S ribosomal protein S7 OS=Mus musculus OX=10090 GN=Rps7 PE=2 SV=1	Rps7	22.1	10	5	986.5	1582.5	1309.8	1335.3	1.549	1.032	0.631337	0.045443	0.391874	0.550857	0.406853	0.258961	21.75	11.81	12.78	8.38	5.41	4.56	986.5	1214.8	974.8	1592.8	1743.4	1419.2	1572.3	1385.4	1312.5	1307	1213.3	1344	1381.1	1326.7	1238.7	1304.55
P62242	40S ribosomal protein S8 OS=Mus musculus OX=10090 GN=Rps8 PE=1 SV=2	Rps8; Gm15501	24.2	9	5	702	1098.4	903	898.9	1.396	0.964	0.481299	-0.0528949	0.626449	0.315656	0.203114	0.500786	39.13	17.74	23.36	8.7	10.29	4.05	678.1	1011.9	702	1114.7	1202.8	972.5	1082.4	911.5	894.5	1058.2	833.8	912	933.3	885.9	849.2	924.5
Q6ZWN5	40S ribosomal protein S9 OS=Mus musculus OX=10090 GN=Rps9 PE=1 SV=3	Rps9	22.6	22	13	1084.1	1421	1314	1360.9	1.307	0.978	0.386259	-0.0320936	0.730833	0.589455	0.136182	0.22955	28.06	22.34	1.37	9.76	11.08	9.08	1064.1	1092.9	1084.1	1368.6	1675	1371.8	1472.1	1211.9	1424.7	1481.9	1192.6	1427.9	1341.4	1153.1	1380.6	1327.78
P14206	40S ribosomal protein SA OS=Mus musculus OX=10090 GN=Rpsa PE=1 SV=4	Rpsa; LOC100045332; LOC100505031; LOC102642689	32.8	21	9	1848.5	2841	2304.1	2330.9	1.452	1.098	0.538041	0.134878	0.411409	0.0601493	0.385727	1.22077	30.95	19.04	1.87	11.51	11.25	3.38	1848.5	1906.1	1843.1	2943.9	3203.3	2432.2	2741.7	2452.4	2412.9	1901.9	2200.3	2337.2	2465.2	2324.6	2280.3	2241.88
P61922	4-aminobutyrate aminotransferase, mitochondrial OS=Mus musculus OX=10090 GN=Abat PE=1 SV=1	Abat	56.4	2	2	21.9	17.1	20.1	16.4	0.78	0.815	-0.358454	-0.295128	0.28172	0.0514483	0.550183	1.28863	32.71	36.81	8.15	24.59	23.74	36.95	24	21.9	20.4	18.8	12.8	15.5	22.7	23.9	25.5	16.9	15.8	16.4	18.5	16.5	6.6	20.525
P10852	4F2 cell-surface antigen heavy chain OS=Mus musculus OX=10090 GN=Slc3a2 PE=1 SV=1	Slc3a2	58.3	8	7	138.8	573.6	188.8	199.4	3.941	0.995	1.97856	-0.00723157	1.54801e-05	0.787746	4.81023	0.103614	36.14	23.77	8.23	28.7	5.49	3.36	157.5	138.8	135.6	567.5	810.9	399.1	579.9	171.6	193.7	192.7	185.1	187.4	197.9	201	201.8	185.775
Q80YV4	4'-phosphopantetheine phosphatase OS=Mus musculus OX=10090 GN=Pank4 PE=1 SV=2	Pank4	91.5	9	9	326.5	279.2	439.1	414.3	0.873	1	-0.195946	0	0.254327	0.779239	0.594607	0.108329	26.76	18.64	12.44	3.79	10.34	3.86	326.5	265.5	336.7	291.1	265.3	279.3	279.2	463.8	456.1	366.7	422.8	433.9	421.4	397.3	407.3	427.35
Q9JLJ2	4-trimethylaminobutyraldehyde dehydrogenase OS=Mus musculus OX=10090 GN=Aldh9a1 PE=1 SV=1	Aldh9a1	53.5	5	5	228.9	207.7	217.9	221.1	0.88	1.055	-0.184425	0.077243	0.292197	0.566132	0.534325	0.247082	20.92	20.61	7.55	6.96	8.33	7.94	206.2	239.3	228.9	206.5	220.3	186	208.8	238.3	216.7	194.2	219	208.6	250.5	218.6	223.7	217.05
Q9JM14	5'(3')-deoxyribonucleotidase, cytosolic type OS=Mus musculus OX=10090 GN=Nt5c PE=1 SV=1	Nt5c	23.1	4	4	136.1	383.4	192.3	201.2	2.741	1.078	1.4547	0.108357	0.00151284	0.370859	2.82021	0.430791	40.5	17.99	26.71	25.16	8.37	8.34	136.1	191	114.7	396.2	547.6	306.9	371	193.7	198.1	191	163.6	202.9	218.7	199.5	178.2	186.6
O35405	5'-3' exonuclease PLD3 OS=Mus musculus OX=10090 GN=Pld3 PE=1 SV=1	Pld3	54.4	1	1	29.6	28.8	32.7	30.9	0.944	0.963	-0.0831412	-0.0543923	0.56959	0.550633	0.244438	0.259138	15.4	24.88	11.04	12.75	18.61	7.18	26.8	29.6	33.4	23.7	30.1	32	27.5	29.5	24.7	37.2	36.3	30	31.8	29.1	34.2	31.925
P97789	5'-3' exoribonuclease 1 OS=Mus musculus OX=10090 GN=Xrn1 PE=1 SV=1	Xrn1	194.2	3	3	38.4	35.3	29.5	39.8	0.832	1.251	-0.265345	0.323082	0.348337	0.039137	0.458	1.40741	41.72	21.67	36.23	20.41	10.84	6.7	26.9	56	38.4	25.1	38.9	40.2	32.1	27.3	31.8	25.7	31.8	39.5	40.3	40.2	34.8	29.15
Q9DBR1	5'-3' exoribonuclease 2 OS=Mus musculus OX=10090 GN=Xrn2 PE=1 SV=1	Xrn2	108.6	5	4	80.5	105.4	96.3	125.6	1.409	1.084	0.494672	0.116365	0.514496	0.392598	0.288618	0.406052	35.17	32.47	13.86	21.69	39.46	36.18	80.5	63.9	83.3	121.1	121.6	76.7	91.7	121.6	161	76.2	70.8	181.1	137.7	71.6	114.6	107.4
P70290	55 kDa erythrocyte membrane protein OS=Mus musculus OX=10090 GN=Mpp1 PE=1 SV=1	Mpp1	52.2	2	2	69.5	68.6	78	81.4	0.966	1.013	-0.0499049	0.0186342	0.583797	0.87392	0.233738	0.0585281	9.12	12.51	7.72	6.79	5.54	9.42	69.5	67.6	78	62.9	69.1	68.1	74.3	75.6	77.9	78.2	85.7	77.7	72.1	85.4	89.1	79.35
Q5EG47	5'-AMP-activated protein kinase catalytic subunit alpha-1 OS=Mus musculus OX=10090 GN=Prkaa1 PE=1 SV=2	Prkaa1	63.9	4	1	11.2	15.9	18.1	15.1	1.388	0.792	0.473008	-0.336428	0.488566	0.0348566	0.311077	1.45772	27.32	19.2	18.12	27.48	12.62	14.65	11.2	12.6	8.7	17.4	17.7	9	14.5	17.9	21.6	15.9	18.3	16.8	15.9	11.9	14.3	18.425
Q8BRK8	5'-AMP-activated protein kinase catalytic subunit alpha-2 OS=Mus musculus OX=10090 GN=Prkaa2 PE=1 SV=3	Prkaa2	62	10	5	344.3	358.9	371.4	378.2	0.982	1.056	-0.0262051	0.0786098	0.519531	0.491187	0.284388	0.308753	19.26	34.32	4.95	1.35	20.84	3.31	326	344.3	360	364.5	353.7	361.3	356.4	340.5	386.3	524.5	357.1	381.6	361.5	391.2	374.7	402.1
Q6PAM0	5'-AMP-activated protein kinase subunit beta-2 OS=Mus musculus OX=10090 GN=Prkab2 PE=1 SV=1	Prkab2	30.2	2	2	68.8	68.8	56.8	54.3	1.023	0.965	0.0328061	-0.0513992	0.705703	0.480284	0.151378	0.318502	13.75	5.2	13.78	7.04	9.23	1.91	54.4	70.8	68.8	61.4	71.4	66.4	71.3	57.7	47.5	58.5	56	54.2	54	56.2	54.5	54.925
O54950	5'-AMP-activated protein kinase subunit gamma-1 OS=Mus musculus OX=10090 GN=Prkag1 PE=1 SV=2	Prkag1	37.5	11	7	581.4	727.1	687.1	660.8	1.167	0.991	0.222805	-0.013043	0.941331	0.67532	0.0262577	0.17049	24.15	17.92	13.82	16.71	16.95	7.6	642.9	486.5	581.4	778	807.2	547	679.5	705.1	791.8	519	669.6	670.9	709.7	590.3	650.9	671.375
P97478	5-demethoxyubiquinone hydroxylase, mitochondrial OS=Mus musculus OX=10090 GN=Coq7 PE=1 SV=3	Coq7	24	9	3	1096.6	682.7	911.1	834.8	0.62	0.912	-0.68966	-0.132894	0.0321852	0.0211663	1.49234	1.67435	20.96	7.31	7.12	19.21	8.26	3.47	1096.6	997.3	1148.7	757.3	529.7	815.7	615.5	994.9	900.5	812.8	921.9	874.6	851.7	812.9	818.2	907.525
Q9D110	5-formyltetrahydrofolate cyclo-ligase OS=Mus musculus OX=10090 GN=Mthfs PE=2 SV=2	Mthfs	23.2	1	1	12.9	13.5	10.8	9.9	0.977	0.943	-0.0335695	-0.0846703	0.756133	0.536267	0.121402	0.270619	33.13	14.9	8.58	34.65	12.28	7.2	14.9	12.8	12.9	12.2	19.5	14.9	8.2	11.2	11.6	10.5	8.7	10	11.2	9.6	9.8	10.5
Q9CZ57	5-methylcytosine rRNA methyltransferase NSUN4 OS=Mus musculus OX=10090 GN=Nsun4 PE=1 SV=1	Nsun4	42.8	2	2	25.5	50.7	36.2	35.1	2.257	0.928	1.17441	-0.107803	0.0208564	0.34046	1.68076	0.467934	46.45	37.56	37.7	23.53	21.56	30.35	38.7	18.3	25.5	53.8	72.5	43.4	47.8	41	44	27.3	31.9	29.9	54	29.1	41.2	36.05
Q3UHB1	5'-nucleotidase domain-containing protein 3 OS=Mus musculus OX=10090 GN=Nt5dc3 PE=1 SV=1	Nt5dc3	63.1	3	3	252.8	478.2	268.2	294.8	1.893	1.095	0.920674	0.130931	0.0938507	0.203033	1.02756	0.692433	50.41	22.11	15.93	11.9	9.59	12.16	252.8	195	266.5	502.5	538.7	408.5	455	270.7	265.6	244.7	307.5	263.9	285.6	304.3	349.9	272.125
Q61503	5'-nucleotidase OS=Mus musculus OX=10090 GN=Nt5e PE=1 SV=2	Nt5e	63.8	1	1	23.2	25.3	18.6	17.6	1.196	0.96	0.258217	-0.0588937	0.821263	0.557466	0.0855179	0.253782	30.12	19.92	23.96	18.83	23.22	15.67	26	23.2	15.9	24.6	26.1	21.4	33.1	18.7	11.6	20.9	18.4	13.4	19.6	17	18.3	17.4
Q8K010	5-oxoprolinase OS=Mus musculus OX=10090 GN=Oplah PE=1 SV=1	Oplah	137.5	31	24	1937.5	1327.6	1964.9	1967.7	0.73	1.012	-0.454032	0.0172093	0.263968	0.855476	0.578449	0.0677921	30.17	19.6	17.51	10.65	8.51	10.21	1523.5	1937.5	2172.9	1270.8	1243.2	1563.2	1387	2169.4	1975.5	1760.5	1954.2	1996.9	2235.4	1744.9	1938.8	1964.9
Q8R1K4	5-phosphohydroxy-L-lysine phospho-lyase OS=Mus musculus OX=10090 GN=Phykpl PE=1 SV=1	Agxt2l2; Phykpl	51.9	10	7	819	728.5	711.8	777.5	0.893	1.032	-0.163268	0.045443	0.300293	0.590195	0.522454	0.229004	15.84	17.27	6.26	1.51	4.63	8.16	770	819	872.8	727.8	729.3	732.9	708.6	733.2	753	684.3	691	787.6	767.5	661	790.7	715.375
P63038	60 kDa heat shock protein, mitochondrial OS=Mus musculus OX=10090 GN=Hspd1 PE=1 SV=1	Hspd1	60.9	84	25	10698.7	23869.4	9478.3	9542.2	2.301	0.998	1.20226	-0.00288828	0.0340266	0.91428	1.46818	0.0389206	31.09	13.08	12.88	23	6.54	3.25	8507.8	10774.2	10698.7	25354.2	33632.9	20273.2	22471.5	9661.5	8950.8	9298.5	10415.3	9416.7	9669.3	9046.5	9720.2	9581.52
P14869	60S acidic ribosomal protein P0 OS=Mus musculus OX=10090 GN=Rplp0 PE=1 SV=3	Rplp0	34.2	12	8	1533.6	2543	2289	2142.8	1.656	0.98	0.727703	-0.0291463	0.233046	0.622988	0.632558	0.20552	20.47	15.81	13.51	17.32	16.88	6.02	1716.9	1307.1	1533.6	2746.6	2876.1	1925.1	2354.5	2453	2447.4	1671.9	2140.8	2201.9	2345	2058.1	2085.3	2178.27
P99027	60S acidic ribosomal protein P2 OS=Mus musculus OX=10090 GN=Rplp2 PE=1 SV=3	Rplp2	11.6	11	4	1277.1	1762.1	1387.5	1473.5	1.315	1.058	0.395063	0.0813396	0.640399	0.266449	0.193549	0.574385	23.35	14.87	20.85	5.37	8.02	4.01	1099.4	1647.4	1277.1	1613	1821.5	1796.9	1728	1322.3	1478.1	1456.1	1246.5	1473.8	1473.2	1486	1361.9	1375.75
Q99L48	60S ribosomal export protein NMD3 OS=Mus musculus OX=10090 GN=Nmd3 PE=1 SV=1	Nmd3	57.6	1	1	8.9	16.7	11.6	13.6	1.645	1.087	0.718088	0.120352	0.238738	0.682814	0.622079	0.165698	31.94	23.61	23.24	22.49	17.73	17.93	12.2	8.9	7.9	19.1	20.3	14.5	12.4	12.7	14.7	10.6	10.1	14.2	10	13.1	15.6	12.025
Q6ZWV3	60S ribosomal protein L10 OS=Mus musculus OX=10090 GN=Rpl10 PE=1 SV=3	Rpl10; Rpl10-ps1	24.6	9	6	121.2	77	60.2	77.7	0.748	1.29	-0.41889	0.367371	0.193254	0.00405708	0.713872	2.39179	82.13	37.48	59.27	31.63	36.92	20.6	34.9	152.9	121.2	56.3	61.1	107	97	61.5	92.8	36.7	59	92.3	81	55.1	74.5	62.5
P53026	60S ribosomal protein L10a OS=Mus musculus OX=10090 GN=Rpl10a PE=1 SV=3	Rpl10a	24.9	10	6	1115	1284.4	1192.2	1265.3	1.457	1.042	0.543001	0.0593553	0.509202	0.416834	0.29311	0.380037	26.63	14.16	17.08	11.01	11.62	5.17	831.2	1115	1155.1	1224.7	1486.6	1161.1	1347	1175.4	1209.2	1462.9	1146.8	1293.5	1306.5	1164.6	1237.8	1248.58
Q9CXW4	60S ribosomal protein L11 OS=Mus musculus OX=10090 GN=Rpl11 PE=1 SV=4	Rpl11	20.2	8	5	660.5	889.6	745.8	787.5	1.237	1.017	0.306846	0.0243197	0.939588	0.843622	0.0270626	0.0738519	48.89	18.32	7.87	10.42	12.99	6.49	660.5	747.1	648.1	887.6	999	772.5	891.6	790.1	871.2	648.2	704	828.1	824.5	727.9	752.2	753.375
P35979	60S ribosomal protein L12 OS=Mus musculus OX=10090 GN=Rpl12 PE=1 SV=2	Rpl12	17.8	16	7	1477.1	2352	1972.1	2074.1	1.64	1.024	0.713696	0.0342157	0.244046	0.663777	0.612528	0.177978	11.03	12.41	0.91	5.44	6.66	6.73	1491.8	1477.1	1464.8	2392.8	2518.3	2215	2311.8	2144.2	2044.7	1855.8	1902	2122.8	2104.5	2044.1	1826.5	1986.67
P47963	60S ribosomal protein L13 OS=Mus musculus OX=10090 GN=Rpl13 PE=1 SV=3	Rpl13	24.3	18	10	1314.4	2052.8	1625.2	1571.5	1.476	0.99	0.561693	-0.0144996	0.385734	0.78827	0.413712	0.103325	39.95	18.61	20.35	7.63	6.75	4.32	1141.5	1691.6	1314.4	2057.2	2182.5	1812.5	2048.3	1601	1649.8	1750.4	1487	1634.7	1623.9	1520.9	1504.3	1622.05
P19253	60S ribosomal protein L13a OS=Mus musculus OX=10090 GN=Rpl13a PE=1 SV=4	Rpl13a	23.4	10	6	1119.5	1505.3	1355.9	1327.1	1.328	0.963	0.409255	-0.0543923	0.680316	0.3841	0.16729	0.415556	25.29	18.01	8.74	13.43	12.23	6.09	1065.6	1260.1	1119.5	1526.4	1765	1269.7	1484.5	1255.6	1436.8	1626.3	1279.6	1392.9	1335.4	1202.3	1318.8	1399.57
Q9CR57	60S ribosomal protein L14 OS=Mus musculus OX=10090 GN=Rpl14 PE=1 SV=3	Rpl14	23.5	4	3	930.8	1610.7	1098.1	240.1	1.259	1.031	0.332278	0.0440443	0.818611	0.655285	0.0869224	0.18357	48.33	49.71	33.73	12.98	84.55	76.52	636.3	930.8	1274.6	1550.9	1686.9	1255.7	1672.8	1401.4	860.5	2746.8	164.1	255.3	221.4	225.8	813.4	1293.2
Q9CZM2	60S ribosomal protein L15 OS=Mus musculus OX=10090 GN=Rpl15 PE=1 SV=4	Rpl15	24.1	9	5	395.4	595.7	499.7	495.9	1.419	0.969	0.504875	-0.0454314	0.517822	0.411648	0.28582	0.385474	21.3	20.21	12.27	11.41	20.8	5.74	388.8	481.6	395.4	592.3	599.1	471.1	608.8	464.4	528.2	707.1	472.8	502.8	549.2	486.4	489.2	543.125
Q9CPR4	60S ribosomal protein L17 OS=Mus musculus OX=10090 GN=Rpl17 PE=1 SV=3	Rpl17	21.4	11	8	690.9	1046.9	851.9	878.3	1.418	0.974	0.503858	-0.0380063	0.592876	0.437681	0.227036	0.358842	27.57	17.04	18.7	4.12	13.52	5.04	646	907.6	690.9	1028.3	1091	992.7	1065.9	836.8	867.2	1079.1	815.1	912.7	881.9	874.6	808.6	899.55
P35980	60S ribosomal protein L18 OS=Mus musculus OX=10090 GN=Rpl18 PE=1 SV=3	Rpl18	21.6	11	6	582.7	762.3	650.4	701.7	1.146	1.007	0.196607	0.0100637	0.893259	0.943854	0.0490226	0.025095	35.52	31.88	28.41	9.94	53.03	1.58	557.8	905.2	582.7	728.2	904.5	763.6	761	593.7	655.8	1540.9	645.1	709.2	714.1	694.2	691.6	858.875
P62717	60S ribosomal protein L18a OS=Mus musculus OX=10090 GN=Rpl18a PE=1 SV=1	Rpl18a	20.7	17	10	2301.5	3613.4	3304	3226.5	1.508	1.009	0.592636	0.0129262	0.353658	0.904848	0.451416	0.0434244	24.4	17.59	8.28	12	7.48	6.22	2097.1	2476.5	2301.5	3728.3	3559.3	2836.4	3668.4	3204.6	3406.5	3612.7	3040.1	3404.3	3308.2	3146.8	2949.6	3315.97
P84099	60S ribosomal protein L19 OS=Mus musculus OX=10090 GN=Rpl19 PE=1 SV=1	Rpl19; Rpl19-ps11	23.5	12	6	1361.9	1707.4	1614.9	1530.2	1.205	0.97	0.269033	-0.0439433	0.81423	0.477503	0.0892529	0.321024	27.94	14.2	27.44	5.21	24.96	3.7	1131.7	1916.6	1361.9	1671	1695.5	1719.4	1872.1	1517.3	1674.3	2474.7	1557.6	1624.1	1525	1535.5	1489.7	1805.97
O09167	60S ribosomal protein L21 OS=Mus musculus OX=10090 GN=Rpl21 PE=1 SV=3	Rpl21	18.6	8	4	845.9	1079.6	1227.5	1166.2	1.322	0.951	0.402722	-0.0724828	0.743812	0.246352	0.128537	0.608444	32.69	13.08	25.02	9.28	13.24	3.29	706.3	1146.7	845.9	1084.6	1044.2	1074.7	1272.7	1178.4	1278.7	1520.9	1145.9	1144.6	1194.5	1188.2	1113.7	1280.98
P67984	60S ribosomal protein L22 OS=Mus musculus OX=10090 GN=Rpl22 PE=1 SV=2	Rpl22; LOC100047372; LOC100504863; LOC102642602	14.8	7	3	459.3	669.6	604.1	574	1.287	0.996	0.364012	-0.00578235	0.765923	0.761261	0.115815	0.118467	21.69	14.48	8.42	10.46	11.03	4.83	448.7	522.9	459.3	691.3	736.5	573.6	648.5	578.8	630.6	690.8	535	587.2	595.6	534.8	561.2	608.8
P62830	60S ribosomal protein L23 OS=Mus musculus OX=10090 GN=Rpl23 PE=1 SV=1	Rpl23; LOC100044627; LOC100862455	14.9	11	5	1508.9	2458.6	2096.4	2031.3	1.516	0.976	0.60027	-0.0350469	0.345685	0.562929	0.46132	0.249546	19.67	14.24	12.58	13.19	6.16	3.37	1490.3	1851.6	1508.9	2559.6	2707	1976	2361.6	2194.3	1994.2	2246.7	2002.9	2092.1	2063.9	1999.3	1939.5	2109.53
P62751	60S ribosomal protein L23a OS=Mus musculus OX=10090 GN=Rpl23a PE=1 SV=1	Rpl23a	17.7	13	5	2021.1	2902.9	2785.4	2544.9	1.439	0.964	0.525067	-0.0528949	0.426075	0.407803	0.370514	0.389549	27.19	17.07	16.93	15.82	12.76	11.22	1654.4	2331.9	2021.1	2896	3375.9	2272.1	2909.7	2835.2	3172.7	2736.5	2316.2	2638.5	3046.7	2454.7	2390.8	2765.15
Q8BP67	60S ribosomal protein L24 OS=Mus musculus OX=10090 GN=Rpl24 PE=1 SV=2	Rpl24	17.8	16	6	931	1181.4	1078.6	1090.2	1.286	0.995	0.362891	-0.00723157	0.811897	0.855391	0.090499	0.0678354	34.26	25.79	24.36	8.43	31.69	7.52	745.1	1210.8	931	1117.3	1249.3	1107.2	1312.5	1029.2	1079.2	1860.4	1078	1206	1103.2	1006.7	1077.4	1261.7
P61255	60S ribosomal protein L26 OS=Mus musculus OX=10090 GN=Rpl26 PE=1 SV=1	Rpl26; Gm15772	17.2	9	6	684.3	922.9	842.8	808.3	1.279	0.933	0.355016	-0.100051	0.854439	0.0823256	0.0683191	1.08447	30.04	16.42	23.37	3.01	13.82	1.06	582.5	914.1	684.3	908.2	937.8	888.7	949.6	784.6	871.5	1056.5	814.9	820.6	808.2	808.4	799.7	881.875
P61358	60S ribosomal protein L27 OS=Mus musculus OX=10090 GN=Rpl27 PE=1 SV=2	Rpl27; LOC108167922	15.8	10	6	1059.7	1623.5	1325.5	1316	1.413	0.988	0.498761	-0.0174171	0.545843	0.739288	0.262932	0.131186	23.16	11.58	22.62	4.27	8.64	2.93	1002.7	1492.8	1059.7	1620.1	1663.2	1505	1626.9	1331.8	1319.1	1540.4	1276.2	1334.5	1312.5	1319.6	1248.1	1366.87
P14115	60S ribosomal protein L27a OS=Mus musculus OX=10090 GN=Rpl27a PE=1 SV=5	Rpl27a	16.6	7	3	804.9	1274.8	1064.9	1048.2	1.519	0.998	0.603122	-0.00288828	0.457287	0.902256	0.339811	0.0446703	16.28	12.1	19.52	7.26	5.92	6.57	760.2	1077.9	804.9	1304.3	1345.2	1134.9	1246	1041.5	1146.8	1088.7	999.6	1099.1	1131.3	999.8	994.7	1069.15
P41105	60S ribosomal protein L28 OS=Mus musculus OX=10090 GN=Rpl28 PE=1 SV=2	Rpl28	15.7	15	9	1429.8	2158	2160.9	2027.9	1.559	0.93	0.640621	-0.104697	0.30724	0.112133	0.512523	0.950268	23.36	17.75	12.1	10.37	14.79	3.82	1316.3	1665.1	1429.8	2127.1	2189.4	1785.9	2285.7	2057.8	2269.3	2665.8	1907.8	2027.9	2084.8	2027.8	1902.7	2225.18
P47915	60S ribosomal protein L29 OS=Mus musculus OX=10090 GN=Rpl29 PE=1 SV=2	Rpl29; Gm8210	17.6	9	6	1851.6	2220.4	2033.4	1942.1	1.179	0.982	0.237564	-0.0262051	0.816009	0.651911	0.0883048	0.185812	43.26	23.94	33.86	11.36	31.78	5.04	1341	2649.2	1851.6	2061.4	2126.2	2318.7	2640.1	1787.9	2243.4	3369.5	1843	2092.9	1955.3	1928.9	1857.2	2310.95
P27659	60S ribosomal protein L3 OS=Mus musculus OX=10090 GN=Rpl3 PE=1 SV=3	Rpl3	46.1	18	13	1644.5	2505.2	2056.7	2072.1	1.839	0.999	0.878921	-0.00144342	0.136859	0.921931	0.863728	0.0353015	64.76	20.67	24.38	18.65	9.5	4.33	1370.5	2202.5	1644.5	2248.4	3156.6	2124.6	2791.4	1969.8	2344.3	2147.4	1900.6	2095.5	2226	2021	2049	2090.53
P62889	60S ribosomal protein L30 OS=Mus musculus OX=10090 GN=Rpl30 PE=1 SV=2	Rpl30; Rpl30-ps8; Gm12191	12.8	7	4	544.7	745.5	675.6	679.3	1.391	0.963	0.476122	-0.0543923	0.595687	0.302281	0.224982	0.519589	34.02	19.7	17.13	6.29	4.77	6.6	466.1	655.5	544.7	749.1	815.3	701.1	741.8	698.4	697.6	654.3	634.4	735	699.8	659.4	632.7	671.175
P62900	60S ribosomal protein L31 OS=Mus musculus OX=10090 GN=Rpl31 PE=1 SV=1	Rpl31	14.5	12	7	970.2	1521	1373.4	1282.9	1.494	0.935	0.57918	-0.0969617	0.458941	0.129874	0.338243	0.886478	30.21	12.9	10.5	13.25	5.76	4.95	926.5	1127.9	970.2	1527.3	1695.2	1220.3	1514.6	1413.4	1341.3	1406.3	1245.4	1313.4	1362.1	1253.2	1218.5	1351.6
P62911	60S ribosomal protein L32 OS=Mus musculus OX=10090 GN=Rpl32 PE=1 SV=2	Rpl32; Rpl32p	15.9	8	7	1367.5	2348.5	2060.7	1892.5	1.601	0.894	0.678973	-0.161653	0.273128	0.0162215	0.563633	1.78991	37.59	27.47	13.36	13.63	6.2	7.96	1126.6	1470.8	1367.5	2379.1	2527.5	1817.8	2318.2	2241.2	2055.2	2066.1	1928.3	1947.1	1988.9	1839.5	1657.3	2072.7
Q9D1R9	60S ribosomal protein L34 OS=Mus musculus OX=10090 GN=Rpl34 PE=1 SV=2	Rpl34-ps1; Rpl34; Gm4705	13.3	14	5	900.2	1202.7	1054.4	1056	1.203	1.005	0.266637	0.0071955	0.982739	0.978638	0.00756186	0.00937794	24.79	10.48	9.74	12.28	23.84	6.24	894.6	1057.8	900.2	1197.3	1208.1	980.4	1327.9	1040.5	1068.5	1613.9	1033.9	1172.5	1068.6	1043.4	1020.3	1189.2
Q6ZWV7	60S ribosomal protein L35 OS=Mus musculus OX=10090 GN=Rpl35 PE=1 SV=1	Rpl35	14.5	5	3	475.2	728.1	828.8	726.8	1.468	0.914	0.553852	-0.129734	0.440458	0.0228237	0.356095	1.64161	36.51	15.34	12.92	16.1	11.49	11.39	399.2	517.4	475.2	708.5	843.7	565.9	748.3	818.2	907.4	839.6	684.5	751.3	846.2	648.3	703	812.425
O55142	60S ribosomal protein L35a OS=Mus musculus OX=10090 GN=Rpl35a PE=1 SV=2	Rpl35a-ps4; Rpl35a; Rpl35a-ps2; Gm10243; Rpl35a-ps5; LOC100862595; Gm14279; LOC100048620	12.5	13	6	1309.2	1949.9	1785.5	1670.8	1.493	0.954	0.578214	-0.0679388	0.367941	0.290048	0.434222	0.53753	24.33	8.42	4.97	12.31	4.02	0.38	1319.1	1309.2	1204.4	2070.6	2021.2	1556.4	1881	1808.4	1780.8	1790.1	1653.8	1671.8	1669.9	1664.6	1679.8	1758.27
P47964	60S ribosomal protein L36 OS=Mus musculus OX=10090 GN=Rpl36 PE=1 SV=2	Rpl36	12.2	6	2	967.9	1074.7	993.8	1001.7	1.157	1.012	0.210389	0.0172093	0.904757	0.868332	0.043468	0.0613144	21.72	15.17	9.04	5.72	10.27	1.58	858.4	1027.9	967.9	1149.9	1037.1	1020.1	1113.8	953.4	1035.9	1167.2	937.2	1024	1009.4	994	988.9	1023.42
P83882	60S ribosomal protein L36a OS=Mus musculus OX=10090 GN=Rpl36a PE=3 SV=2	Rpl36al; Rpl36a; Rpl36a-ps3	12.4	5	5	996.6	1306	1142.5	1085.6	1.275	0.906	0.350497	-0.142417	0.80792	0.0281538	0.0926317	1.55046	34.34	23.45	28.98	4.5	28.17	1.82	818.7	1427.9	996.6	1298	1300.2	1311.8	1422.7	1034.9	1185.9	1820.8	1100.7	1094.2	1081.3	1090	1050.6	1285.58
Q9D823	60S ribosomal protein L37 OS=Mus musculus OX=10090 GN=Rpl37 PE=3 SV=3	Gm13826; Rpl37rt; Rpl37	11.1	5	3	268.7	261.7	286.9	256.4	1.068	0.956	0.0949116	-0.0649175	0.735171	0.334387	0.133612	0.47575	37.7	32.66	13.59	12.36	13.18	6.77	211.5	272.2	268.7	258.5	215.1	264.9	291.9	282	291.9	312.7	226.7	262.2	250.7	288.1	250	278.325
P61514	60S ribosomal protein L37a OS=Mus musculus OX=10090 GN=Rpl37a PE=1 SV=2	Rpl37a	10.3	1	1	180.3	265.4	284.4	276.3	1.424	0.972	0.509949	-0.0409718	0.456622	0.47481	0.340443	0.32348	19.92	12.75	26.29	7.8	42.99	7.35	170.3	269	180.3	255.3	243.8	290.3	275.9	275.8	262.4	579.3	293.2	290.2	261.5	303.2	263.1	352.675
Q9JJI8	60S ribosomal protein L38 OS=Mus musculus OX=10090 GN=Rpl38 PE=1 SV=3	Rpl38; Rpl38-ps1; Rpl38-ps2	8.2	5	2	303.2	556	604.1	559	1.666	1.022	0.736388	0.0313952	0.210069	0.79693	0.677638	0.0985796	37.71	23.77	18.4	36.51	23.53	14	303.2	220.6	315	619	747.4	285.5	499.4	710.9	678.3	411.8	538	589.4	661.3	530.2	477.4	584.75
P62892	60S ribosomal protein L39 OS=Mus musculus OX=10090 GN=Rpl39 PE=1 SV=2	Rpl39	6.4	1	1	29.9	48.5	40.4	38.5	1.401	0.964	0.486457	-0.0528949	0.464168	0.519373	0.333324	0.284521	41.96	24.74	30.17	32.15	38.19	7.95	26.3	45.6	29.9	35.1	38.1	67.1	61.7	36.5	32.8	72.1	44.7	42.6	37.2	39.9	35.6	46.525
Q9D8E6	60S ribosomal protein L4 OS=Mus musculus OX=10090 GN=Rpl4 PE=1 SV=3	Rpl4	47.1	27	15	2180.7	3204.8	2560.4	2500.6	1.31	0.964	0.389567	-0.0528949	0.595749	0.399	0.224937	0.399027	31.59	24.7	18.35	14.89	34.44	5.05	1923.4	2742.4	2180.7	3195.1	3214.6	2427.8	3499.6	2368	2673.3	4557.2	2452.3	2730.3	2530.9	2470.7	2447.7	3012.7
P47962	60S ribosomal protein L5 OS=Mus musculus OX=10090 GN=Rpl5 PE=1 SV=3	Rpl5	34.4	23	9	1701.6	2570	2325.1	2277.9	1.441	0.973	0.52707	-0.0394883	0.423769	0.52357	0.372871	0.281025	23.09	14.65	17.8	5.51	6.26	6.12	1577.3	2191.1	1701.6	2521.5	2773.7	2442.5	2619.3	2264.4	2387.4	2513.3	2178.3	2291.5	2401.3	2264.4	2069.7	2335.85
P47911	60S ribosomal protein L6 OS=Mus musculus OX=10090 GN=Rpl6 PE=1 SV=3	Rpl6	33.5	21	11	2947.4	3613.5	3115.3	3034.5	1.317	0.951	0.397255	-0.0724828	0.585696	0.260256	0.232327	0.584599	27.39	24.32	12.57	4.83	26.31	3.04	2947.4	3437.8	2689.2	3525.7	3703.5	3428.5	3818.2	2894.4	3185.6	4867.9	3046.6	3203	3005.6	3063.7	3004.4	3498.62
P14148	60S ribosomal protein L7 OS=Mus musculus OX=10090 GN=Rpl7 PE=1 SV=2	Rpl7	31.4	15	9	2484.6	3042.1	2747.9	2813.2	1.162	1.05	0.21661	0.0703893	0.847828	0.337767	0.0716925	0.471382	34.55	28.76	29.55	15.72	59.12	5.44	2225.1	3786.9	2484.6	2735.3	3383.2	2476.9	3423.3	2281.3	2796.9	6911.6	2699.7	3106.6	2775.8	2849.2	2777.6	3672.38
P12970	60S ribosomal protein L7a OS=Mus musculus OX=10090 GN=Rpl7a PE=1 SV=2	Rpl7a	30	15	9	2160.3	2961.4	2622.3	2548.8	1.401	0.989	0.486457	-0.0159576	0.471123	0.768141	0.326866	0.114559	23.07	12.48	16.08	8.49	21.37	7.96	1854.1	2556.6	2160.3	2834.6	3188	2639.5	3094	2529.1	2719	3786.3	2475.4	2882	2654.7	2447.1	2446.6	2877.45
P62918	60S ribosomal protein L8 OS=Mus musculus OX=10090 GN=Rpl8 PE=1 SV=2	Rpl8	28	11	7	1487.5	1685.1	1879.8	1833.6	1.107	1.029	0.146655	0.041243	0.974557	0.601631	0.0111929	0.22067	50.35	21.13	20	8.89	12.16	6.39	1058.6	1569.6	1487.5	1557.6	1831.5	1566.3	1812.9	1715.6	2059.8	2125.8	1678.8	1917	1936.3	1702.3	1753.9	1895
P51410	60S ribosomal protein L9 OS=Mus musculus OX=10090 GN=Rpl9 PE=2 SV=2	Rpl9	21.9	9	6	568.5	777.1	764.5	777.5	1.407	0.993	0.492622	-0.0101344	0.555929	0.721432	0.254981	0.141805	19.22	16.09	10.01	9.29	8.44	6.19	486.7	568.5	591.2	766	884.5	709.1	788.4	842.8	810.4	721.2	711.7	772.4	851.3	782.7	734.6	771.525
P70266	6-phosphofructo-2-kinase/fructose-2,6-bisphosphatase 1 OS=Mus musculus OX=10090 GN=Pfkfb1 PE=1 SV=2	Pfkfb1	54.8	11	10	453.2	307.6	424.4	418.8	0.668	1.019	-0.58208	0.0271541	0.0400978	0.941226	1.39688	0.0263062	53.41	21.15	22.82	24.47	12.92	9.41	453.2	383.5	597.4	315.1	215.5	399.3	300.2	402.7	426.4	422.3	530.4	391.8	387.5	447.6	466.8	445.45
P70265	6-phosphofructo-2-kinase/fructose-2,6-bisphosphatase 2 OS=Mus musculus OX=10090 GN=Pfkfb2 PE=1 SV=2	Pfkfb2	59.9	1	1	18.3	17.5	16	14.6	0.948	0.917	-0.077041	-0.125006	0.656135	0.351426	0.183007	0.454166	18.71	29.12	24.57	15.12	25.22	18.79	16.2	25.6	18.3	17	15.6	22	18	14.4	17.7	11.9	21.4	15.7	13.6	12.2	18.7	16.35
Q9DCD0	6-phosphogluconate dehydrogenase, decarboxylating OS=Mus musculus OX=10090 GN=Pgd PE=1 SV=3	Pgd	53.2	20	12	1704.4	2694.6	1748.4	1764.1	1.531	1.013	0.614474	0.0186342	0.331537	0.847331	0.479468	0.0719471	23.65	13.26	8.37	12.12	6.77	4.56	1860.6	1574.1	1704.4	2907.5	2909.9	2261.1	2497.2	1830.6	1768.9	1558.5	1728.2	1706.3	1845.1	1823.9	1686.9	1721.55
Q9CQ60	6-phosphogluconolactonase OS=Mus musculus OX=10090 GN=Pgls PE=1 SV=1	Pgls	27.2	15	9	808.1	1099.9	776.1	852.9	1.356	1.091	0.439357	0.125651	0.685603	0.0738212	0.163927	1.13182	18.98	13.74	8.47	4.48	5.2	4.49	808.1	913.3	779.2	1043.3	1090.1	1162.5	1109.8	783.4	768.8	812.6	716.8	848.3	857.6	781.2	861	770.4
Q9R1Z7	6-pyruvoyl tetrahydrobiopterin synthase OS=Mus musculus OX=10090 GN=Pts PE=1 SV=2	Pts	16.2	1	1	10	15.1	9.7	12	1.676	1.188	0.745022	0.248535	0.220036	0.323336	0.657506	0.490346	50.4	32.1	43.02	37.56	30.09	16.7	12.9	10	5	17.6	21.5	8.4	12.9	10.4	15.2	8	9	9.4	12.5	14.1	11.5	10.65
Q3UFY7	7-methylguanosine phosphate-specific 5'-nucleotidase OS=Mus musculus OX=10090 GN=Nt5c3b PE=1 SV=3	Nt5c3b; Nt5c3l	34.4	3	3	62	84.7	60.8	57.8	1.254	0.914	0.326537	-0.129734	0.786731	0.15935	0.104174	0.797649	26.16	19.68	5.69	12.56	12.11	8.77	60.4	67.3	62	83.9	85.5	67.6	91.8	56.2	64.4	57.4	72.7	57	62.8	50.7	58.7	62.675
Q8K3A9	7SK snRNA methylphosphate capping enzyme OS=Mus musculus OX=10090 GN=Mepce PE=1 SV=2	Mepce	72	2	1	488.4	373.4	496.2	463.5	0.769	0.885	-0.378944	-0.176251	0.111051	0.00806397	0.954476	2.09345	14.28	28.38	10.9	13.42	25.04	8.79	552.8	488.4	445.5	400.3	448.6	336.8	348.3	558.9	637.6	355.9	440.5	451.4	485.7	396.8	475.9	498.225
P57110	A disintegrin and metalloproteinase with thrombospondin motifs 8 OS=Mus musculus OX=10090 GN=Adamts8 PE=2 SV=1	Adamts8	98.8	1	1	11.5	17.4	16.6	18.2	1.513	1.093	0.597412	0.128293	0.320144	0.631095	0.494654	0.199905	33.74	46.87	41.35	17.74	49.61	17.48	13.5	5.4	11.5	16.8	19.4	12.6	18.1	24.3	16.6	5.4	16.6	18.7	24.4	17	17.7	15.725
Q9D0L4	AarF domain-containing protein kinase 1 OS=Mus musculus OX=10090 GN=Adck1 PE=1 SV=1	Adck1	59.7	4	4	126.7	197.8	190.8	175.1	1.382	0.97	0.466758	-0.0439433	0.533685	0.548067	0.272715	0.261166	38.65	24.62	32.68	20.65	17.38	12.55	126.7	89.7	174.7	195.5	222.9	132.4	200.1	192.3	189.4	133	201.4	149.1	179.9	170.5	202.1	179.025
Q8CJ27	Abnormal spindle-like microcephaly-associated protein homolog OS=Mus musculus OX=10090 GN=Aspm PE=1 SV=2	Aspm	364	1	1	871.8	783.1	800.5	837	0.898	1.08	-0.155213	0.111031	0.321822	0.116369	0.492384	0.934162	31.72	13.74	23.41	9.47	13.11	5.18	1070.9	664.2	871.8	929.4	769.3	797.2	766	925	831.7	675.4	770.4	923.1	834.4	830.1	839.6	800.625
Q9DAZ9	Abscission/NoCut checkpoint regulator OS=Mus musculus OX=10090 GN=Zfyve19 PE=1 SV=2	Zfyve19	43.2	6	1	2657.1	2354.7	2661.4	2644.1	0.886	1.004	-0.174621	0.00575927	0.56761	0.985401	0.24595	0.00638708	24.85	8.77	21.48	5.3	9.13	1.75	3218.9	2079.7	2657.1	2445.4	2463.1	2217	2267.4	2787.3	2780.5	2285.7	2547.4	2724.2	2658.3	2621.6	2630	2600.22
P20782	Acetylcholine receptor subunit epsilon OS=Mus musculus OX=10090 GN=Chrne PE=2 SV=1	Chrne	54.9	1	1	72.5	77.9	63.3	63.2	1.086	0.98	0.119024	-0.0291463	0.854098	0.588032	0.0684924	0.230599	16.67	12.41	11.38	16.87	10.09	7.24	72.5	76.1	60.9	81.5	83.8	56.3	74.4	66.3	72.4	57.9	60.3	62.7	69	57.8	63.8	64.225
Q8CAY6	Acetyl-CoA acetyltransferase, cytosolic OS=Mus musculus OX=10090 GN=Acat2 PE=1 SV=2	Acat2	41.3	1	1	7.9	8.5	8.3	8.6	1.161	1.026	0.215368	0.0370307	0.929618	0.998541	0.0316954	0.000634046	53.94	20.45	26.25	47.69	14.04	16	5.6	7.9	9.6	6.2	12.2	3.9	11.6	7.1	7.9	9.8	8.8	10.3	6.9	8.3	8.9	8.4
Q8QZT1	Acetyl-CoA acetyltransferase, mitochondrial OS=Mus musculus OX=10090 GN=Acat1 PE=1 SV=1	Acat1	44.8	68	18	10761.1	8672.2	9275.1	8794.6	0.765	0.923	-0.386468	-0.115597	0.323678	0.0799224	0.489887	1.09733	20.9	17.34	13.67	13.8	12.46	3.45	10761.1	10500.5	13353.2	9169.2	7369.7	10152.9	8202.1	9928.8	8635.9	8664.5	11141.7	8754.4	8834.8	8471.8	9209.8	9592.72
Q5SWU9	Acetyl-CoA carboxylase 1 OS=Mus musculus OX=10090 GN=Acaca PE=1 SV=1	Acaca	265.1	7	4	95.3	151.2	89.8	108.2	1.812	1.333	0.857583	0.414677	0.137125	0.000297782	0.862882	3.5261	38.86	27.04	6.37	12.7	28.57	8.99	105.5	95.3	94.1	184.5	139.5	156.7	145.8	74.2	67.5	122.7	108.6	113.3	91.6	107.7	108.7	93.25
E9Q4Z2	Acetyl-CoA carboxylase 2 OS=Mus musculus OX=10090 GN=Acacb PE=1 SV=1	Acacb	275.6	37	23	1353.6	1267.7	1487.6	1476.4	0.902	1.006	-0.148801	0.00863031	0.460831	0.959168	0.336458	0.0181051	24.92	18.94	13.3	8.72	6.64	4.7	1353.6	1186.3	1548.5	1368	1113.8	1230.6	1305.9	1501.8	1414.7	1650.3	1473.6	1508.6	1473.1	1353.9	1479.7	1510.1
Q99NB1	Acetyl-coenzyme A synthetase 2-like, mitochondrial OS=Mus musculus OX=10090 GN=Acss1 PE=1 SV=1	Acss1	74.6	22	15	1595.5	2089.5	1258	1106.8	1.272	0.855	0.347099	-0.226004	0.654828	0.000592029	0.183873	3.22766	27.42	32.97	7.46	15.36	17.94	22.7	1595.5	1782.5	1551.8	2320.2	2223.1	1621.8	1963.8	1563.1	1302	1011.7	1215.6	1215.2	1439.6	849.4	1008.1	1273.1
Q9QXG4	Acetyl-coenzyme A synthetase, cytoplasmic OS=Mus musculus OX=10090 GN=Acss2 PE=1 SV=2	Acss2	78.8	12	7	188.8	286.5	231.8	246.1	1.503	1.097	0.587845	0.133564	0.343142	0.219262	0.464526	0.659036	43.56	23.62	24.11	11.87	11.33	8.09	188.8	148.7	241.5	313.1	237.5	300.1	273.5	238.5	225.4	191.6	251.2	271	250.7	223	241.6	226.675
Q9WV54	Acid ceramidase OS=Mus musculus OX=10090 GN=Asah1 PE=1 SV=1	Asah1	44.6	6	6	223.6	258	252	244.4	1.092	0.978	0.126973	-0.0320936	0.782395	0.545913	0.106574	0.262877	25.72	20.36	18.22	6.93	8.83	4.32	298.1	223.6	217.4	254.8	261.3	240.1	283.4	251	259.7	212.2	253.1	246.5	260.8	242.4	235.6	244
Q80WP8	Acidic amino acid decarboxylase GADL1 OS=Mus musculus OX=10090 GN=Gadl1 PE=1 SV=3	Gadl1	62.5	4	2	57.4	58.4	60.7	79.6	1.048	1.229	0.0676387	0.297485	0.789254	0.0220484	0.102783	1.65662	15	28.02	7.52	22.81	17.71	17.58	50.9	57.4	58.7	60.8	56.1	66.9	37.6	63.1	58.4	49.2	75.4	58.7	73.9	85.8	88.1	61.525
O35381	Acidic leucine-rich nuclear phosphoprotein 32 family member A OS=Mus musculus OX=10090 GN=Anp32a PE=1 SV=1	Anp32a	28.5	12	3	37.7	54.8	36.8	43.3	1.24	1.176	0.31034	0.233888	0.718424	0.108406	0.143619	0.964945	34.04	24.37	30.07	16.62	16.34	10.81	37.7	59.9	35.9	39.2	53.1	58	56.5	36.7	30.2	45.1	36.9	43	51.9	43.6	40.9	37.225
Q9EST5	Acidic leucine-rich nuclear phosphoprotein 32 family member B OS=Mus musculus OX=10090 GN=Anp32b PE=1 SV=1	Anp32b	31.1	9	2	107.1	142.4	117.2	116.3	1.417	1.002	0.50284	0.00288251	0.476055	0.884355	0.322343	0.0533734	17.62	10.16	18.99	11.47	5.26	6.93	107.1	108.4	75.8	137	163.5	124.9	148.1	118.9	119.7	106.5	115.5	124.6	117.3	115.4	105.2	115.15
P97822	Acidic leucine-rich nuclear phosphoprotein 32 family member E OS=Mus musculus OX=10090 GN=Anp32e PE=1 SV=2	Anp32e	29.6	4	3	191.8	259.2	193.7	179.2	1.147	0.938	0.197865	-0.0923402	0.938997	0.269771	0.0273358	0.569005	38.4	20.74	22.9	3.84	9.17	5.05	191.8	273.9	184.5	252.7	270.8	250.3	265.8	192.5	195	208.5	166.6	190	171.7	185.6	173.1	190.65
Q99KI0	Aconitate hydratase, mitochondrial OS=Mus musculus OX=10090 GN=Aco2 PE=1 SV=1	Aco2	85.4	156	36	20018.3	18451.5	18228.8	17636.1	0.897	1.028	-0.15682	0.0398403	0.591627	0.60339	0.227952	0.219402	27.29	16.45	15.44	13.26	7.46	3.36	20018.3	16857.8	23024.8	19585.1	15679	21263.8	17383.5	18021.7	16995.2	18438.2	20288.4	17519.1	17469.9	17753.8	18755.7	18435.9
E9Q0C6	Acrosomal protein KIAA1210 OS=Mus musculus OX=10090 GN=Kiaa1210 PE=1 SV=1	LOC101055983; Gm14569	180.9	2	1	236.4	97.6	310.1	411.1	0.461	1.096	-1.11716	0.132248	0.00121022	0.164597	2.91714	0.783579	49.06	55.45	28	41.07	55.81	45.79	150.8	269.6	236.4	166.3	115.2	65.9	82.8	247.3	723.4	383.8	250.6	562.5	300.4	247.8	671.5	401.275
Q8BZI0	Actin filament-associated protein 1-like 1 OS=Mus musculus OX=10090 GN=Afap1l1 PE=1 SV=1	Afap1l1	86.6	1	1	7.4	8.8	7.3	4.5	1.131	0.623	0.177599	-0.682696	0.981436	0.0019932	0.00813804	2.70045	47.19	22.1	27.9	54.88	23.52	12.66	7.1	11.4	7.4	9.1	12.7	2	8.5	8.2	7.5	7	4.5	3.8	4.3	4.6	5.2	6.8
P68134	Actin, alpha skeletal muscle OS=Mus musculus OX=10090 GN=Acta1 PE=1 SV=1	Acta1	42	795	2	9197.9	8301	9218.9	8953	0.89	1.011	-0.168123	0.015783	0.575314	0.865373	0.240095	0.0627967	16.16	9.93	7.82	6.62	10.17	2.83	10131.8	8692.4	9197.9	8556.1	8890.9	7645.5	8053.5	9684.4	9706.9	7779.9	8775.8	9322.1	8959.3	8946.7	8704.5	8986.75
Q8K4G5	Actin-binding LIM protein 1 OS=Mus musculus OX=10090 GN=Ablim1 PE=1 SV=1	Ablim1	96.7	58	27	6962.3	5544.3	3644.9	3268.6	0.657	0.88	-0.606035	-0.184425	0.156722	0.0060396	0.80487	2.21899	55.8	24.5	34.59	38.66	17.83	9.29	5962.6	11201.9	6962.3	4395.1	2920.9	7213.5	6993.9	3733.4	3176.2	4765.3	3558.6	2932.4	3647.6	3164.9	3375.7	3808.38
Q8BL65	Actin-binding LIM protein 2 OS=Mus musculus OX=10090 GN=Ablim2 PE=1 SV=1	Ablim2	68.1	29	15	1489.8	1607.1	1246.2	1233.6	1.036	1.002	0.051024	0.00288251	0.862863	0.986416	0.064058	0.00593992	27.99	14.9	18.31	4.47	4.24	5.75	1279.1	1835.6	1489.8	1610.7	1587.6	1745.6	1603.6	1235.9	1286.4	1256.6	1163.3	1186.6	1339.6	1196.1	1272.3	1235.55
Q69ZX8	Actin-binding LIM protein 3 OS=Mus musculus OX=10090 GN=Ablim3 PE=1 SV=2	Ablim3	77.6	5	3	394.2	397.5	500.5	527.3	0.971	1.108	-0.0424568	0.147958	0.465161	0.0610524	0.332396	1.2143	39.5	31.46	33.53	26.59	26.53	9.63	569	291.6	394.2	467.2	446.6	247	353.8	556.4	602.4	315.2	450.1	516.4	559.5	445.4	538.4	481.025
Q8BUZ1	Actin-binding Rho-activating protein OS=Mus musculus OX=10090 GN=Abra PE=1 SV=1	Abra	42.8	8	7	409.4	741.9	377	417.2	1.974	1.088	0.981122	0.121679	0.0669327	0.193559	1.17436	0.713188	18.14	21.11	13.39	8.93	9.62	11.93	355	409.4	464.6	741.3	705.4	861.6	742.6	435.1	362.7	352.4	391.8	481.3	430.2	361.6	404.5	385.5
Q91WC0	Actin-histidine N-methyltransferase OS=Mus musculus OX=10090 GN=Setd3 PE=1 SV=1	Setd3	67.1	2	2	57.6	49	61.5	72.1	1.01	1.021	0.0143553	0.0299829	0.734983	0.965899	0.133723	0.0150683	36.21	45.66	12.12	23.17	30.92	19.11	57.6	48.4	61.6	48.1	69.3	41.1	49.9	68.3	90.7	44.1	55.4	67.7	81.4	51.4	76.8	64.625
Q9Z2N8	Actin-like protein 6A OS=Mus musculus OX=10090 GN=Actl6a PE=1 SV=2	Actl6a	47.4	4	3	140.4	182.1	153.4	157.6	1.332	1.067	0.413594	0.0935602	0.623681	0.452698	0.205037	0.344191	27.36	22.34	4.41	13.43	6.42	11.41	140.4	132.9	145.2	177.1	228.5	187.2	171.8	152.1	157.3	135.9	154.7	179.7	160.8	136.1	154.4	150
Q99MR0	Actin-like protein 6B OS=Mus musculus OX=10090 GN=Actl6b PE=1 SV=1	Actl6b	46.9	2	1	262	46.5	150.1	124.3	0.2	0.828	-2.32193	-0.272297	9.26219e-10	0.0073914	9.03329	2.13127	56.9	79.62	40.66	41.75	63.91	21.49	348.6	262	144.6	62.4	70.5	28.7	34.7	234.9	278.3	57.6	95.9	151.4	148.7	102	104	166.675
Q9QZB7	Actin-related protein 10 OS=Mus musculus OX=10090 GN=Actr10 PE=1 SV=2	Actr10	46.2	5	5	131.1	189.9	120.6	133.9	1.354	1.077	0.437228	0.107018	0.586032	0.42241	0.232079	0.374265	40.83	21.51	7.56	8.86	8.72	7.3	148.5	131.1	130.2	163.2	195.1	184.9	200.5	140.2	119.4	116	121.8	137.2	130.7	141.7	119.5	124.35
P61161	Actin-related protein 2 OS=Mus musculus OX=10090 GN=Actr2 PE=1 SV=1	Actr2	44.7	5	5	261.2	365.9	355.8	344.8	1.388	0.982	0.473008	-0.0262051	0.560358	0.541247	0.251534	0.266605	28.31	10.74	17.45	15.47	9.38	2.29	298.4	209.3	261.2	356.6	375.5	265.6	378.6	362.4	361.4	294.8	350.3	329.9	345.2	346.6	344.4	342.225
Q9R0Q6	Actin-related protein 2/3 complex subunit 1A OS=Mus musculus OX=10090 GN=Arpc1a PE=1 SV=1	Arpc1a	41.6	9	8	340.6	436.8	367.3	356.3	1.36	0.973	0.443607	-0.0394883	0.613853	0.43081	0.211935	0.365714	27.83	19.81	11.47	5.79	8.49	9.92	340.6	287.2	360.1	432.1	441.6	397.8	456.7	360.8	386.7	316.6	374	316.5	393.1	336.9	376.8	359.525
Q9WV32	Actin-related protein 2/3 complex subunit 1B OS=Mus musculus OX=10090 GN=Arpc1b PE=1 SV=4	Arpc1b	41	3	3	145.8	165.1	298.4	275.2	1.154	0.93	0.206643	-0.104697	0.99175	0.145607	0.003598	0.836817	35.74	18.67	19.66	14.37	5.28	9.69	201.2	145.8	144.9	166.2	164	156.4	211.7	308.5	314.7	288.6	281.6	261.2	289.9	317.4	259.8	298.35
Q9CVB6	Actin-related protein 2/3 complex subunit 2 OS=Mus musculus OX=10090 GN=Arpc2 PE=1 SV=3	Arpc2	34.3	17	9	1699.4	2063	2129	2100.5	1.245	1.01	0.316146	0.0143553	0.698288	0.888343	0.155966	0.0514192	31.92	16.69	17.16	8.83	13.46	2.77	1989	1406.1	1699.4	2172.5	2115.6	1769.7	2011.7	2306.4	2275.3	1710.9	1992	2040.4	2150.4	2056.1	2145.9	2071.15
Q9JM76	Actin-related protein 2/3 complex subunit 3 OS=Mus musculus OX=10090 GN=Arpc3 PE=1 SV=3	Arpc3	20.5	4	4	363.4	428.8	470.5	484.1	1.291	0.93	0.368489	-0.104697	0.758014	0.0971523	0.120323	1.01255	19.68	22.27	7.3	10.7	23.9	11.51	320.2	363.4	365.3	387.6	480.9	398	462	479.4	649	368	461.8	422.8	559.9	486	482.3	489.55
P59999	Actin-related protein 2/3 complex subunit 4 OS=Mus musculus OX=10090 GN=Arpc4 PE=1 SV=3	Arpc4	19.7	10	5	448	613.8	560.2	542.1	1.34	0.965	0.422233	-0.0513992	0.659288	0.350528	0.180925	0.455277	17.78	17.21	8.92	14.25	10.32	3.64	473.3	396.4	448	585.4	648.9	469	643.6	596.5	590.2	475.8	531.6	522.3	543.7	570.4	540.5	548.525
Q9CPW4	Actin-related protein 2/3 complex subunit 5 OS=Mus musculus OX=10090 GN=Arpc5 PE=1 SV=3	Arpc5	16.3	4	4	180.9	165.3	197.4	196.3	1.082	0.996	0.1137	-0.00578235	0.81327	0.797867	0.0897653	0.0980697	29.98	25.28	22.56	14.11	15.72	12.94	194.8	180.9	123.9	168.9	211.4	158	161.7	221.9	227.5	166.9	175.7	207.6	224.8	185.6	166.7	198
Q9D898	Actin-related protein 2/3 complex subunit 5-like protein OS=Mus musculus OX=10090 GN=Arpc5l PE=1 SV=1	Arpc5l	17	7	5	297.9	340	238.8	275.8	1.244	1.129	0.314986	0.175045	0.857827	0.0866309	0.0666004	1.06233	18.81	21.75	10.92	12.15	8.65	7.01	249.2	307	297.9	344.5	418.8	322.7	335.7	242.9	276.3	228.6	234.8	268	301.6	256.9	283.7	245.65
Q99JY9	Actin-related protein 3 OS=Mus musculus OX=10090 GN=Actr3 PE=1 SV=3	Actr3	47.3	20	11	941.8	1398.5	1233.5	1222.2	1.326	0.997	0.407081	-0.00433459	0.717392	0.896618	0.144244	0.0473928	26.77	17.19	15.39	9.59	9.93	4.04	1186.1	898.1	941.8	1416.5	1480.3	1177.7	1380.8	1375	1282.2	1090.4	1186.7	1203.9	1240.8	1298.2	1185.4	1233.58
O54967	Activated CDC42 kinase 1 OS=Mus musculus OX=10090 GN=Tnk2 PE=1 SV=2	Tnk2	116.9	1	1	100.9	125.8	132	123.5	1.167	0.939	0.222805	-0.0908029	0.940329	0.303496	0.02672	0.517847	18.33	10.51	44.99	8.86	13.44	10.88	100.9	205.6	99.5	109.5	124.9	136.1	126.8	133.1	130.8	161.1	117.7	118.3	129	146.5	116.2	135.675
P11031	Activated RNA polymerase II transcriptional coactivator p15 OS=Mus musculus OX=10090 GN=Sub1 PE=1 SV=3	Sub1	14.4	3	3	110.4	75.2	228.6	165	0.644	0.777	-0.634867	-0.364013	0.06432	0.000108177	1.19165	3.96586	38.23	28.73	27.66	18.48	17.5	29.35	110.4	151.8	88.1	59.7	90.6	68.3	82.7	185.5	258.3	265.3	202.3	118.5	164.8	240.6	165.2	227.85
Q9D8Z1	Activating signal cointegrator 1 complex subunit 1 OS=Mus musculus OX=10090 GN=Ascc1 PE=1 SV=1	Ascc1	41.3	1	1	565.9	175.7	613.7	618.5	0.311	0.973	-1.68501	-0.0394883	2.24486e-06	0.428461	5.64881	0.368089	50.28	15.63	31.3	43.13	17	9.88	565.9	339	654.4	167.1	100.4	294.4	184.7	616.2	548.6	611.1	802.3	583.2	544.1	655.9	672.8	644.55
E9PZJ8	Activating signal cointegrator 1 complex subunit 3 OS=Mus musculus OX=10090 GN=Ascc3 PE=1 SV=1	Ascc3	250.4	1	1	51.3	104.2	53.1	59	2.052	1.095	1.03703	0.130931	0.0680005	0.388077	1.16749	0.411082	18.2	18.42	6.19	22.94	17.15	8.95	51.3	46.4	52.1	102.3	142.4	82.8	106.1	65.3	55.7	43.4	50.6	61.1	60.8	57.2	50.1	53.75
Q9QXN3	Activating signal cointegrator 1 OS=Mus musculus OX=10090 GN=Trip4 PE=1 SV=2	Trip4	66.2	4	1	136.1	117.6	109.8	129.7	0.948	1.181	-0.077041	0.240009	0.566365	0.0501383	0.246904	1.29983	28.72	22.06	17.81	21.26	27.71	11.54	149.3	104.3	136.1	131.1	154.5	97.3	105.5	113.3	167.6	91.5	106.5	136.5	123.3	111.4	145.5	119.725
Q8BK64	Activator of 90 kDa heat shock protein ATPase homolog 1 OS=Mus musculus OX=10090 GN=Ahsa1 PE=1 SV=2	Ahsa1	38.1	15	12	322.5	495.2	390.3	402.8	1.607	1.052	0.68437	0.0731347	0.261811	0.507448	0.582012	0.294608	33.5	21.82	10.95	13.63	8.15	6.22	311.8	380.6	322.5	511.9	571.1	410	479	420.9	398.8	346.1	382	383.6	428.2	381.1	423.1	386.95
Q8N9S3	Activator of 90 kDa heat shock protein ATPase homolog 2 OS=Mus musculus OX=10090 GN=Ahsa2 PE=1 SV=2	Ahsa2	37.6	2	2	62.6	41.7	40.3	46	0.78	1.113	-0.358454	0.154454	0.225136	0.321926	0.647555	0.492243	32.37	23.95	48.27	26.75	33.9	5.72	125.7	54.3	62.6	41.3	34.6	62.5	42.1	44.6	69.4	35.7	36.4	48.9	48	43.8	44	46.525
Q9QYL7	Activator of basal transcription 1 OS=Mus musculus OX=10090 GN=Abt1 PE=2 SV=1	Abt1	30.6	1	1	61.8	68.3	75.7	74.1	1.106	0.958	0.145351	-0.0619024	0.921998	0.386661	0.0352699	0.41267	24.02	15.08	10.26	23.54	15.81	9.31	66.5	54.2	61.8	70.9	84	46.1	65.9	77.2	97.2	68.4	74.2	81.1	69.6	67	78.9	79.25
Q9Z103	Activity-dependent neuroprotector homeobox protein OS=Mus musculus OX=10090 GN=Adnp PE=1 SV=2	Adnp	124.2	1	1	14.4	15.4	17.6	19.1	1.017	1.035	0.0243197	0.0496308	0.863287	0.97206	0.0638446	0.0123069	13.79	22.86	12.14	11.08	17.56	10.42	13.9	14.4	17.3	16	13.4	14.9	17.4	22.3	19	16.3	15.1	20.4	19.3	18.8	15.9	18.175
Q8R146	Acylamino-acid-releasing enzyme OS=Mus musculus OX=10090 GN=Apeh PE=1 SV=3	Apeh	81.5	19	14	827	886.6	1067	1054.8	1.072	0.995	0.100305	-0.00723157	0.697447	0.854164	0.156489	0.0684587	16.38	19.74	5.42	4.54	12.21	5.52	797.2	827	886.4	866.4	948.1	907.4	860.8	1153.7	1177.5	911.4	986.7	1109.1	1090.5	1020.3	986	1057.33
Q8K370	Acyl-CoA dehydrogenase family member 10 OS=Mus musculus OX=10090 GN=Acad10 PE=1 SV=1	Acad10	118.9	10	6	824.1	697.3	620.1	636.1	0.798	1.02	-0.325539	0.0285692	0.154925	0.82664	0.809877	0.0826835	30.83	17.17	12.95	26.53	8.16	4.37	824.1	776.1	989.2	740.8	473.5	918.8	656.4	629.2	611.1	581.8	702.6	651.5	621.1	594.3	651.4	631.175
Q80XL6	Acyl-CoA dehydrogenase family member 11 OS=Mus musculus OX=10090 GN=Acad11 PE=1 SV=2	Acad11	87.3	9	9	315.6	183	340.2	320.8	0.755	0.96	-0.405451	-0.0588937	0.0931335	0.351269	1.03089	0.45436	35.78	25.4	35.34	26.61	16.9	13.36	194.1	315.6	410.3	174.2	151.8	272.7	192.3	330.7	335.2	345.3	460.9	312.5	329.4	307.3	404.8	368.025
Q91YX5	Acyl-CoA:lysophosphatidylglycerol acyltransferase 1 OS=Mus musculus OX=10090 GN=Lpgat1 PE=1 SV=1	Lpgat1	43.1	2	1	80.8	118.6	83.1	78.8	1.35	0.968	0.432959	-0.046921	0.598197	0.467452	0.223156	0.330263	23.11	27.1	14.03	16.04	17.36	12.56	80.8	77.3	99.7	135.7	98.9	105.3	133.6	81.4	64.8	84.9	99.8	78.8	77.6	78.8	99.4	82.725
Q5XG73	Acyl-CoA-binding domain-containing protein 5 OS=Mus musculus OX=10090 GN=Acbd5 PE=1 SV=1	Acbd5	56.6	2	2	72.8	66.3	69.7	74.2	1.048	1.054	0.0676387	0.0758749	0.781748	0.739189	0.106933	0.131244	29.89	22.07	12.58	3.84	10.98	12.22	75.1	59.1	72.8	68.2	65.9	62.2	66.6	69.4	80.9	70.1	62.1	67.9	75.8	72.6	89.6	70.625
O55137	Acyl-coenzyme A thioesterase 1 OS=Mus musculus OX=10090 GN=Acot1 PE=1 SV=1	Acot1	46.1	27	1	23.7	24.2	27.5	26.2	1.045	0.95	0.0635029	-0.0740006	0.871289	0.489408	0.0598376	0.310329	27.39	23.84	10.28	22.97	28.29	7.56	24.7	23.7	20.2	25.3	30.5	17.1	23.2	27.7	39.4	19.8	27.4	25.8	28.9	24.1	26.5	28.575
Q8VHQ9	Acyl-coenzyme A thioesterase 11 OS=Mus musculus OX=10090 GN=Acot11 PE=1 SV=1	Acot11	67.3	3	2	50	46.2	41.7	39.2	0.93	0.895	-0.104697	-0.16004	0.566775	0.127798	0.246589	0.893476	22.78	19.93	15.56	10.66	14.09	13.22	61.2	45.4	50	47.9	38.1	44.6	48.6	45.2	36.4	38.4	49.2	30.3	39	41.5	39.5	42.3
Q9CQR4	Acyl-coenzyme A thioesterase 13 OS=Mus musculus OX=10090 GN=Acot13 PE=1 SV=1	Acot13	15.2	14	5	3132.1	2707.9	3078.1	2930.3	0.849	0.97	-0.236164	-0.0439433	0.489215	0.485804	0.3105	0.313539	28.73	23.85	18.44	10.15	9.9	6.35	3132.1	2581.7	3744.1	2919.3	2394.3	2917.5	2513.4	3163.8	2994.8	2876.2	3590.1	2960.7	2900.2	2705.2	3157.2	3156.22
Q9QYR9	Acyl-coenzyme A thioesterase 2, mitochondrial OS=Mus musculus OX=10090 GN=Acot2 PE=1 SV=2	Acot2	49.6	40	3	431.3	1737.7	367	349.2	4.056	0.957	2.02006	-0.0634092	0.000108527	0.2892	3.96446	0.538802	60.88	19.28	19.38	34.85	8.89	11.72	358.9	431.3	528.6	1879.7	3067.1	1559.6	1606.4	333.5	367.1	366.8	413.6	331.3	368.1	323.6	415.8	370.25
P58137	Acyl-coenzyme A thioesterase 8 OS=Mus musculus OX=10090 GN=Acot8 PE=1 SV=1	Acot8	35.8	1	1	11.4	14.7	17.4	13.2	1.323	0.791	0.403813	-0.33825	0.577369	0.037555	0.238547	1.42533	36.58	28.36	21.58	29.79	40.39	13.84	13.8	8.9	11.4	19.9	11.8	10.9	18.3	17.6	19.4	6.1	17.1	12	14.7	11.1	14.5	15.05
Q9R0X4	Acyl-coenzyme A thioesterase 9, mitochondrial OS=Mus musculus OX=10090 GN=Acot9 PE=1 SV=1	Acot9	50.5	16	10	122.2	238.6	159.1	171.4	1.829	0.999	0.871055	-0.00144342	0.104055	0.885645	0.982737	0.0527405	33.33	23.77	12.15	34.72	9.97	10.51	148.9	120.6	122.2	264.3	387.2	179	215.5	143.5	179.1	151.3	167.3	139.9	170	172.8	178.7	160.3
Q9ESW4	Acylglycerol kinase, mitochondrial OS=Mus musculus OX=10090 GN=Agk PE=1 SV=1	Agk	46.9	9	7	257	452.7	348.4	347.5	1.748	0.995	0.805705	-0.00723157	0.154151	0.717579	0.812054	0.14413	40.19	21.24	13.25	28.66	3.08	4.09	292.2	223.9	257	461.5	648.7	323	444.2	360.6	339.4	340.7	356.2	351.9	370.1	343.1	337.3	349.225
P56376	Acylphosphatase-1 OS=Mus musculus OX=10090 GN=Acyp1 PE=1 SV=2	Acyp1	11.2	10	5	442.3	444.3	651.2	600.3	1.045	0.986	0.0635029	-0.0203404	0.641983	0.603146	0.192477	0.219578	29.68	17.35	12.81	5.56	12.65	17.24	354.5	442.3	450.8	439.6	441	447.6	492.9	544.9	743.3	665.7	637.1	475.4	620.3	581	725.9	647.75
P56375	Acylphosphatase-2 OS=Mus musculus OX=10090 GN=Acyp2 PE=1 SV=2	Acyp2	11.9	24	9	5080.9	2489.1	3159.3	3131.8	0.53	0.932	-0.915936	-0.101598	0.0434327	0.122426	1.36218	0.912128	32.35	18.83	20.8	23.02	10.44	8.59	3630.6	5514.1	5080.9	2639.8	1973.7	3378.1	2347.1	2947.9	3385.9	3563.2	2878.5	3179	3085.4	2654.3	3224.2	3193.88
P97823	Acyl-protein thioesterase 1 OS=Mus musculus OX=10090 GN=Lypla1 PE=1 SV=1	Lypla1	24.7	12	5	1068.6	1150.7	1103.6	1103.5	1.096	1.019	0.132248	0.0271541	0.804261	0.726288	0.094603	0.138891	12.36	8.72	8.92	3.37	4.36	3.49	1068.6	929.8	1104.6	1162.5	1185.1	1139	1094.7	1110.4	1103.6	1011.7	1103.6	1128.5	1114.3	1041.4	1092.7	1082.32
Q9WTL7	Acyl-protein thioesterase 2 OS=Mus musculus OX=10090 GN=Lypla2 PE=1 SV=1	Lypla2	24.8	8	5	1017.1	1230.3	1007.8	992.3	1.093	1.004	0.128293	0.00575927	0.810043	0.99567	0.091492	0.00188469	27.28	14.96	15.13	16.32	9.43	5.99	1232.2	1017.1	920	1311.9	1454.8	990.5	1153.7	1085.8	1026.4	864.6	989.6	997.2	1093.2	952.1	987.5	991.6
Q8R0F8	Acylpyruvase FAHD1, mitochondrial OS=Mus musculus OX=10090 GN=Fahd1 PE=1 SV=2	Fahd1	25.2	10	5	947.3	1201.4	1068.4	1132.8	1.339	1.081	0.421156	0.112367	0.701034	0.104657	0.154261	0.980234	30.77	20.67	15.68	26.68	8	30.97	947.3	742.6	1013.6	1884.6	1250.9	1114.2	1153.9	1089.2	1048	1017.5	1216.3	1143.6	1122.2	1099.4	1942.8	1092.75
Q80T21	ADAMTS-like protein 4 OS=Mus musculus OX=10090 GN=Adamtsl4 PE=2 SV=1	Adamtsl4	113.2	3	3	433.3	390.6	465.4	499.7	0.853	1.083	-0.229382	0.115033	0.218524	0.179019	0.660501	0.7471	16.28	5.92	12.62	9.07	18.72	1.71	508.5	398.2	433.3	324.7	386.4	395.6	394.8	499.7	316.7	461.2	469.7	499.6	516.7	499	499.8	436.825
Q64010	Adapter molecule crk OS=Mus musculus OX=10090 GN=Crk PE=1 SV=1	Crk	33.8	11	9	527.5	585.3	480.2	491.4	1.1	1.014	0.137504	0.0200577	0.784999	0.962085	0.105131	0.0167864	27.83	18.88	23.87	4.38	7.45	1	432	691.8	527.5	575.6	609.9	595.2	550.9	443.4	505.6	515.8	456.1	489.4	493.5	494.5	483.7	480.225
Q9CR95	Adaptin ear-binding coat-associated protein 1 OS=Mus musculus OX=10090 GN=Necap1 PE=1 SV=2	Necap1	29.6	1	1	5.5	13	8	6.6	2.136	0.852	1.09491	-0.231075	0.0572755	0.220594	1.24203	0.656406	27	39.48	47.74	37.41	35.49	31.28	5.5	2.6	7.5	12.9	13.7	4.9	13.1	12	9.1	5.2	7	5.2	5.5	9.9	8	8.325
P08030	Adenine phosphoribosyltransferase OS=Mus musculus OX=10090 GN=Aprt PE=1 SV=2	Aprt	19.7	8	5	824.9	1345.7	1069	1094.2	1.641	1.008	0.714575	0.0114956	0.306012	0.915915	0.514261	0.038145	28.78	12.86	50.99	14.22	9.8	5.68	1666.2	667.7	824.9	1568.3	1421.6	1123.2	1273.8	1056.8	1220.9	964.7	1081.4	993.1	1099.4	1089	1137.2	1080.95
Q80SY6	Adenosine deaminase-like protein OS=Mus musculus OX=10090 GN=Adal PE=2 SV=1	Adal	41	3	3	81.5	113.9	98.8	99.8	1.393	1.021	0.478195	0.0299829	0.534371	0.955612	0.272157	0.0197184	24.74	26.49	5.3	16.41	10.78	9.51	78.6	81.5	87.2	143.7	115.4	112.4	97.6	105	112.3	89.1	92.9	105.4	114.1	94.4	93.9	99.825
P55264	Adenosine kinase OS=Mus musculus OX=10090 GN=Adk PE=1 SV=2	Adk	40.1	19	10	1467.4	1184.8	1813.8	1763.2	0.86	0.982	-0.217591	-0.0262051	0.37558	0.654989	0.425298	0.183766	20.68	20.94	7.12	10.79	12.31	5.54	1534.2	1332.3	1467.4	1448.6	1186.9	1182.8	1170.1	2152	1869.9	1614.4	1759.4	1790.4	1903.2	1736.4	1670.9	1848.93
P50247	Adenosylhomocysteinase OS=Mus musculus OX=10090 GN=Ahcy PE=1 SV=3	Ahcy; Gm4737	47.7	29	14	1933.1	3336.9	2682.3	2579.3	1.538	1.012	0.621056	0.0172093	0.325205	0.852888	0.487843	0.069108	35.16	20.59	13.68	16.1	10.84	5.55	2171.9	1647.8	1933.1	3470.4	3462.1	2400.6	3216.2	2873.2	2765.9	2225.5	2601.2	2568.5	2829.7	2494.1	2590.1	2616.45
Q91WF3	Adenylate cyclase type 4 OS=Mus musculus OX=10090 GN=Adcy4 PE=1 SV=1	Adcy4	120.3	1	1	170.9	333.7	222.3	231.8	1.901	1.026	0.926759	0.0370307	0.067441	0.896095	1.17108	0.0476461	29.82	23.15	9.04	31.62	20.75	10.27	195.1	170.9	164.9	348.9	496.3	231	319.1	251.7	249.6	159.2	197.9	224.2	257.2	201.4	239.7	214.6
Q01341	Adenylate cyclase type 6 OS=Mus musculus OX=10090 GN=Adcy6 PE=1 SV=1	Adcy6	130.2	1	1	153	126.3	155.5	160.5	0.826	1.06	-0.275786	0.0840643	0.264547	0.509899	0.577497	0.292515	29.22	14.24	28.87	12.91	16.85	8.43	183.1	100.2	153	129	123.7	99.6	135.8	152.2	168.1	111.7	158.9	150.6	171.1	149	175.2	147.725
P51830	Adenylate cyclase type 9 OS=Mus musculus OX=10090 GN=Adcy9 PE=1 SV=1	Adcy9	150.9	1	1	6.9	7	13.4	14.8	0.928	1.103	-0.107803	0.141433	0.598255	0.613187	0.223114	0.212407	37.77	12.24	48.77	19.87	13.61	6.06	14.3	6.9	6.3	7.4	6.5	9.1	5.8	13.2	16.2	13.7	11.7	15.8	15.4	14.2	13.9	13.7
Q9WTP6	Adenylate kinase 2, mitochondrial OS=Mus musculus OX=10090 GN=Ak2 PE=1 SV=5	Ak2	26.5	12	6	700.3	1111.4	666	696.7	1.418	1.036	0.503858	0.051024	0.585349	0.569223	0.232585	0.244717	37.3	16.68	10.73	9.05	7.52	1.57	622.2	772	700.3	1192	1205.7	1014.6	1036.3	629.7	632.4	701.4	731.1	685.3	693.4	711.2	700	673.65
Q9WUR9	Adenylate kinase 4, mitochondrial OS=Mus musculus OX=10090 GN=Ak4 PE=1 SV=1	Ak4	25	5	5	294.5	358.9	107.1	145.4	1.347	1.188	0.42975	0.248535	0.639306	0.0347887	0.194291	1.45856	38	36.11	21.86	31.27	17.8	23.15	294.5	322.6	207.4	400.8	591.6	321.4	320.3	106	144.1	98.6	108.1	158.8	172.5	98.4	133.1	114.2
Q9R0Y5	Adenylate kinase isoenzyme 1 OS=Mus musculus OX=10090 GN=Ak1 PE=1 SV=1	Ak1	21.5	51	12	7556.2	3820.9	6880.9	6738	0.546	0.964	-0.873027	-0.0528949	0.052646	0.407768	1.27863	0.389587	33.18	15.1	18.84	24	10.7	4.09	5951.1	8734.4	7556.2	3917.6	2975.9	5263.7	3726.7	6840.1	6921.9	8411.1	6825.2	6759.3	6487.3	6716.7	7154.2	7249.57
P54822	Adenylosuccinate lyase OS=Mus musculus OX=10090 GN=Adsl PE=1 SV=2	Adsl	54.8	24	13	2065.8	1991.9	2330.1	2328.4	1.003	1.014	0.00432161	0.0200577	0.824001	0.818336	0.0840721	0.0870683	22.9	15.11	11.46	7.02	6.03	3.21	2065.8	1765.6	2220	2118.4	2093.1	1840.4	1895.6	2490.5	2368.5	2155.3	2292.2	2440.3	2372.4	2285.3	2285.1	2326.62
P28650	Adenylosuccinate synthetase isozyme 1 OS=Mus musculus OX=10090 GN=Adss1 PE=1 SV=2	Adssl1	50.2	45	21	3150.4	3740.6	3512.4	3710.8	1.176	1.029	0.233888	0.041243	0.821108	0.598889	0.0855995	0.222654	22.1	15.87	7.51	7.2	4.24	2.29	3150.4	3101.6	3548.6	3954.1	3538.7	3510.3	4026	3690.5	3412.2	3388.5	3615.6	3703.2	3718.4	3582.9	3786.7	3526.7
P40124	Adenylyl cyclase-associated protein 1 OS=Mus musculus OX=10090 GN=Cap1 PE=1 SV=4	Cap1	51.5	14	8	905	924.1	981	1022.2	1.056	0.997	0.0786098	-0.00433459	0.703323	0.874106	0.152845	0.0584357	17.74	17.67	15.83	4.67	9.2	7.41	971	905	708.8	921.6	918	926.6	1009.9	1159.2	976.1	986	957.3	1035	1009.6	1112.3	928.8	1019.65
Q9CYT6	Adenylyl cyclase-associated protein 2 OS=Mus musculus OX=10090 GN=Cap2 PE=1 SV=1	Cap2	52.8	29	19	1761.9	2151.9	1857.6	1883.3	1.232	1.036	0.301002	0.051024	0.720295	0.501099	0.14249	0.300077	19.65	22.9	7	8.14	13.89	5.9	1761.9	1677	1923.4	2268.9	2365.5	2000.2	2041	1956	2010.1	1457.5	1764.1	2042.2	1908.4	1775.2	1858.6	1796.93
A2BDX3	Adenylyltransferase and sulfurtransferase MOCS3 OS=Mus musculus OX=10090 GN=Mocs3 PE=1 SV=1	Mocs3	49.3	1	1	18.9	31.7	24.4	22.8	1.778	0.917	0.830255	-0.125006	0.137487	0.321091	0.861737	0.493372	57.03	25.72	31.66	52.47	27.74	22.32	23	11.8	18.9	35.1	65	20.1	28.7	28.2	28	14.8	21.3	25.8	23.6	14.7	22	23.075
Q91ZE5	Adhesion G protein-coupled receptor E4 OS=Mus musculus OX=10090 GN=Adgre4 PE=1 SV=1	Emr4; Adgre4	77	1	1	23.6	36.3	16	18.3	1.255	1.122	0.327687	0.166073	0.719049	0.49808	0.143241	0.302701	46.73	40.95	40.27	29.49	21.73	30.54	23.6	41.5	20.1	24.2	31	42.5	47.8	13.3	13.3	19.2	19.7	22.6	15.8	10.8	21.1	16.375
Q80TR1	Adhesion G protein-coupled receptor L1 OS=Mus musculus OX=10090 GN=Adgrl1 PE=1 SV=2	Lphn1; Adgrl1	161.6	1	1	25.3	13.7	25.8	24.3	0.543	0.926	-0.880976	-0.110916	0.0271248	0.356769	1.56663	0.447613	74.95	47.59	72.43	34.88	52.55	30.16	9.5	50.1	25.3	16.8	9.6	11.2	20.7	30.3	22	54.3	17.8	36.6	23.2	18.1	25.5	31.1
Q640N1	Adipocyte enhancer-binding protein 1 OS=Mus musculus OX=10090 GN=Aebp1 PE=1 SV=1	Aebp1	128.3	1	1	9.6	8.2	8.6	7.3	0.919	0.912	-0.121863	-0.132894	0.576375	0.432024	0.239295	0.364493	53.77	22.65	56.51	19.15	9.21	21.96	9.6	10.1	2.6	7.6	9.1	5.9	9	8.5	8.6	9.2	7.4	6.7	10.5	6.8	7.9	8.425
Q9D7N9	Adipocyte plasma membrane-associated protein OS=Mus musculus OX=10090 GN=Apmap PE=1 SV=1	Apmap	46.4	17	10	603.6	906.4	606.9	634.3	1.628	1.062	0.703101	0.0867838	0.328901	0.280421	0.482935	0.55219	28.97	21.14	10.8	6.98	7.23	3.84	531.3	603.6	660.3	822	955.8	871.9	942.3	594.5	580.2	619.5	681.5	630.6	638.1	606	665.1	618.925
Q60994	Adiponectin OS=Mus musculus OX=10090 GN=Adipoq PE=1 SV=2	Adipoq	26.8	12	4	860.5	809.3	855.3	855.9	0.938	1.005	-0.0923402	0.0071955	0.393864	0.958459	0.404653	0.0184263	22.31	14.05	9.81	5.52	4.84	2.77	957.5	860.5	787.7	822.7	731.1	825.2	796.2	932.1	842	843.9	866.8	826.8	880.6	845.3	866.6	871.2
P48962	ADP/ATP translocase 1 OS=Mus musculus OX=10090 GN=Slc25a4 PE=1 SV=4	Slc25a4	32.9	112	9	6206	6546.9	7352	7655.4	0.947	1.038	-0.0785637	0.0538064	0.700477	0.477434	0.154606	0.321086	33.33	23.12	24.75	6.69	13.5	6.88	5945.9	6206	9105.1	6770.3	5813.3	6671.2	6424.8	7147.1	7562.8	6929.4	9229.1	7474.9	7173	7840.2	8408.7	7717.1
P51881	ADP/ATP translocase 2 OS=Mus musculus OX=10090 GN=Slc25a5 PE=1 SV=3	Slc25a5	32.9	68	8	1161.7	4300.6	1720.1	1901.4	3.361	1.065	1.74889	0.0908534	0.00143002	0.209825	2.84466	0.678142	37.82	22.32	17.1	16.04	14.51	8	1161.7	1053	1457.3	4466.3	4579.4	3140.1	4141.2	1646.9	1724.1	1716.2	2221.4	1692.8	1822	1984.3	2016.2	1827.15
Q3V132	ADP/ATP translocase 4 OS=Mus musculus OX=10090 GN=Slc25a31 PE=1 SV=1	Slc25a31	35.2	15	1	120.7	139.7	146	145.8	1.157	1.024	0.210389	0.0342157	0.973022	0.838503	0.0118776	0.0764954	19.87	22.34	19.55	7.39	21.51	6.6	120.7	103.1	151.4	150.1	127.6	134.2	145.3	133	104.7	160.2	174.3	139.6	140.5	151.4	160.1	143.05
Q8VDL4	ADP-dependent glucokinase OS=Mus musculus OX=10090 GN=Adpgk PE=1 SV=2	Adpgk	53.9	2	2	87.6	103.2	69.5	81.6	1.685	1.187	0.752749	0.24732	0.222747	0.0711551	0.652189	1.14779	31.4	27.15	47.08	15.57	19.23	15.59	56.2	145.8	87.6	90.1	90.4	118.8	117.8	79.3	81	54.4	61	98.7	89.8	74.1	71.3	68.925
Q8CG72	ADP-ribose glycohydrolase ARH3 OS=Mus musculus OX=10090 GN=Adprs PE=1 SV=1	Adprhl2	39.4	4	3	75.9	95.7	78.6	83.7	1.224	1.07	0.291604	0.0976108	0.835005	0.574244	0.0783111	0.240904	26.25	20.7	6.82	9.3	4.99	9.19	75.9	72.1	82.5	101.6	98.3	93.2	81.7	77.1	84.3	75.3	80.2	76.7	85.6	82	95.2	79.225
Q922B1	ADP-ribose glycohydrolase MACROD1 OS=Mus musculus OX=10090 GN=Macrod1 PE=1 SV=2	Macrod1	35.3	20	8	3243.3	2116.2	2841.5	2757.8	0.668	0.964	-0.58208	-0.0528949	0.170638	0.399563	0.767925	0.398415	22.02	11.2	1.53	16.3	6.65	6.45	3209.3	3243.3	3307.5	2241.6	1740.2	2555.3	1997.9	3009.6	2989.9	2700.3	2650.3	2807.4	2867	2469.5	2709.1	2837.52
Q8BVU5	ADP-ribose pyrophosphatase, mitochondrial OS=Mus musculus OX=10090 GN=Nudt9 PE=1 SV=1	Nudt9	38.6	4	3	186.5	184.6	161.9	157.8	0.948	0.914	-0.077041	-0.129734	0.452382	0.174936	0.344494	0.757122	23.94	17.95	22.32	2.18	10.24	5.72	165.2	251.3	186.5	181.9	187.3	188.1	179.9	148.2	171.7	184.3	152.7	141.7	157.2	158.3	161.4	164.225
P61750	ADP-ribosylation factor 4 OS=Mus musculus OX=10090 GN=Arf4 PE=1 SV=2	Arf4	20.4	4	1	23.8	37.8	28.7	30	1.548	1.006	0.630405	0.00863031	0.290385	0.871283	0.537025	0.0598407	16.56	15.19	17.25	12.57	10.46	9.88	19.1	27.1	23.8	39.4	40	30	36.3	29.1	28.4	32.8	25.5	28.5	31.6	31.9	25.7	28.95
P84084	ADP-ribosylation factor 5 OS=Mus musculus OX=10090 GN=Arf5 PE=1 SV=2	Arf5	20.5	8	3	110.2	140	127.3	125.3	1.219	1.034	0.285698	0.0482362	0.817922	0.795898	0.0872881	0.0991425	31.31	20.9	15.75	11.57	14.27	11.51	123.4	89.7	110.2	151.5	161.9	128.7	129.4	135.2	146.2	104.8	119.8	154.9	126	123.2	124.7	126.5
P62331	ADP-ribosylation factor 6 OS=Mus musculus OX=10090 GN=Arf6 PE=1 SV=2	Arf6	20.1	2	1	158.9	267.4	205.3	216.5	1.747	1.055	0.80488	0.077243	0.131624	0.548099	0.880665	0.261141	24.33	17.61	4.37	18.98	7.93	15.83	158.9	147.3	159.1	233	306.8	221.9	324.2	207.5	203.1	201	237.1	187.1	213.1	271.3	220	212.175
Q9EPJ9	ADP-ribosylation factor GTPase-activating protein 1 OS=Mus musculus OX=10090 GN=Arfgap1 PE=1 SV=2	Arfgap1	45.3	1	1	55	63.4	65.6	64.4	1.234	0.961	0.303342	-0.0573917	0.77595	0.434644	0.110166	0.361867	15.93	18	17.12	19.14	13.82	12.64	47.5	66.6	55	65.2	88.9	61.7	61	70.1	77.2	56.6	61.4	64.5	74.3	54.4	64.2	66.325
Q99K28	ADP-ribosylation factor GTPase-activating protein 2 OS=Mus musculus OX=10090 GN=Arfgap2 PE=1 SV=1	Arfgap2	56.6	17	14	288.5	396.6	335.5	366.4	1.393	1.073	0.478195	0.10165	0.547035	0.326294	0.261985	0.486392	28.74	24.45	11.05	5.97	6.28	4.47	280.3	288.5	342	393.3	436.8	380.9	399.8	337.1	365.6	314.2	333.9	380.8	374.4	344.6	358.6	337.7
Q8R0H9	ADP-ribosylation factor-binding protein GGA1 OS=Mus musculus OX=10090 GN=Gga1 PE=1 SV=1	Gga1	69.9	2	2	69.8	81.9	65.2	76.5	1.198	0.951	0.260628	-0.0724828	0.903227	0.342863	0.044203	0.464879	38.42	35.01	7.38	11.47	26.23	13.37	69.8	65.4	75.8	86.7	86.7	67.6	77.3	72.5	93.8	52.8	58.7	81.2	76.3	59	76.8	69.45
Q6P5E6	ADP-ribosylation factor-binding protein GGA2 OS=Mus musculus OX=10090 GN=Gga2 PE=1 SV=1	Gga2	66	2	2	9.7	13.3	10.5	8.1	1.24	0.86	0.31034	-0.217591	0.736424	0.211977	0.132872	0.67371	39.78	49.66	42.06	16.69	35.25	34.57	9.2	18.5	9.7	11	14.2	12.4	16.2	12.7	11.5	9.5	5	9	12	7.4	5.1	9.675
P61211	ADP-ribosylation factor-like protein 1 OS=Mus musculus OX=10090 GN=Arl1 PE=1 SV=1	Arl1	20.4	2	1	34.6	67.5	42.9	46.8	2.03	1.091	1.02148	0.125651	0.0532646	0.435946	1.27356	0.360567	14.98	27.73	11.92	12.82	21.8	18.27	34.6	28	34.7	77.4	65	56.9	70	54.7	31.8	41.9	43.9	36.9	56.6	50.5	43.3	43.075
Q9D416	ADP-ribosylation factor-like protein 13A OS=Mus musculus OX=10090 GN=Arl13a PE=2 SV=1	Arl13a	43.4	1	1	4.7	11	3.1	11.7	2.316	2.942	1.21164	1.5568	0.03732	3.27671e-12	1.42806	11.4846	142.71	54.19	157.99	58.78	33.15	44.83	86.9	0.7	4.7	7.8	24.5	15.5	7.3	5.2		3.1	3	15.4	11.7		5.7	3.76667
Q9WUL7	ADP-ribosylation factor-like protein 3 OS=Mus musculus OX=10090 GN=Arl3 PE=1 SV=1	Arl3	20.5	4	3	153.9	116.8	51.2	61.5	0.984	1.11	-0.0232698	0.15056	0.626198	0.303541	0.203288	0.517783	47.59	27.99	50.75	17.42	17.83	10.17	289.8	153.9	110.2	137	95.2	131.1	104	71	50.7	51.1	51.2	68.1	66.2	57	55.7	56
P61208	ADP-ribosylation factor-like protein 4C OS=Mus musculus OX=10090 GN=Arl4c PE=2 SV=1	Arl4c	21.5	1	1	8.9	6	9.9	9.5	0.534	1.032	-0.905088	0.045443	0.0350434	0.974267	1.45539	0.0113218	72.59	26.16	30.44	56.31	17.41	22.66	8.8	8.9	14.5	8.5	4.3	10.2	2.5	10	12.4	8.2	9.7	13.4	8.6	10.5	8.3	10.075
Q9JKW0	ADP-ribosylation factor-like protein 6-interacting protein 1 OS=Mus musculus OX=10090 GN=Arl6ip1 PE=1 SV=1	Arl6ip1	23.4	2	2	34.3	28.4	39.1	37.6	0.857	0.892	-0.222633	-0.164884	0.388068	0.135253	0.411093	0.868852	22.1	34.33	14.96	7.88	4.95	7.62	38.9	34.3	28.7	30.2	26.2	26.7	30.3	37.6	40.9	40.7	37.4	38.3	32.4	38.1	37.2	39.15
Q8VEH3	ADP-ribosylation factor-like protein 8A OS=Mus musculus OX=10090 GN=Arl8a PE=1 SV=1	Arl8a	21.4	2	1	43.1	73.9	61.6	55.9	1.352	0.914	0.435095	-0.129734	0.561964	0.163679	0.250292	0.786006	39.38	33.06	33.01	24.45	24.55	9.45	70.9	40.2	43.1	83.6	81.7	46.8	66.8	71.3	74.2	43	53.3	52	60	51.4	61.7	60.45
Q9CQW2	ADP-ribosylation factor-like protein 8B OS=Mus musculus OX=10090 GN=Arl8b PE=1 SV=1	Arl8b	21.5	4	1	480.4	655.5	487.4	472	1.393	1.002	0.478195	0.00288251	0.558507	0.854278	0.252971	0.068401	15.27	14.59	11.07	10.27	10.87	6.6	480.4	414.7	517.6	638.9	736.1	574.7	672.6	516.9	527.9	416	459.6	463.3	526	480.9	454.7	480.1
P46656	Adrenodoxin, mitochondrial OS=Mus musculus OX=10090 GN=Fdx1 PE=1 SV=1	Fdx1	20.1	4	3	232.4	183.4	252	222.1	0.872	0.927	-0.1976	-0.109359	0.286815	0.141091	0.542398	0.850501	31.91	23.18	25.91	20.22	21.83	9.85	147	247.2	232.4	147.9	176.6	239.2	190.6	162.9	251.2	283	252.9	207	221.9	222.4	259.6	237.5
Q60604	Adseverin OS=Mus musculus OX=10090 GN=Scin PE=1 SV=3	Scin	80.2	1	1	30.3	38.8	33.8	35	1.174	1.036	0.231432	0.051024	0.883316	0.886411	0.053884	0.0523651	68.46	16.14	36.63	71.03	17.99	7.48	53.2	30.3	28.7	43.5	14.9	92.3	34.6	29	43.8	35	32.6	36.8	33.3	37.7	32.3	35.1
O88398	Advillin OS=Mus musculus OX=10090 GN=Avil PE=1 SV=2	Avil	92	38	24	217.7	9514	272.5	283.4	11.519	1.078	3.52594	0.108357	2.69174e-11	0.322879	10.57	0.49096	99.44	38.57	18.08	52.6	6.76	14.33	193.1	273.6	217.7	8558.2	17525.7	4567.5	10576.7	277.3	263	305	267.8	222.6	285.7	281	317.9	278.275
Q9QZQ1	Afadin OS=Mus musculus OX=10090 GN=Afdn PE=1 SV=3	Mllt4; Afdn	206.4	14	11	588.7	765.9	662.6	709	1.287	1.1	0.364012	0.137504	0.788211	0.0604668	0.103358	1.21848	33.81	19.54	24.81	7.14	14.45	1.3	451.8	747.2	588.7	787.1	829.5	745.3	702.2	636.9	782.8	689.2	553.3	701.6	717.7	716.4	700.8	665.55
O89020	Afamin OS=Mus musculus OX=10090 GN=Afm PE=1 SV=2	Afm	69.3	6	5	114.4	120.5	100.2	110.9	0.996	1.082	-0.00578235	0.1137	0.67582	0.437952	0.170169	0.358574	28.97	42.54	22.23	9.25	24.31	17.41	87.1	137.2	114.4	127.8	113.6	131.6	108.4	114	136.5	80.7	88	129.2	123.3	88.7	99.7	104.8
Q3V384	AFG1-like ATPase OS=Mus musculus OX=10090 GN=Afg1l PE=1 SV=1	Lace1; Afg1l	54.3	4	3	81.3	73.6	89.9	94	0.933	1.049	-0.100051	0.0690147	0.507995	0.679557	0.294141	0.167774	6.41	14.74	2.72	3.74	7.46	6.46	82.5	78.3	81.3	70.3	73.6	73.6	77	91.7	77.9	88.2	91.6	86.1	100.9	93.9	94.2	87.35
Q920A7	AFG3-like protein 1 OS=Mus musculus OX=10090 GN=Afg3l1 PE=1 SV=2	Afg3l1	87	5	2	17.7	37.3	18.1	18.8	2.115	0.984	1.08066	-0.0232698	0.0425799	0.704033	1.3708	0.152407	23.24	27.47	17.02	21	22.82	13.02	17.7	13.3	18.4	38.2	44.2	25.9	36.4	24.1	19.7	14.2	16.6	18.9	18.8	14.6	19.9	18.65
Q8JZQ2	AFG3-like protein 2 OS=Mus musculus OX=10090 GN=Afg3l2 PE=1 SV=1	Afg3l2	89.5	45	27	2340.2	6251.1	2388.8	2375.2	2.703	1.023	1.43456	0.0328061	0.0100482	0.683888	1.99791	0.165015	38.12	19.32	13.27	21.38	7.72	6.83	2340.2	1851.9	2367.5	6983.2	6902.7	4275.3	5661.1	2400.2	2377.4	2085.2	2508.2	2254.3	2421.8	2329.5	2634.5	2342.75
Q8CG76	Aflatoxin B1 aldehyde reductase member 2 OS=Mus musculus OX=10090 GN=Akr7a2 PE=1 SV=3	Akr7a5	40.6	19	9	960.6	1087.9	957.3	974.4	1.135	0.984	0.182692	-0.0232698	0.851408	0.638194	0.0698622	0.195047	40.1	25.14	20.92	17.21	14.1	8.57	870	1283.1	960.6	1206.7	1350.6	942.8	980.9	1015.5	1097.5	789.7	902.5	1031.6	1085.6	920.4	913.8	951.3
A2ASQ1	Agrin OS=Mus musculus OX=10090 GN=Agrn PE=1 SV=1	Agrn	207.4	6	5	243.4	284.1	310.4	293.5	1.168	0.971	0.22404	-0.0424568	0.99626	0.439813	0.00162717	0.356732	16.79	20.49	5.44	4.71	9.11	9.19	236.8	262.7	243.4	300	274.4	294.1	274	304.1	276.6	344.7	316.9	274.9	307.6	334.4	280.1	310.575
O08915	AH receptor-interacting protein OS=Mus musculus OX=10090 GN=Aip PE=1 SV=1	Aip	37.6	3	2	11.8	17.9	13.3	13	1.511	0.94	0.595504	-0.0892673	0.310325	0.469845	0.508183	0.328045	23.64	21.5	13.75	27.85	5.87	35.01	14.1	11.8	10.8	17.7	23.9	18.1	11.7	14.7	13.4	13.2	13	12.1	16.3	6.3	13.9	13.575
O08715	A-kinase anchor protein 1, mitochondrial OS=Mus musculus OX=10090 GN=Akap1 PE=1 SV=4	Akap1	92.1	8	6	423	618.9	526.9	586.1	1.26	1.107	0.333424	0.146655	0.822551	0.0651351	0.084837	1.18619	29.42	14.63	19.22	9.56	8.2	4.36	423	422.2	580.9	590.6	548.1	648.5	680.2	517.2	536.8	492.8	595.7	586.3	600.6	542.4	586	535.625
Q9WTQ5	A-kinase anchor protein 12 OS=Mus musculus OX=10090 GN=Akap12 PE=1 SV=1	Akap12	180.6	13	12	490.9	473.6	526.6	559.6	0.915	1.014	-0.128156	0.0200577	0.350862	0.945146	0.454864	0.024501	38.71	25.41	31.09	13.66	13.74	6.3	490.9	735	409.3	479.8	551.9	394	467.6	536.3	609.2	517.1	434	569.9	549.4	572.1	498	524.15
E9Q394	A-kinase anchor protein 13 OS=Mus musculus OX=10090 GN=Akap13 PE=1 SV=1	Akap13	303.8	1	1	8.4	8.1	13	13.2	0.916	1.013	-0.12658	0.0186342	0.55052	0.892661	0.259227	0.0493133	47.24	43.73	23.23	30.16	41.18	17.15	8.3	12.2	8.4	8.6	5.5	7.6	11.5	22.6	9	15	11.3	10.9	15.7	11.8	14.8	14.475
O54931	A-kinase anchor protein 2 OS=Mus musculus OX=10090 GN=Akap2 PE=1 SV=3	Akap2; Gm20459; Palm2Akap2; Pakap	98.5	9	8	279	260	253.5	270.4	0.965	0.989	-0.0513992	-0.0159576	0.472589	0.689228	0.325516	0.161637	34.11	24.72	19.96	7.98	15	5.47	240.9	355.2	279	245.1	275.8	281.4	240.7	246.1	244.7	330.5	261.1	242.6	269.3	273.3	271.5	270.6
Q9DBR0	A-kinase anchor protein 8 OS=Mus musculus OX=10090 GN=Akap8 PE=1 SV=1	Akap8	76.2	3	3	34.5	45.9	33.6	39.5	1.247	1.18	0.318461	0.238787	0.707803	0.119995	0.150087	0.920838	31.65	25.17	26.2	12.58	21.86	12.44	32.3	51.2	34.5	45.4	50.4	46.5	37	32.4	34.7	45.1	26.9	41	47.6	38	36.1	34.775
Q70FJ1	A-kinase anchor protein 9 OS=Mus musculus OX=10090 GN=Akap9 PE=1 SV=2	Akap9	435.9	2	2	19.2	27	20.1	23.3	1.385	1.161	0.469886	0.215368	0.492997	0.295145	0.307156	0.529965	16.73	15.33	14.19	13.36	9.5	13.78	22.2	16.7	19.2	28.9	25.2	31	23	22.9	18.2	20.1	20.1	27.8	24.6	20.3	22.1	20.325
Q64362	AKT-interacting protein OS=Mus musculus OX=10090 GN=Aktip PE=1 SV=1	Aktip	32.9	1	1	5.7	5.9	23.2	28.5	1.134	1.012	0.181421	0.0172093	0.970685	0.897594	0.0129215	0.0469198	65.59	64.82	52.14	34.63	32.68	35.86	2.7	5.7	8.6	5.6	6.1	5.2	10.3	17.4	31	17.4	31.1	12.7	28.7	28.2	34.5	24.225
P58742	Aladin OS=Mus musculus OX=10090 GN=Aaas PE=1 SV=1	Aaas	59.4	2	1	6.1	9.2	8.6	7.3	1.489	0.902	0.574344	-0.148801	0.427032	0.394357	0.36954	0.40411	36.17	22.22	18.08	29.03	23.9	13.9	7	5.4		10.3	10.5	8.3	5.1	5.4	10.1	8.5	8.6	7.8	9.1	6.8	6.9	8.15
Q8QZR5	Alanine aminotransferase 1 OS=Mus musculus OX=10090 GN=Gpt PE=1 SV=3	Gpt	55.1	16	12	1185.9	1037	1334.6	1286.3	0.8	0.977	-0.321928	-0.0335695	0.21839	0.575371	0.660768	0.240052	29.7	21.71	18.03	16.04	6.42	9.34	1043	1185.9	1480.2	1043.9	768.6	1142.5	1030.1	1380.7	1373.7	1199.9	1296.7	1319.5	1300.4	1069	1272.4	1312.75
Q8BGQ7	Alanine--tRNA ligase, cytoplasmic OS=Mus musculus OX=10090 GN=Aars1 PE=1 SV=1	Aars	106.8	35	22	2539.2	5014.5	2655.9	2772.3	1.884	1.045	0.913799	0.0635029	0.119659	0.39297	0.922054	0.405641	28.44	17.85	10.28	20.7	10.54	5	2779.2	2260.1	2539.2	5448.9	5982	3648.9	4614.6	2833.3	2883.1	2305.9	2489.6	2793.3	2826.6	2525.3	2751.5	2627.97
Q3THG9	Alanyl-tRNA editing protein Aarsd1 OS=Mus musculus OX=10090 GN=Aarsd1 PE=1 SV=2	Aarsd1	44.9	8	7	444.8	379	422.9	436	0.858	0.968	-0.22095	-0.046921	0.227305	0.37221	0.643391	0.429212	32.36	20.69	10.56	11.97	11.55	5.2	444.8	521.6	430.1	397.4	447	341.5	361.5	448.1	498.2	389.4	399.1	430.5	441.6	409	463.4	433.7
P07724	Albumin OS=Mus musculus OX=10090 GN=Alb PE=1 SV=3	Alb	68.6	313	47	27964.5	39821.9	26424.1	29832.9	1.351	1.12	0.434028	0.163499	0.536664	0.0210461	0.270297	1.67683	30.05	30.01	24.34	13.89	5.83	19.32	24445.4	38633	27964.5	38498.8	34873.6	48242.3	41190.6	27234.5	26784.9	26068.2	23821.1	33123.3	33060.6	26920.3	21606.4	25977.2
P00329	Alcohol dehydrogenase 1 OS=Mus musculus OX=10090 GN=Adh1 PE=1 SV=2	Adh1	39.7	10	5	772.9	1066.6	902.4	1012.1	1.391	1.108	0.476122	0.147958	0.624958	0.0253009	0.204149	1.59686	34.76	20.09	11.87	13.85	3.87	7.28	833.5	657.2	772.9	1161.7	1173.1	875.3	979.2	876.3	958.7	909.3	895.5	885.7	1034	990.7	1042	909.95
P28474	Alcohol dehydrogenase class-3 OS=Mus musculus OX=10090 GN=Adh5 PE=1 SV=3	Adh5	39.5	17	8	1543.4	1899.7	1815.8	1736.8	1.239	0.983	0.309176	-0.0247367	0.708402	0.671652	0.14972	0.172855	18.81	13.87	12.5	11.11	7.64	5.07	1657.8	1291.8	1543.4	1999.4	2004.8	1571.2	1805	1959.4	1861.2	1634.8	1771.6	1749.8	1910.6	1723.2	1723.9	1806.75
Q571I9	Aldehyde dehydrogenase family 16 member A1 OS=Mus musculus OX=10090 GN=Aldh16a1 PE=1 SV=2	Aldh16a1	84.7	1	1	7.9	7.9	10.8	11.9	1.123	1.099	0.167358	0.136191	0.995657	0.652811	0.00189046	0.185213	24.42	35.1	33.69	11.74	36.26	14.92	8	4	7.9	8.4	7.5	9.4	7.3	11.3	14.9	5.6	10.4	12.2	12.7	8.9	11.6	10.55
P47740	Aldehyde dehydrogenase family 3 member A2 OS=Mus musculus OX=10090 GN=Aldh3a2 PE=1 SV=2	Aldh3a2	53.9	7	6	334.7	586	348.2	361	1.854	1.047	0.890641	0.0662614	0.105633	0.5837	0.976199	0.23381	27.93	21.77	9.51	10.74	8.67	2.23	353.6	334.7	292.8	609.1	630.4	491.2	563.7	372.5	357.4	303.4	339.2	354.9	369.3	367.2	353.9	343.125
Q9CZS1	Aldehyde dehydrogenase X, mitochondrial OS=Mus musculus OX=10090 GN=Aldh1b1 PE=1 SV=1	Aldh1b1	57.5	6	3	57.2	72.7	42.6	46.1	1.158	0.996	0.211635	-0.00578235	0.962369	0.755055	0.0166583	0.122022	39.26	37.77	7.26	14.7	26.48	8.74	57.2	62.3	54	74.4	89	62.8	70.9	36.5	61.9	49.7	36.5	46.8	45.5	39.7	49	46.15
P47739	Aldehyde dehydrogenase, dimeric NADP-preferring OS=Mus musculus OX=10090 GN=Aldh3a1 PE=1 SV=2	Aldh3a1	50.4	1	1	50.9	52.8	75.5	62.3	1.093	0.835	0.128293	-0.260152	0.920636	0.0113198	0.0359119	1.94616	14.69	8.45	7.31	13.06	11.92	2.84	50.9	51.5	45	49.9	54.7	50.9	65.7	78.6	78.2	60.1	72.8	62	65.1	61	62.6	72.425
P47738	Aldehyde dehydrogenase, mitochondrial OS=Mus musculus OX=10090 GN=Aldh2 PE=1 SV=1	Aldh2	56.5	35	13	2510.2	2809.6	2422.5	2334.1	1.103	0.973	0.141433	-0.0394883	0.963478	0.515961	0.016158	0.287383	12.76	10.89	5.7	7.08	7.07	3.8	2690.1	2510.2	2404.5	3051.6	2802.7	2816.5	2564.9	2637.4	2341.7	2250.6	2506	2328.5	2506	2339.7	2313.3	2433.93
G3X982	Aldehyde oxidase 3 OS=Mus musculus OX=10090 GN=Aox3 PE=1 SV=1	Aox3	146.8	2	1	296.5	309.8	343.2	337.3	1.045	1.015	0.0635029	0.0214797	0.635357	0.997243	0.196982	0.0011988	44.86	10.91	37.6	3.75	9.92	9.57	296.5	469.3	227.6	292.9	304.5	315.1	318.4	327.3	360	369.7	295.9	309.9	350.8	384.4	324.3	338.225
Q9JII6	Aldo-keto reductase family 1 member A1 OS=Mus musculus OX=10090 GN=Akr1a1 PE=1 SV=3	Akr1a1	36.6	29	15	1998.7	3929.1	1952.3	1951.6	1.934	1.058	0.951588	0.0813396	0.103283	0.268287	0.985971	0.571401	35.23	16.13	11.41	12.38	6.64	4.72	1998.7	2192.4	1742.6	3869.9	4629.6	3436.9	3989.2	1968.3	1936.4	2003.3	1721.9	1922.9	1980.7	2041.7	1826	1907.47
P45376	Aldo-keto reductase family 1 member B1 OS=Mus musculus OX=10090 GN=Akr1b1 PE=1 SV=3	Akr1b3	35.7	43	18	7600.7	5434.4	6458.6	5923.3	0.714	0.929	-0.486004	-0.106249	0.238081	0.105607	0.623275	0.976308	15.26	14.05	3.14	10.97	3	2.98	7428.5	7902.4	7600.7	5552.8	4758.2	6204.4	5318.4	6536.6	6221.8	6381.6	6669.3	5821.7	5832.3	6197.6	6015.8	6452.32
P21300	Aldo-keto reductase family 1 member B7 OS=Mus musculus OX=10090 GN=Akr1b7 PE=1 SV=4	Akr1b7	36	9	1	216.2	148.3	291	271.7	0.705	0.928	-0.504305	-0.107803	0.0702247	0.13837	1.15351	0.858957	14.5	13.98	13.21	7.61	9.78	12.03	216.2	177.3	230.4	157	136.2	140.2	157.8	272.2	311	260.5	318.2	227.8	264.1	279.4	305.2	290.475
P45377	Aldose reductase-related protein 2 OS=Mus musculus OX=10090 GN=Akr1b8 PE=1 SV=2	Akr1b8	36.1	9	2	10.4	8.1	8.1	9.6	0.812	1.284	-0.300448	0.360645	0.377519	0.112748	0.423061	0.947889	25.68	19.05	4.68	29.7	14.97	15.37	10.4	9.6	10.4	7.5	5.1	8.8	10.8	7.8	8.3	6.3	9.1	8.7	10.4	9	12	7.875
P09242	Alkaline phosphatase, tissue-nonspecific isozyme OS=Mus musculus OX=10090 GN=Alpl PE=1 SV=2	Alpl	57.5	4	4	213.7	303.8	130.4	132.9	1.421	0.951	0.506907	-0.0724828	0.467356	0.405978	0.330352	0.391498	39.1	17.77	20.16	18.2	13.11	6.85	213.7	152	226.2	352.1	301.5	222.5	306	164.1	134.7	125.9	126.2	134.9	131	117.3	137.2	137.725
Q8C0I1	Alkyldihydroxyacetonephosphate synthase, peroxisomal OS=Mus musculus OX=10090 GN=Agps PE=1 SV=1	Agps	71.6	4	4	42.1	66.8	49.8	46.5	1.349	0.942	0.43189	-0.086201	0.551658	0.317462	0.25833	0.498308	28.98	29.51	10.15	12.58	18.83	10.25	39.6	48.2	42.1	68.1	71.1	52.7	65.5	54.8	60.7	39.6	45.3	39.3	47	46	50.4	50.1
O70200	Allograft inflammatory factor 1 OS=Mus musculus OX=10090 GN=Aif1 PE=1 SV=1	Aif1	16.9	3	1	397.7	372.2	346	313.9	0.897	0.889	-0.15682	-0.169745	0.316711	0.0249123	0.499337	1.60359	18.71	15.4	28.36	10.56	13.11	7.91	397.7	612.7	375.5	372.9	323.8	420	371.4	378.4	316.4	400.9	307.3	323.9	337.1	280.6	304.1	350.75
Q8R2R3	Alpha- and gamma-adaptin-binding protein p34 OS=Mus musculus OX=10090 GN=Aagab PE=1 SV=2	Aagab	34.5	1	1	7.7	8.7	6.3	7	1.429	1.017	0.515006	0.0243197	0.497762	0.971619	0.302978	0.012504	49.48	33.5	34.86	34.81	41.76	27.83	7.7	4.2	8.8	8	14.7	7.1	9.4	5.8	12.4	6.9	5.7	10.4	7.3	6.6	5.6	7.7
Q8VDI9	Alpha-1,2-mannosyltransferase ALG9 OS=Mus musculus OX=10090 GN=Alg9 PE=2 SV=1	Alg9	69.5	2	2	23.2	24.5	25.3	23.2	1.074	0.845	0.102994	-0.242977	0.940721	0.091361	0.026539	1.03924	22.18	42.2	11.45	15.71	13.25	18.29	23.2	19.5	24.3	19.1	25.1	28.3	23.9	22.6	22.7	28.1	28.9	24.2	23.2	15.7	23.2	25.575
Q9DBE8	Alpha-1,3/1,6-mannosyltransferase ALG2 OS=Mus musculus OX=10090 GN=Alg2 PE=1 SV=2	Alg2	47.4	1	1	29.8	45.9	23.1	27	1.562	1.21	0.643394	0.275007	0.271365	0.148042	0.566446	0.829615	35.3	29.69	16.68	27.07	21.47	24.29	32.1	29.8	23	48	65.9	34.8	44	31.5	25.6	20.8	20.2	24.7	40.1	29.4	24.8	24.525
P07361	Alpha-1-acid glycoprotein 2 OS=Mus musculus OX=10090 GN=Orm2 PE=1 SV=1	Orm2	23.8	4	4	29.8	23.3	26.6	33	0.447	1.101	-1.16165	0.138814	0.00425106	0.47193	2.3715	0.326123	97.85	32.88	135.96	24.31	71.04	10.05	346.4	29.8	28.1	28.9	26.7	16.8	20.3	30.2	23.5	20.2	77.9	34.4	32.1	27.3	33.9	37.95
P22599	Alpha-1-antitrypsin 1-2 OS=Mus musculus OX=10090 GN=Serpina1b PE=1 SV=2	Serpina1b	45.9	32	3	550.8	720.9	529.7	531.6	1.468	0.947	0.553852	-0.0785637	0.45067	0.185641	0.346141	0.731327	41.62	40.51	12.1	32.83	31.76	25.5	466.9	550.8	595	598	483.7	1014.3	869	427	439.3	814.8	638.8	463.9	469.2	602.3	777.4	579.975
Q00897	Alpha-1-antitrypsin 1-4 OS=Mus musculus OX=10090 GN=Serpina1d PE=1 SV=1	Serpina1d	46	31	2	159.2	463.6	191.6	338.3	2.308	1.884	1.20664	0.913799	0.0150342	1e-17	1.82292	17	109.28	97.49	92.85	65.07	76.81	23.65	159.2	45.9	426.7	108.3	326.3	658.5	765.8	87.5	87.1	446.3	419.3	291.8	389.4	469.5	293.9	260.05
Q00898	Alpha-1-antitrypsin 1-5 OS=Mus musculus OX=10090 GN=Serpina1e PE=1 SV=1	Serpina1e	45.9	28	2	53.3	193.8	53	165.7	1.578	1.268	0.658097	0.342555	0.294864	0.00427949	0.530378	2.36861	78.9	140.73	155.77	123.82	183.45	154.13	53.3	27.1	1115.6	44.8	42.1	838.2	1864	38.1	24.7	73.6	2057.2	133.7	205.4	1862.6	52	548.4
Q19LI2	Alpha-1B-glycoprotein OS=Mus musculus OX=10090 GN=A1bg PE=1 SV=1	A1bg	56.5	1	1	2.4	3.4	7.6	8.5	1.421	0.879	0.506907	-0.186065	0.504502	0.302234	0.297137	0.519657	99.85	107.83	137.31	37.24	74.32	78.53	2.4	24.8	1.6	3.6	6	3.3	2.7	11.1	19	5.2	3.1	17.1	16.4	2.1	4.4	9.6
Q61234	Alpha-1-syntrophin OS=Mus musculus OX=10090 GN=Snta1 PE=1 SV=1	Snta1	53.6	22	14	2343.4	2359	2450.8	2529.5	0.899	1.031	-0.153607	0.0440443	0.594382	0.566506	0.225935	0.246796	26.63	16.52	5.76	1.9	5.22	2.28	2333.3	2343.4	2579.3	2321.8	2320.7	2401.2	2396.8	2403.1	2499.6	2238.9	2511.9	2431.3	2540.7	2518.3	2561.8	2413.38
Q61247	Alpha-2-antiplasmin OS=Mus musculus OX=10090 GN=Serpinf2 PE=1 SV=1	Serpinf2	54.9	9	6	339.7	440.8	373	380.6	1.123	1.025	0.167358	0.0356239	0.839475	0.889096	0.075992	0.0510515	29.56	17.76	21.52	11.72	6.1	4.63	448.9	339.7	298	455.4	350.4	427.2	454.8	366.2	380	353.1	406.8	378.4	403.8	382.8	360.8	376.525
P29699	Alpha-2-HS-glycoprotein OS=Mus musculus OX=10090 GN=Ahsg PE=1 SV=1	Ahsg	37.3	15	7	3170.3	2829.7	2126.1	2372.5	0.955	1.108	-0.0664274	0.147958	0.719031	0.0368462	0.143253	1.43361	43.03	17.98	33.05	9.17	5.78	17.49	3170.3	4097.4	2047.7	2859.2	2501.3	2800.5	3132.8	1954.6	2151.2	2247.7	2101.4	2541.8	2495.3	2255.8	1686.7	2113.72
P55302	Alpha-2-macroglobulin receptor-associated protein OS=Mus musculus OX=10090 GN=Lrpap1 PE=1 SV=1	Lrpap1	42.2	9	8	631.8	485.8	713.8	697.4	0.725	0.999	-0.463947	-0.00144342	0.0775088	0.803943	1.11065	0.0947748	25.48	21.31	22.6	8.1	15.62	5.96	564	859.6	631.8	446.7	477.7	494	541.8	623.2	814.3	824.8	625.6	637.1	680.4	729.7	714.8	721.975
Q7TPR4	Alpha-actinin-1 OS=Mus musculus OX=10090 GN=Actn1 PE=1 SV=1	Actn1	103	105	8	562.8	626.2	686	670.5	1.195	0.962	0.257011	-0.0558912	0.975449	0.285171	0.0107955	0.544894	26.02	19.98	8.57	8.8	5.96	12.34	575.5	562.8	489.3	599.6	613.8	638.8	726.1	681.7	654.1	752.3	690.3	566.7	667	768.7	674	694.6
Q9JI91	Alpha-actinin-2 OS=Mus musculus OX=10090 GN=Actn2 PE=1 SV=2	Actn2	103.8	539	50	49508.8	42969.2	44974.2	46386.2	0.864	1.03	-0.210897	0.0426443	0.520722	0.58574	0.283394	0.232295	22.84	21.81	3.9	6.95	7.41	6.06	50258.3	46650.7	49508.8	42525.7	38889.4	46073.3	43417.4	48666	45768	40692.1	44194.2	48333.7	48735.6	44517.2	43085.3	44830.1
O88990	Alpha-actinin-3 OS=Mus musculus OX=10090 GN=Actn3 PE=2 SV=1	Actn3	103	133	30	6289.1	1238.2	8724.4	13799.6	0.256	1.419	-1.96578	0.504875	4.72938e-05	4.13669e-13	4.3252	12.3833	80.02	49.21	49.29	41.67	36.84	35.23	7837.1	2519.4	6289.1	649.2	1374	1115.8	1910.7	5843.1	9001.7	14074.1	8455.6	13594.6	6000.2	15859.2	14007.8	9343.62
P57780	Alpha-actinin-4 OS=Mus musculus OX=10090 GN=Actn4 PE=1 SV=1	Actn4	104.9	123	21	1964	2515.5	2613.4	2605.7	1.274	1.026	0.349365	0.0370307	0.650748	0.645615	0.186587	0.190026	21.79	14.37	4.82	5.19	2.37	3.73	2096.1	1909.8	1964	2513.4	2517.6	2345.8	2664.3	2671.2	2599.1	2627.7	2524.3	2532.7	2702	2680.9	2515.7	2605.57
Q9QYC0	Alpha-adducin OS=Mus musculus OX=10090 GN=Add1 PE=1 SV=2	Add1	80.6	8	7	258.9	255.8	290.7	280.4	1.103	1.017	0.141433	0.0243197	0.829602	0.971071	0.08113	0.0127489	26.31	22.2	4.68	3.4	15.41	7.16	258.9	267.6	243.9	251.4	251.1	260.3	269.6	292.7	288.6	368.2	258.9	297.6	276.7	284.3	250.4	302.1
Q9DBF1	Alpha-aminoadipic semialdehyde dehydrogenase OS=Mus musculus OX=10090 GN=Aldh7a1 PE=1 SV=4	Aldh7a1	58.8	11	9	562.9	598.6	551.2	479.2	0.989	0.926	-0.0159576	-0.110916	0.52666	0.0694897	0.27847	1.15808	26.75	32.5	14.21	15.24	22.12	16.06	689.1	562.9	529	658.9	662.6	481	543.9	645	629.8	397.8	482.5	530.6	583.3	418.8	432.8	538.775
P61164	Alpha-centractin OS=Mus musculus OX=10090 GN=Actr1a PE=1 SV=1	Actr1a	42.6	14	7	286	413.2	364.5	379.9	1.291	1.048	0.368489	0.0676387	0.731452	0.579393	0.135814	0.237027	29.9	24.6	10.78	9.82	7.07	5.06	327.9	265.9	286	422	460.3	362.7	404.7	372.1	410.6	352.4	357.1	355.7	395.9	391.8	368.4	373.05
P23927	Alpha-crystallin B chain OS=Mus musculus OX=10090 GN=Cryab PE=1 SV=2	Cryab	20.1	93	11	14055	9715.2	10204.8	10390.1	0.674	1.004	-0.56918	0.00575927	0.178458	0.98472	0.748463	0.00668731	29.7	33.68	17.74	17.89	22.92	17.16	14055	17281.1	12194.4	9227.6	7486.7	11575.8	10228.5	12407.8	12454.6	8393	8236.5	11893.8	11916.7	9076.6	8603.7	10373
P60840	Alpha-endosulfine OS=Mus musculus OX=10090 GN=Ensa PE=1 SV=1	Ensa	13.3	8	3	244	322.3	190.4	217.1	1.284	1.151	0.360645	0.202888	0.737937	0.0570647	0.131981	1.24363	28.68	14.75	26.25	3.67	15.9	10.4	182.5	311.7	244	305.6	334.2	320.9	323.6	171.7	245.1	190.5	190.3	257.2	204.4	212.1	222.2	199.4
P17182	Alpha-enolase OS=Mus musculus OX=10090 GN=Eno1 PE=1 SV=3	Eno1; Gm5506; Eno1b	47.1	61	14	9240.1	9530.1	7827.5	8151.3	1.066	1.029	0.0922074	0.041243	0.95878	0.596601	0.0182808	0.224316	27.46	12.91	10.67	6.78	5.67	4.73	9240.1	9630.8	7825.3	9737.2	10101.7	8609.2	9327.3	8229.4	7824.1	7167.2	7831	8319.4	8199.3	8103.5	7468.6	7762.93
Q8K1E6	Alpha-ketoglutarate-dependent dioxygenase alkB homolog 3 OS=Mus musculus OX=10090 GN=Alkbh3 PE=1 SV=1	Alkbh3	33	4	4	105.8	90.1	62.1	62.1	1.204	0.925	0.267835	-0.112475	0.865748	0.204789	0.0626087	0.688694	42.14	18.93	50.2	16.62	9.1	11.93	47.3	147.5	105.8	74.2	82	99.1	106.8	63.4	72.9	60.8	60.3	74	61.6	62.6	55.9	64.35
Q9D6Z0	Alpha-ketoglutarate-dependent dioxygenase alkB homolog 7, mitochondrial OS=Mus musculus OX=10090 GN=Alkbh7 PE=1 SV=1	Alkbh7	25	1	1	202.4	167.7	193.9	174	0.839	0.876	-0.253257	-0.190997	0.23028	0.0401867	0.637744	1.39592	5.55	7.7	2.54	5.7	6.04	6.97	202.4	204.8	195	164.5	170.9	175	153.3	193.8	215.3	188.2	194	188.3	183.5	165	165	197.825
Q8BGW1	Alpha-ketoglutarate-dependent dioxygenase FTO OS=Mus musculus OX=10090 GN=Fto PE=1 SV=1	Fto	58	4	4	77.4	103.9	84.5	98.3	1.309	1.086	0.388465	0.119024	0.680394	0.403963	0.167239	0.393658	27.61	34.49	18.3	16	22.77	8.52	100.7	77.4	72	109.8	132.6	98.4	93.6	98.9	110.3	69.7	72.2	98.1	104.1	98.5	84.8	87.775
Q91W89	Alpha-mannosidase 2C1 OS=Mus musculus OX=10090 GN=Man2c1 PE=1 SV=1	Man2c1	115.6	3	2	10.2	18.7	13.9	11	1.837	0.765	0.877352	-0.386468	0.128677	0.0236323	0.890498	1.62649	64.6	20.34	53.04	65.7	16.3	15.21	19.6	7.1	10.2	18.7	46.2	10.9	18.6	15.7	16.2	12.3	11.8	11	12.8	8.7	10.9	14
Q8BRK9	Alpha-mannosidase 2x OS=Mus musculus OX=10090 GN=Man2a2 PE=1 SV=2	Man2a2	130.6	3	2	9.8	19.7	20.8	24.3	1.998	1.18	0.998557	0.238787	0.0636351	0.248212	1.1963	0.605178	61.14	22.45	53.61	20.09	24.54	14.18	16.7	5.4	9.8	27.4	20.5	18.9	17.9	22.3	22.8	12.5	19.3	25.7	19.2	23	26.6	19.225
O09174	Alpha-methylacyl-CoA racemase OS=Mus musculus OX=10090 GN=Amacr PE=1 SV=4	Amacr	41.7	2	2	109.2	140.1	115.1	113.3	1.301	1.03	0.379621	0.0426443	0.657835	0.816496	0.181883	0.0880457	10.72	27.96	0.78	10.98	17.03	7.05	108.6	109.2	110.3	166.7	144.4	135.9	130.8	118.5	122.2	81.5	111.8	109.8	116.8	101.5	119	108.5
Q9QWR8	Alpha-N-acetylgalactosaminidase OS=Mus musculus OX=10090 GN=Naga PE=1 SV=2	Naga	47.2	3	3	37.4	48.3	35.7	37.1	1.226	0.998	0.293959	-0.00288828	0.756906	0.815426	0.120958	0.0886153	40.22	36.06	53.38	7.12	8.23	9.07	67.6	37.4	23	43.5	51.8	48.5	48.1	34.9	39.1	36.4	32.1	32.4	40.4	36.7	37.4	35.625
Q9EPC1	Alpha-parvin OS=Mus musculus OX=10090 GN=Parva PE=1 SV=1	Parva	42.3	6	3	184.2	228.3	228	233.8	1.272	1.04	0.347099	0.0565835	0.748924	0.73678	0.125562	0.132662	22.11	20.72	10.52	10.95	9.88	7.04	184.2	190.9	155.8	225.9	248.9	190.3	230.8	230.5	234.3	187.4	225.5	232.8	236.7	234.9	203	219.425
Q91ZB0	Alpha-protein kinase 2 OS=Mus musculus OX=10090 GN=Alpk2 PE=2 SV=3	Alpk2	233.2	2	2	10.9	9.2	10.5	11.7	0.837	1.135	-0.2567	0.182692	0.425415	0.498614	0.371187	0.302235	53.66	52.36	40.29	27.68	46.39	10.75	6.5	15.2	10.9	8.9	5.5	11.4	9.6	13.1	5.8	17.5	8.3	11	10.6	12.4	13.3	11.175
Q924C5	Alpha-protein kinase 3 OS=Mus musculus OX=10090 GN=Alpk3 PE=1 SV=1	Alpk3	180.1	28	24	999.5	879.3	860.6	834.2	0.849	0.95	-0.236164	-0.0740006	0.281818	0.181905	0.550031	0.740156	29.59	25.6	23.8	2.16	9.89	8.17	911.9	1405	999.5	854	900.4	880.6	878	921.5	972	799.2	803.6	897.6	878.6	791.9	756.2	874.075
P82350	Alpha-sarcoglycan OS=Mus musculus OX=10090 GN=Sgca PE=1 SV=1	Sgca	43.3	9	7	605.5	649.9	588.6	597.3	1.121	1.007	0.164786	0.0100637	0.834081	0.951402	0.0787919	0.0216359	15.22	19.44	11.31	9.78	13.38	1.53	623.7	502.6	605.5	651.9	726.3	570.7	648	602.3	684	493	575.2	595.7	614.2	594.1	599	588.625
Q9DB05	Alpha-soluble NSF attachment protein OS=Mus musculus OX=10090 GN=Napa PE=1 SV=1	Napa	33.2	10	8	365.2	415.3	394.8	397.6	1.111	1.042	0.151859	0.0593553	0.810596	0.633271	0.0911953	0.198411	16.94	18.53	4.26	8.07	10.36	6.92	388.2	358	365.2	431.5	453.8	378	399.8	424.7	406.6	332.2	383.4	425.9	418.1	378.1	371.5	386.725
O55042	Alpha-synuclein OS=Mus musculus OX=10090 GN=Snca PE=1 SV=2	Snca	14.5	1	1	111.6	99	155.5	137	0.887	0.888	-0.172994	-0.171368	0.406953	0.0936376	0.390456	1.02855	10.4	17.88	15.22	8.34	9.96	12.58	107.1	140.7	111.6	96.7	97.5	115	100.5	157.1	172.9	154	135.3	163.5	138.4	121.3	135.6	154.825
Q6PAM1	Alpha-taxilin OS=Mus musculus OX=10090 GN=Txlna PE=1 SV=1	Txlna	62.3	3	3	72.4	74.2	75.3	88.7	0.956	1.146	-0.0649175	0.196607	0.548215	0.152633	0.261049	0.816352	27.64	35.06	6.25	19.38	17.3	10.69	71.1	79.7	72.4	67.8	67.6	81.2	100.1	63.8	70.7	94.6	80.3	84.7	92.9	74.1	94.2	77.35
Q8K341	Alpha-tubulin N-acetyltransferase 1 OS=Mus musculus OX=10090 GN=Atat1 PE=1 SV=1	Atat1	47.1	3	2	19.5	27.4	15.2	15.1	1.643	0.994	0.716332	-0.00868224	0.219004	0.764303	0.659548	0.116735	34.5	19.46	20.9	26.91	8.11	14.75	19.6	13.2	19.5	32.1	38.3	21.7	23.4	15.2	15.4	12.9	15.2	15	17.5	12.1	15.2	14.675
Q8K4E0	Alstrom syndrome protein 1 homolog OS=Mus musculus OX=10090 GN=Alms1 PE=1 SV=2	Alms1	360	2	2	79.2	83.3	66.5	72	1.042	1.119	0.0593553	0.16221	0.749979	0.26798	0.124951	0.571898	35.67	44.11	23	11.56	20.76	16.2	92.3	79.2	57.5	88.5	82.1	67.2	84.5	68.7	92	58.4	64.3	90	78.1	63.7	66.4	70.85
Q64133	Amine oxidase [flavin-containing] A OS=Mus musculus OX=10090 GN=Maoa PE=1 SV=3	Maoa	59.6	5	5	119.6	187.2	120.3	116.9	1.728	0.99	0.789103	-0.0144996	0.158801	0.758067	0.799145	0.120292	34.6	14.48	13.96	27.91	5.86	3.69	131	119.6	98.9	187	279.4	147.6	187.4	124.6	116.8	109.8	123.9	118.9	115.4	118.5	109.6	118.775
Q8BW75	Amine oxidase [flavin-containing] B OS=Mus musculus OX=10090 GN=Maob PE=1 SV=4	Maob	58.5	6	4	1134.3	693.5	718	721.2	0.55	1.016	-0.862496	0.0229004	0.0149187	0.869938	1.82627	0.0605115	21.97	19.65	14.85	11.48	11.73	9.01	1134.3	952.6	1286	693.3	567	750.9	693.7	740.4	696.4	687	877.7	683.5	761	676.5	814.8	750.375
P31230	Aminoacyl tRNA synthase complex-interacting multifunctional protein 1 OS=Mus musculus OX=10090 GN=Aimp1 PE=1 SV=2	Aimp1	34	12	7	861.9	1017.8	940.3	959.3	1.365	1.038	0.448901	0.0538064	0.673225	0.469882	0.17184	0.328011	32.14	18.21	28.8	10.55	6.26	2.66	584.7	1065.2	861.9	966.1	1217.7	1016.4	1019.2	940	948.2	940.5	828.7	973.5	984.6	945.2	929.1	914.35
Q8R010	Aminoacyl tRNA synthase complex-interacting multifunctional protein 2 OS=Mus musculus OX=10090 GN=Aimp2 PE=1 SV=2	Aimp2	35.4	6	5	134.7	207.8	206.5	213.7	1.455	1.065	0.541019	0.0908534	0.435652	0.453066	0.360861	0.343838	34.75	28.2	8.63	7.62	8.2	10.73	134	134.7	155.5	180	214.6	206.2	209.5	205.3	210.3	175.3	207.7	207.8	226.5	219.7	176.3	199.65
Q99JW2	Aminoacylase-1 OS=Mus musculus OX=10090 GN=Acy1 PE=1 SV=1	Acy1	45.8	9	8	430.8	380.3	407.3	407.1	0.935	0.982	-0.0969617	-0.0262051	0.377004	0.536479	0.423654	0.270448	20.07	29.38	14.29	5.68	15.22	15.5	430.8	437.5	335	411.9	391.5	369.4	364.5	473.3	451.4	345.8	367.4	442.6	473.8	335.4	374.5	409.475
Q8VCT3	Aminopeptidase B OS=Mus musculus OX=10090 GN=Rnpep PE=1 SV=2	Rnpep	72.4	10	9	265.9	305.5	334	345.5	1.027	1.015	0.0384362	0.0214797	0.61068	0.99636	0.214186	0.00158351	22.79	19.91	8.57	5.77	7.79	5.11	265.9	231.4	272.2	307.5	334.2	292	303.4	349.2	339.8	291.1	328.4	356	315.6	345.3	345.7	327.125
P97449	Aminopeptidase N OS=Mus musculus OX=10090 GN=Anpep PE=1 SV=4	Anpep	109.6	12	10	595.4	640.9	690.2	674.6	1.035	0.99	0.0496308	-0.0144996	0.622067	0.650945	0.206163	0.186456	47.39	21.44	40.76	17.33	11.32	10.84	844	595.4	356.1	745.6	658.9	484	623.5	749.4	786.8	635.7	630.9	641.6	761.4	709.4	595	700.7
Q3V1D3	AMP deaminase 1 OS=Mus musculus OX=10090 GN=Ampd1 PE=1 SV=2	Ampd1	86.1	29	15	2786.7	2053.4	3362.5	3056.8	0.784	0.931	-0.351074	-0.103147	0.358729	0.115166	0.445233	0.938676	26.35	16.05	20.12	10.89	8.02	4.52	2786.7	2072.8	3120.3	1922.2	1916.5	2389.2	2193.5	3534.7	3432.9	2930.1	3293.6	3059.6	2869.3	3205.7	3054	3297.83
O08739	AMP deaminase 3 OS=Mus musculus OX=10090 GN=Ampd3 PE=1 SV=2	Ampd3	88.6	12	8	376.8	274	241.3	224.8	0.664	0.95	-0.590745	-0.0740006	0.0347089	0.287275	1.45956	0.541703	32.26	47.03	26.29	23.3	30.69	35.15	532.6	376.8	324.8	340.2	215.1	229.5	327	330.8	301.4	176.9	193.2	277.1	352.2	168.8	182.3	250.575
Q8C2S7	Amphoterin-induced protein 3 OS=Mus musculus OX=10090 GN=Amigo3 PE=1 SV=1	Amigo3	55.6	1	1	10.7	6.8	9.5	13.4	0.699	1.409	-0.516636	0.494672	0.163666	0.0236378	0.78604	1.62639	31.21	48.18	27.22	34.33	50.56	31.6	15	10.7	8.9	7.5	12	6.2	6.2	11.5	19.5	7.9	6.7	14	10.2	12.8	21	11.4
Q8R5A3	Amyloid beta A4 precursor protein-binding family B member 1-interacting protein OS=Mus musculus OX=10090 GN=Apbb1ip PE=1 SV=2	Apbb1ip	74.3	2	2	28.6	30.8	32.5	32	0.995	0.969	-0.00723157	-0.0454314	0.696621	0.589304	0.157003	0.22966	33.96	24.6	12.86	11.02	17	14.8	35.1	28.6	28	32.9	28.9	34.4	27.1	41.5	30.7	28.4	34.4	32.8	31.3	38.1	26.5	33.75
P12023	Amyloid-beta A4 protein OS=Mus musculus OX=10090 GN=App PE=1 SV=3	App	86.7	1	1	44.9	20.6	60.8	59.6	0.46	1.018	-1.12029	0.0257376	0.00309584	0.956802	2.50922	0.0191778	10.29	26.57	7.48	30.85	24.46	15.88	50.7	44.5	44.9	20.4	20.8	35.5	20.5	59.6	62.1	37.8	71	57.3	62	53	75.6	57.625
Q9DCH6	AN1-type zinc finger protein 6 OS=Mus musculus OX=10090 GN=Zfand6 PE=1 SV=1	Zfand6	24	1	1	16.5	11.9	14.8	14.4	0.725	0.877	-0.463947	-0.189351	0.242667	0.184647	0.61499	0.733657	17.18	35.75	9.28	25.47	16.22	25.01	16.5	17.8	14.8	12.1	11.8	17.2	9.6	13.9	19.5	14.7	15	12.3	16.9	10.1	17.3	15.775
Q8WTY4	Anamorsin OS=Mus musculus OX=10090 GN=Ciapin1 PE=1 SV=1	Ciapin1	33.4	10	6	1011.2	1158.3	880.1	893.8	1.163	0.969	0.217851	-0.0454314	0.953735	0.376994	0.0205723	0.423665	14.6	16.39	16.3	5.58	7.18	9.09	750.7	1011.2	1012.2	1136.6	1180.4	1181.6	1046.6	830.1	819	934.1	933.2	872.3	915.8	761	940.2	879.1
P53995	Anaphase-promoting complex subunit 1 OS=Mus musculus OX=10090 GN=Anapc1 PE=1 SV=2	Anapc1	215.9	3	3	35.8	40.1	40.4	35.4	1.083	0.884	0.115033	-0.177882	0.926886	0.116089	0.0329738	0.935208	39.98	31.64	23.73	8.62	14.35	11.97	29.8	47.4	35.8	36.6	40.5	45.1	39.6	38.2	42.8	50	36.5	35.7	29.3	39.4	35.1	41.875
Q8R034	Anaphase-promoting complex subunit 13 OS=Mus musculus OX=10090 GN=Anapc13 PE=3 SV=1	Anapc13	8.3	1	1	65.2	59.7	53	60.6	0.916	1.107	-0.12658	0.146655	0.479613	0.327298	0.319109	0.485056	18.16	21.87	1.86	28.56	15.94	16.05	64	66.4	65.2	66.1	68.9	33.9	54	44.7	65	50.6	55.4	58	63.4	47.1	69.6	53.925
Q99JP4	Anaphase-promoting complex subunit CDC26 OS=Mus musculus OX=10090 GN=Cdc26 PE=1 SV=1	Cdc26; Gm9174	9.8	1	1	9.9	13.4	12.5	14	1.13	1.152	0.176323	0.204141	0.945796	0.396283	0.0242025	0.401995	58.57	32.43	55.16	23.79	33.73	15.26	9	22.7	9.9	9.9	11.5	16.5	15.7	13.9	19.3	11.2	8.9	17.5	13.3	12.4	14.6	13.325
Q8R1Q3	Angiopoietin-related protein 7 OS=Mus musculus OX=10090 GN=Angptl7 PE=2 SV=1	Angptl7	39	12	7	585.7	525.7	128.5	93.3	0.88	0.709	-0.184425	-0.496142	0.281592	3.60448e-06	0.55038	5.44316	29.5	54.74	18.97	22.5	24.4	9.84	784.5	585.7	562.1	461.6	460.4	598.8	723.4	147.1	172.2	112.3	101.3	82.2	102.8	89.1	97.8	133.225
P09470	Angiotensin-converting enzyme OS=Mus musculus OX=10090 GN=Ace PE=1 SV=3	Ace	150.8	5	5	117	159.3	167.9	181.5	1.415	1.015	0.500802	0.0214797	0.477155	0.954774	0.321341	0.0200996	51.32	28.96	7.92	16.45	13.21	18.51	121.5	104.1	117	150.9	168.3	122	181.1	142.7	169.1	166.7	197.3	163.9	147.3	221.7	201	168.95
P11859	Angiotensinogen OS=Mus musculus OX=10090 GN=Agt PE=1 SV=1	Agt	52	2	1	97.5	71.9	69.7	85.8	0.799	1.225	-0.323733	0.292782	0.225668	0.0213722	0.646531	1.67015	29.09	30.4	9.52	29.05	37.49	17.97	98.1	97.5	82.5	79.1	114	63.6	65.3	74.2	125.8	59	65.5	81.7	110.2	72.9	90.2	81.125
Q9EP71	Ankycorbin OS=Mus musculus OX=10090 GN=Rai14 PE=1 SV=1	Rai14	108.8	2	2	13.9	18.8	16.5	19.9	1.239	1.165	0.309176	0.22033	0.693989	0.311162	0.158647	0.507013	36.39	30.76	11.9	24.49	23.07	18.85	13.9	16.8	13.7	21.4	22.3	12.7	16.5	17.1	24.5	15.9	15.6	20.1	19.7	22.9	14.2	18.275
Q6ZPS6	Ankyrin repeat and IBR domain-containing protein 1 OS=Mus musculus OX=10090 GN=Ankib1 PE=1 SV=2	Ankib1	121.8	1	1	797	722	762.5	765.1	0.898	1.017	-0.155213	0.0243197	0.311287	0.848493	0.506839	0.0713517	5.97	8.95	11.06	7.56	9.59	2.59	945.5	797	775	823.9	700.6	732.5	711.6	876.9	734.6	708.4	791.4	798.4	769.5	760.7	752.7	777.825
Q6P1H6	Ankyrin repeat and LEM domain-containing protein 2 OS=Mus musculus OX=10090 GN=Ankle2 PE=1 SV=2	Ankle2	106.1	2	2	121.8	126.9	121.9	134	0.969	1.04	-0.0454314	0.0565835	0.630095	0.734665	0.200594	0.13391	23.06	16.92	10.31	21.92	16.9	7.44	121.8	136.9	111.6	123	168.8	99.9	130.9	125	162.7	114.5	118.9	128.8	140.7	119.8	139.3	130.275
Q8C0W1	Ankyrin repeat and MYND domain-containing protein 1 OS=Mus musculus OX=10090 GN=Ankmy1 PE=1 SV=1	Ankmy1	101.9	2	1	38.4	23	41.5	43.4	0.627	1.083	-0.673463	0.115033	0.0633119	0.500474	1.19851	0.300619	43.57	26.22	23.23	39.81	19.14	13.5	38.4	27.7	44.7	26	11.3	32.4	20.3	41.2	50.2	31	41.8	45.6	40.6	41.4	53.9	41.05
Q91ZT7	Ankyrin repeat and SOCS box protein 10 OS=Mus musculus OX=10090 GN=Asb10 PE=2 SV=1	Asb10	51.6	4	4	120.3	137.9	144.4	155.2	1.048	1.009	0.0676387	0.0129262	0.785135	0.990446	0.105055	0.00416917	36.23	20.07	9.49	7.29	6.72	14.26	136.3	113.5	120.3	150.8	140.2	135.6	126.6	147.5	160.4	141.3	138	131	167.6	143.8	179.8	146.8
Q8C6Y6	Ankyrin repeat and SOCS box protein 14 OS=Mus musculus OX=10090 GN=Asb14 PE=2 SV=2	Asb14	64.8	1	1	27.8	13.9	22.5	20.5	0.499	0.894	-1.00289	-0.161653	0.0137262	0.247223	1.86245	0.606911	62.43	17.62	58.01	19.86	14	11.76	13.9	48.7	27.8	17.2	15.9	11.4	12.1	21	21.5	28.2	23.6	22	24	18.9	19.1	23.575
Q8VHS5	Ankyrin repeat and SOCS box protein 16 OS=Mus musculus OX=10090 GN=Asb16 PE=2 SV=1	Asb16	49.1	1	1	24.8	13.5	13.3	13	0.901	0.859	-0.150401	-0.21927	0.527767	0.158484	0.277558	0.800014	66.41	69.76	50.24	53.19	78.98	40.9	8.2	25.7	24.8	10.3	10.4	17.5	29.4	8.4	10.5	41.6	16.9	19	10.9	6.8	15.4	19.35
Q8K0L0	Ankyrin repeat and SOCS box protein 2 OS=Mus musculus OX=10090 GN=Asb2 PE=1 SV=1	Asb2	70.2	4	4	92.9	71.7	88.4	95.5	0.775	1.066	-0.367732	0.0922074	0.196807	0.538436	0.70596	0.268866	16.51	21.88	16	9.28	12.04	12.64	92.9	74.2	102.5	72.5	60	74.3	70.9	99.8	95.4	77.4	81.8	103.6	89.9	78	101.4	88.6
Q80UP5	Ankyrin repeat domain-containing protein 13A OS=Mus musculus OX=10090 GN=Ankrd13a PE=1 SV=2	Ankrd13a	67.1	1	1	9.9	9.7	8.7	10.9	0.896	1.246	-0.158429	0.317304	0.54928	0.166817	0.260206	0.77776	32.05	31.99	32.02	22.23	31.54	11.58	9.9	7.6	14.2	11.4	7	8.5	11.1	9.4	8.1	13.7	6.7	10.9	10.9	12.5	9.4	9.475
Q99NH0	Ankyrin repeat domain-containing protein 17 OS=Mus musculus OX=10090 GN=Ankrd17 PE=1 SV=2	Ankrd17	274	1	1	14.5	12.3	13.7	16.3	0.847	1.117	-0.239566	0.159629	0.474408	0.534527	0.323848	0.27203	17.68	28.69	18.8	23.85	21.2	12.73	13.7	19.1	14.5	10.7	12.8	17.9	11.9	12.6	12.8	19.4	14.6	12.9	17.3	16.9	15.8	14.85
Q9WV06	Ankyrin repeat domain-containing protein 2 OS=Mus musculus OX=10090 GN=Ankrd2 PE=1 SV=3	Ankrd2	36.7	43	20	7696.5	3594.1	5922.5	5357.7	0.476	0.872	-1.07097	-0.1976	0.0200874	0.00346694	1.69708	2.46005	45.1	14.56	12.31	46.5	12	5.3	6512.2	8335.4	7696.5	2968.8	1471.8	5166.6	4351.1	5710.9	5597.6	7221.4	6142	5554.5	5308.8	5407	4900.3	6167.98
Q811D2	Ankyrin repeat domain-containing protein 26 OS=Mus musculus OX=10090 GN=Ankrd26 PE=1 SV=2	Ankrd26	180.5	2	2	54.9	48.6	53	64.8	0.862	1.26	-0.21424	0.333424	0.372855	0.00961724	0.42846	2.01695	19.55	20.99	0.43	6.28	16.78	15.75	54.9	55.3	54.9	48.4	48.8	43.7	50.7	55.1	57.7	38.6	50.9	74.2	50	65	64.6	50.575
Q8BLD6	Ankyrin repeat domain-containing protein 55 OS=Mus musculus OX=10090 GN=Ankrd55 PE=1 SV=2	Ankrd55	68.5	2	1	631.8	468.1	625.1	714.9	0.678	1.126	-0.560643	0.171207	0.0445272	0.0171979	1.35137	1.76452	47.74	36.9	12.99	35.69	34.98	20.85	774.3	615.1	631.8	594.6	669.2	310.1	368.5	700.9	900.2	376.6	557.5	712.3	717.5	511.3	868.2	633.8
Q02357	Ankyrin-1 OS=Mus musculus OX=10090 GN=Ank1 PE=1 SV=2	Ank1	204.1	19	13	871.8	646.9	777.6	824.7	0.932	1.036	-0.101598	0.051024	0.377154	0.529137	0.423481	0.276432	42.34	21.75	12.07	6.16	6.29	8.39	877.8	704	871.8	695	603.5	664.4	630	832.4	782.5	713.6	772.8	906.9	792.2	750.6	858.6	775.325
Q8C8R3	Ankyrin-2 OS=Mus musculus OX=10090 GN=Ank2 PE=1 SV=2	Ank2	426	16	13	185	258.5	184.3	183.5	1.31	0.982	0.389567	-0.0262051	0.662036	0.664496	0.179118	0.177507	45.27	24.5	33.79	8.73	9.9	6.34	133.9	185	264.2	260.1	228.4	283.2	256.9	183.9	171.1	184.7	215.1	185	178	182	204.7	188.7
G5E8K5	Ankyrin-3 OS=Mus musculus OX=10090 GN=Ank3 PE=1 SV=1	Ank3	213.9	36	29	1738.3	1851.9	1626.2	1712.7	1.064	1.046	0.0894982	0.0648829	0.956442	0.38333	0.0193415	0.416428	24.16	20.59	7.02	3.91	4.67	4.41	1918.9	1738.3	1679.4	1776	1832.7	1949.1	1871.3	1650.6	1757.5	1586.9	1602.1	1759	1769.4	1667.7	1612.9	1649.28
P10107	Annexin A1 OS=Mus musculus OX=10090 GN=Anxa1 PE=1 SV=2	Anxa1	38.7	16	9	623.8	507.6	692.8	680.4	0.81	0.943	-0.304006	-0.0846703	0.172119	0.123908	0.764171	0.906901	34.04	19.62	30.46	20.47	5.73	9.86	623.8	746.8	393.8	503.7	511.5	330.9	547.6	706.3	760	670.3	679.6	659	706.5	702.3	566.7	704.05
Q9QZ10	Annexin A10 OS=Mus musculus OX=10090 GN=Anxa10 PE=2 SV=2	Anxa10	37.3	1	1	15.1	7.6	10.2	6.8	0.504	0.97	-0.988504	-0.0439433	0.0226789	0.706078	1.64438	0.151147	100.04	70.06	66.51	97.31	43.67	64.49	6.4	15.1	28.4		2.5	23.4	7.6		4.5	10.2	11.8	5.2	9	17.4	4.8	8.83333
P97384	Annexin A11 OS=Mus musculus OX=10090 GN=Anxa11 PE=1 SV=2	Anxa11	54	22	14	2274.9	1846.6	1853.7	1814.1	0.834	1.004	-0.261881	0.00575927	0.456761	0.983411	0.340311	0.00726502	19.17	12.14	5.3	10.23	6.41	3.12	2274.9	2300.9	2085.1	1782.9	2165.9	1731.2	1912.7	1906.8	1818.5	1651.6	1889.7	1875.1	1770.6	1768.3	1858.7	1816.65
P07356	Annexin A2 OS=Mus musculus OX=10090 GN=Anxa2 PE=1 SV=2	Anxa2	38.7	42	15	4027.5	3773.3	5132.2	4865.7	0.971	0.961	-0.0424568	-0.0573917	0.75448	0.363545	0.122352	0.439442	24.02	15.07	17.85	5.74	7.13	7.33	4027.5	4378.4	3061.1	3871.8	3677.3	3537.1	4031.2	5273.6	5783.9	4994.6	4982.4	4703.6	4956.3	5512.1	4776.7	5258.62
O35639	Annexin A3 OS=Mus musculus OX=10090 GN=Anxa3 PE=1 SV=4	Anxa3	36.4	13	11	512.4	525.7	598.9	582.8	1.039	1.021	0.0551957	0.0299829	0.630711	0.833818	0.200169	0.0789286	21.21	22.29	13.09	2.59	8.8	7.64	597.8	512.4	462.1	536.2	523.3	504.3	528.1	609.2	643.1	520	588.8	610.7	639.3	544.6	556.3	590.275
P97429	Annexin A4 OS=Mus musculus OX=10090 GN=Anxa4 PE=1 SV=4	Anxa4	35.9	27	15	1608.5	2245.2	1648.5	1540.6	1.218	0.955	0.284514	-0.0664274	0.745657	0.299978	0.127461	0.522911	23.01	22.09	14.36	9.54	4.01	10.71	2035.3	1593.8	1608.5	2185.9	2306.2	1959.7	2463.9	1638.9	1658.1	1660.2	1523.8	1287.2	1509.5	1667.5	1572.3	1620.25
P48036	Annexin A5 OS=Mus musculus OX=10090 GN=Anxa5 PE=1 SV=1	Anxa5	35.7	39	15	4194	6065.4	4948.4	4828.2	1.44	0.984	0.526069	-0.0232698	0.425216	0.692412	0.37139	0.159635	26.32	21.41	17.66	12.71	10.2	10.02	4701.5	4194	3285.9	5962.6	7096.5	5210	6170	5252.6	5474.5	4661.9	4390.5	4522.7	5154.3	5381.8	4372.5	4944.88
P14824	Annexin A6 OS=Mus musculus OX=10090 GN=Anxa6 PE=1 SV=3	Anxa6	75.8	98	37	9812.9	8310.1	11920	11523.4	0.849	0.972	-0.236164	-0.0409718	0.488056	0.50176	0.31153	0.299504	16.51	16.67	2.02	7.89	8.47	2.51	9812.9	9672.8	10064.6	8035.8	7733.3	9238.6	8593.8	13252.6	12222	10845.5	11625.6	11496.9	12068.6	11550	11432.1	11986.4
Q07076	Annexin A7 OS=Mus musculus OX=10090 GN=Anxa7 PE=1 SV=2	Anxa7	49.9	23	12	754.7	1148.3	697.1	622.5	1.349	0.863	0.43189	-0.212568	0.69689	0.000744208	0.156836	3.12831	37.24	22.29	17.2	8.33	3.54	9.16	754.7	953.5	689.6	1077	1263.7	1079.2	1221.9	659.4	717.4	702.2	692.2	521.9	636.2	640.4	609.1	692.8
Q8BH79	Anoctamin-10 OS=Mus musculus OX=10090 GN=Ano10 PE=1 SV=1	Ano10	76.1	5	4	86.4	97.1	102.5	100.4	1.195	0.983	0.257011	-0.0247367	0.906739	0.667309	0.0425178	0.175673	26.03	29.4	27.91	13.77	11.33	6.64	89.3	51.3	86.4	97.4	108.3	76.9	96.8	105.1	100	83.5	109.1	108	95.8	105.2	94.6	99.425
Q6PB70	Anoctamin-8 OS=Mus musculus OX=10090 GN=Ano8 PE=1 SV=3	Ano8	119	1	1	17.6	17.7	26.1	23.3	0.942	0.924	-0.086201	-0.114035	0.63914	0.359181	0.194404	0.444686	33.81	17.66	18.23	21.79	10.07	15.73	17.6	17.6	23.8	12.5	17.2	21.6	18.3	28.8	25.2	22.7	27.1	22.1	23.7	23	30.6	25.95
P32261	Antithrombin-III OS=Mus musculus OX=10090 GN=Serpinc1 PE=1 SV=1	Serpinc1	52	22	11	971.8	1052.7	727.9	738	1.058	1.005	0.0813396	0.0071955	0.680945	0.925387	0.166888	0.0336764	28.76	21.74	25.15	6.86	15.05	15.25	971.8	1274.4	771.9	1141	966.1	1066.3	1039.2	732.9	893.3	622.9	722.9	827.6	843.4	625.9	658.2	743
O35643	AP-1 complex subunit beta-1 OS=Mus musculus OX=10090 GN=Ap1b1 PE=1 SV=2	Ap1b1	103.9	27	8	563.7	796.4	723.3	726.9	1.358	1.011	0.441483	0.015783	0.646131	0.971475	0.189679	0.0125683	25.98	14.82	11.77	13.15	8.68	3.83	640.9	507.1	563.7	776.6	816.6	609.7	820.2	775.7	699.5	634.3	748	713.4	743.5	740.7	684.5	714.375
P22892	AP-1 complex subunit gamma-1 OS=Mus musculus OX=10090 GN=Ap1g1 PE=1 SV=3	Ap1g1	91.3	12	8	409	558.3	500.7	514.2	1.428	1.028	0.513996	0.0398403	0.50541	0.741867	0.296356	0.129674	40.23	19.82	15.3	10.13	10.73	5.65	459	336.8	409	568	620	483.8	548.8	512.8	568.2	438.5	488.8	518.6	523.1	509.8	461.3	502.075
O88512	AP-1 complex subunit gamma-like 2 OS=Mus musculus OX=10090 GN=Ap1g2 PE=1 SV=2	Ap1g2	87.8	2	1	45.8	82.4	72.8	63.6	1.72	0.865	0.782409	-0.209228	0.18247	0.0384888	0.738808	1.41467	48.13	26.15	15.01	34.61	24.33	11.05	55.4	45.8	41.5	107.7	108.8	54.2	63.1	80	86.5	47.9	66.2	68.4	70.1	59.2	55.7	70.15
Q9DB50	AP-1 complex subunit sigma-2 OS=Mus musculus OX=10090 GN=Ap1s2 PE=1 SV=1	Ap1s2	18.9	3	3	36.9	54.4	57.2	55	1.632	1.013	0.706641	0.0186342	0.225029	0.910106	0.647761	0.040908	27.94	29.04	20.78	25.14	28.22	10.68	40.1	26.4	36.9	69.8	62.8	39.9	47.1	63.8	82.8	43.9	51.2	52.1	64.7	51.9	58	60.425
P17426	AP-2 complex subunit alpha-1 OS=Mus musculus OX=10090 GN=Ap2a1 PE=1 SV=1	Ap2a1	107.6	17	6	167.8	179.7	194.1	192.1	1.158	1.062	0.211635	0.0867838	0.998138	0.493402	0.000809522	0.306799	40.89	20.74	12.71	15.55	10.32	4.26	173	135.8	167.8	200.6	213.9	156.9	160.9	192.7	202.6	159.1	195.6	186.6	202	185.3	197.8	187.5
P17427	AP-2 complex subunit alpha-2 OS=Mus musculus OX=10090 GN=Ap2a2 PE=1 SV=2	Ap2a2	104	20	9	358.2	427	513.4	498.1	1.117	0.982	0.159629	-0.0262051	0.825932	0.554707	0.0830556	0.255937	35.2	12.97	13.31	12.97	11.35	2.04	417.9	321.4	358.2	433.5	464.4	338.5	420.6	503.1	549.7	418.9	523.8	486.6	501.3	510.7	494.9	498.875
Q9DBG3	AP-2 complex subunit beta OS=Mus musculus OX=10090 GN=Ap2b1 PE=1 SV=1	Ap2b1	104.5	21	3	288.6	415.4	441	438.5	1.347	1.066	0.42975	0.0922074	0.627703	0.332471	0.202246	0.478247	31.65	18.76	16.84	21.75	11.49	5.64	368.1	270.2	288.6	438.2	486.3	282.6	393.8	475.3	465.3	367.2	418	423.8	480.6	445.3	431.8	431.45
P84091	AP-2 complex subunit mu OS=Mus musculus OX=10090 GN=Ap2m1 PE=1 SV=1	Ap2m1	49.6	6	5	526.5	582.3	674.8	685.8	1.108	1.015	0.147958	0.0214797	0.805842	0.913303	0.0937501	0.0393854	19.85	13.77	8.34	7.37	11.54	2.39	526.5	457.4	533.8	584.2	580.4	507.5	602.4	672.2	697.8	535.1	677.5	664.7	692	679.7	702.7	645.65
P62743	AP-2 complex subunit sigma OS=Mus musculus OX=10090 GN=Ap2s1 PE=1 SV=1	Ap2s1	17	1	1	30.1	36	42.3	43.3	1.27	1.039	0.344828	0.0551957	0.7013	0.854504	0.154096	0.068286	23.64	14.37	13.21	17.1	5.86	12.97	33	25.3	30.1	39.3	45.3	31.3	33	40.9	38.9	44.1	43.7	36.1	45.6	49	41.2	41.9
Q3UHJ0	AP2-associated protein kinase 1 OS=Mus musculus OX=10090 GN=Aak1 PE=1 SV=2	Aak1	103.3	4	4	120.6	116.8	114	120.7	1.093	1.065	0.128293	0.0908534	0.911182	0.519279	0.0403946	0.284599	45.2	15.58	12.14	3.21	5.28	6.66	100.7	120.6	128	112.3	121.3	117.5	116.1	116.5	120.8	111.5	106.9	124.3	117.2	113.2	131.6	113.925
Q9Z1T1	AP-3 complex subunit beta-1 OS=Mus musculus OX=10090 GN=Ap3b1 PE=1 SV=2	Ap3b1	122.7	3	3	46.6	75.2	79.6	70.9	1.283	0.997	0.359521	-0.00433459	0.684079	0.703158	0.164894	0.152947	25.16	28.51	14.95	13.24	19.61	14.29	59.8	46.6	46.6	75.9	75	56.7	75.3	90.7	93.6	62	69.8	72.7	90.7	69.2	67.3	79.025
O54774	AP-3 complex subunit delta-1 OS=Mus musculus OX=10090 GN=Ap3d1 PE=1 SV=1	Ap3d1	135	6	6	128.2	180.9	152.8	149	1.372	0.964	0.45628	-0.0528949	0.543907	0.534927	0.264475	0.271706	33.61	17.22	5.16	10.04	12.64	6.35	132.7	128.2	119.8	175.2	192.2	152.2	186.8	168.6	150.8	123.5	154.9	151.9	156.7	146.2	135	149.45
Q9JKC8	AP-3 complex subunit mu-1 OS=Mus musculus OX=10090 GN=Ap3m1 PE=1 SV=1	Ap3m1	46.9	4	3	73.5	125.5	99.6	96.2	1.682	1.011	0.750178	0.015783	0.227124	0.947577	0.643736	0.0233853	22.73	19.02	16.95	15	14.98	5.06	88.1	62.8	73.5	132.5	144.1	100.8	118.9	106	97.9	74.1	101.3	96.1	96.2	87.1	97.3	94.825
Q9WV76	AP-4 complex subunit beta-1 OS=Mus musculus OX=10090 GN=Ap4b1 PE=1 SV=2	Ap4b1	82.9	1	1	31.1	21.9	33.2	29.6	0.598	0.919	-0.741783	-0.121863	0.0518065	0.289569	1.28562	0.538247	61.98	21.03	44.39	62.77	26.95	11.81	31.1	21.3	51.4	22.8	1.5	27.1	21.1	36.6	32.7	18.3	33.6	25.4	31.2	28.1	33.3	30.3
Q5YD48	APOBEC1 complementation factor OS=Mus musculus OX=10090 GN=A1cf PE=1 SV=2	A1cf	65.6	1	1	10.3	10.9	10.5	7.8	1.166	0.729	0.221568	-0.456009	0.862799	0.0150348	0.0640903	1.8229	61.74	51.76	41.8	48.67	42.9	11.85	12.9	10.3	5.1	11	20.7	6.6	10.9	15.6	13.3	5.6	8.3	8.5	7.1	8.6	6.8	10.7
Q00623	Apolipoprotein A-I OS=Mus musculus OX=10090 GN=Apoa1 PE=1 SV=2	Apoa1	30.6	47	15	5475.1	5853.1	4788.3	5077.1	1.116	1.1	0.158337	0.137504	0.936242	0.0538002	0.028612	1.26922	45.64	22.48	36.47	37.45	17.3	11.24	2893.8	6323.1	5475.1	5467.2	2524	7139	6266.2	3881.6	4394	5746	5218.1	4860.4	4385.3	5705.6	5303.6	4809.93
P09813	Apolipoprotein A-II OS=Mus musculus OX=10090 GN=Apoa2 PE=1 SV=2	Apoa2	11.3	2	2	146.7	154.3	136.9	151	1.008	1.077	0.0114956	0.107018	0.652059	0.387872	0.185713	0.411312	63.19	25.58	51.59	79.64	25.29	10.23	74.6	229.5	146.7	118.4	104.5	498.7	201.2	115.2	134.6	201.3	139.2	163.9	130.4	159	143.5	147.575
P06728	Apolipoprotein A-IV OS=Mus musculus OX=10090 GN=Apoa4 PE=1 SV=3	Apoa4	45	23	11	1556.6	1923.4	1594.4	1806.3	1.178	1.148	0.23634	0.199123	0.817961	0.004916	0.0872674	2.30839	35.65	29.79	31.39	26.75	27.53	3.97	1556.6	2319.5	1277.8	1506.8	1805.1	2781.5	2049.4	1250.4	1326.3	2200.7	1916.7	1778.4	1811.5	1801	1940	1673.52
E9Q414	Apolipoprotein B-100 OS=Mus musculus OX=10090 GN=Apob PE=1 SV=1	Apob	509.1	3	2	164.8	121.1	159.6	156.8	0.744	0.98	-0.426625	-0.0291463	0.144036	0.68496	0.841527	0.164335	21.7	11.37	15.27	5.75	2.37	10.5	135.7	184.9	164.8	123.5	118.7	112.1	128.4	156.9	156.7	162.4	164.1	147.1	158.5	155.2	186.2	160.025
P34928	Apolipoprotein C-I OS=Mus musculus OX=10090 GN=Apoc1 PE=1 SV=1	Apoc1	9.7	3	2	655	641.2	791	855.6	1.29	1.055	0.367371	0.077243	0.778267	0.301345	0.108872	0.520936	85.48	29.05	56.3	81.76	27.91	13.25	273	993.9	655	453.1	332.5	1983.2	907.3	552.2	842.9	1093.4	742.2	899.8	664.5	823.2	889.3	807.675
P51910	Apolipoprotein D OS=Mus musculus OX=10090 GN=Apod PE=1 SV=1	Apod	21.5	1	1	35.3	34.2	24.6	32.8	0.942	1.329	-0.086201	0.410341	0.566611	0.0134038	0.246715	1.87277	20.57	38.23	10.82	15.11	44.46	5.72	33.2	40.8	35.3	35.8	39.1	27.1	32.7	29.4	46.6	18.6	20.5	32.6	30.4	35	33.1	28.775
P08226	Apolipoprotein E OS=Mus musculus OX=10090 GN=Apoe PE=1 SV=2	Apoe	35.8	11	8	234.8	236.1	240.6	252.3	0.937	1.106	-0.093879	0.145351	0.384983	0.167536	0.414558	0.775892	45.56	28.69	17.4	37.53	5.75	14.54	211.6	294.9	234.8	197.2	148.5	357.4	282.7	221.5	255.1	240.5	240.6	309.5	227.9	272.3	233.9	239.425
O35841	Apoptosis inhibitor 5 OS=Mus musculus OX=10090 GN=Api5 PE=1 SV=2	Api5	56.8	8	7	197.6	392	290.7	314.5	1.574	1.057	0.654436	0.0799754	0.287337	0.47653	0.541608	0.321909	55.44	20.67	22.06	19.17	12.94	9.45	270.6	180.8	197.6	407.3	395.1	259	389	333.8	309.9	249.3	272.8	298.7	331.2	342.1	277.8	291.45
Q07813	Apoptosis regulator BAX OS=Mus musculus OX=10090 GN=Bax PE=1 SV=1	Bax	21.4	2	2	30.2	130	42.1	42.8	4.131	1.014	2.04649	0.0200577	2.26491e-05	0.92622	4.64495	0.0332858	49.3	19.81	6.06	34.41	23.66	9.62	30.2	32.2	28.5	135.8	186.8	77	124.4	46.9	52.1	29.9	37.7	40.9	49.2	44.9	40.1	41.65
Q9Z0X1	Apoptosis-inducing factor 1, mitochondrial OS=Mus musculus OX=10090 GN=Aifm1 PE=1 SV=1	Aifm1	66.7	42	21	4065.8	4733.3	3902.5	4005.8	1.058	1.038	0.0813396	0.0538064	0.943341	0.47377	0.0253313	0.324433	23.7	17.13	13.22	10.37	7.75	4.31	3946.2	4065.8	4993.4	4978.9	4038.5	5090.3	4499.7	3991.7	3815.2	3471	4173.6	3999.7	4103.5	3709.8	4011.9	3862.88
Q9JIX8	Apoptotic chromatin condensation inducer in the nucleus OS=Mus musculus OX=10090 GN=Acin1 PE=1 SV=3	Acin1	150.6	6	6	267.4	215.5	104.6	98.7	1.175	0.946	0.232661	-0.0800879	0.998928	0.362052	0.000465786	0.441229	42.31	25.9	83.39	32.86	9.64	6.66	651	267.4	99.1	244	137.4	305.5	190.3	104.4	108.9	104.9	87	99.8	106.9	97.7	90.9	101.3
Q02013	Aquaporin-1 OS=Mus musculus OX=10090 GN=Aqp1 PE=1 SV=3	Aqp1	28.8	10	4	514.6	1113.1	816.4	917.2	1.903	1.055	0.928276	0.077243	0.125317	0.284019	0.901991	0.546653	31.29	12.54	16.82	29.43	5.87	7.56	514.6	481.9	656.2	1292.9	1401.4	699.8	958.3	834.1	899.1	792.7	799.1	814	893.8	970.8	941.3	831.25
Q68FF6	ARF GTPase-activating protein GIT1 OS=Mus musculus OX=10090 GN=Git1 PE=1 SV=1	Git1	85.2	3	2	30.3	30.4	24.8	25.9	0.987	1.043	-0.018878	0.0607392	0.692625	0.891623	0.159502	0.0498188	22.42	29.17	2.22	19.71	21.57	14.98	31.4	30.3	30.2	35.2	38.4	26.3	26.3	24.3	31.7	18.6	25.3	32.6	26.8	23.3	24.9	24.975
Q8K2K6	Arf-GAP domain and FG repeat-containing protein 1 OS=Mus musculus OX=10090 GN=Agfg1 PE=1 SV=2	Agfg1	58	8	6	323.3	467.4	400.7	403.8	1.264	1.02	0.337996	0.0285692	0.816375	0.920404	0.0881101	0.0360217	22.73	18.76	16.08	9.2	8.18	5.37	323.3	412.8	309.6	468.2	518.8	413.6	466.6	417.9	384.3	446.6	373.8	392.6	437.2	390.6	415.4	405.65
Q80WC7	Arf-GAP domain and FG repeat-containing protein 2 OS=Mus musculus OX=10090 GN=Agfg2 PE=1 SV=1	Agfg2	48.9	3	3	55.8	51.9	52.6	43.3	0.829	0.875	-0.270556	-0.192645	0.321554	0.0575244	0.492747	1.24015	48.52	25.88	34.68	6.96	23.17	20.09	55.8	82.3	41.4	53.2	51.7	45.4	52.1	48.5	52.6	77.8	52.6	41.4	45.3	60.7	40.3	57.875
Q6ZQK5	Arf-GAP with coiled-coil, ANK repeat and PH domain-containing protein 2 OS=Mus musculus OX=10090 GN=Acap2 PE=1 SV=2	Acap2	87.2	1	1	7.6	8.6	10.8	11.9	1.044	1.117	0.0621217	0.159629	0.826273	0.566758	0.0828766	0.246602	50.21	41.51	22.73	49.6	29.16	15.99	10.1	7.6	6.5	10.9	10.3	2.5	7.2	13.5	12.9	9.1	7	10.9	13	14.4	10.2	10.625
Q8BXK8	Arf-GAP with GTPase, ANK repeat and PH domain-containing protein 1 OS=Mus musculus OX=10090 GN=Agap1 PE=1 SV=1	Agap1	94.4	1	1	7.7	8.4	13.5	12.9	1.045	0.926	0.0635029	-0.110916	0.833629	0.394759	0.0790271	0.403668	27.2	29.78	23.91	24.54	7.97	25.33	6.7	10.5	7.7	6.4	7.7	11.3	9.2	13	15.2	14.1	12.8	11	15.2	17.2	10.1	13.775
Q8VHH5	Arf-GAP with GTPase, ANK repeat and PH domain-containing protein 3 OS=Mus musculus OX=10090 GN=Agap3 PE=1 SV=1	Agap3	97.9	1	1	37.6	30.8	32.2	38	0.762	1.121	-0.392137	0.164786	0.202441	0.340658	0.693701	0.467681	14.01	30.28	10.21	9.24	28.45	19.19	36.4	37.6	43.9	26.6	32.3	29.4	32.6	35.2	49.5	29.5	27.1	33	44.7	30.4	43.6	35.325
Q8BZ05	Arf-GAP with Rho-GAP domain, ANK repeat and PH domain-containing protein 2 OS=Mus musculus OX=10090 GN=Arap2 PE=1 SV=2	Arap2	193.3	2	2	78.5	60.1	54	63.7	0.891	1.177	-0.166503	0.235114	0.419152	0.083425	0.377629	1.0787	28.83	19.1	16.75	4.81	15.56	4.83	63	88.4	78.5	60.4	63.1	59.7	56.1	65.9	59.4	47.8	49	69.3	62.4	63	64.3	55.525
A2APY7	Arginine-hydroxylase NDUFAF5, mitochondrial OS=Mus musculus OX=10090 GN=Ndufaf5 PE=1 SV=1	Ndufaf5	38.4	4	3	76.9	101	88.3	98.3	1.296	1.073	0.374066	0.10165	0.704465	0.464504	0.15214	0.33301	22.5	13.28	14.04	8.96	11.67	3.93	67.2	76.9	88.9	104.4	114	92.8	97.8	81.7	95.3	81.4	102.8	96.9	99.7	92	100.5	90.3
Q9D0I9	Arginine--tRNA ligase, cytoplasmic OS=Mus musculus OX=10090 GN=Rars1 PE=1 SV=2	Rars	75.6	26	20	1211	2154.9	1592.5	1698.8	1.853	1.051	0.889863	0.0717627	0.131493	0.330772	0.881096	0.480471	42.72	22.09	10.93	21.5	12.62	2.24	1347	1081.8	1211	2137.1	2901.8	1747.4	2172.8	1697.7	1754.9	1322.9	1493.9	1690	1707.6	1633.7	1719	1567.35
Q91YI0	Argininosuccinate lyase OS=Mus musculus OX=10090 GN=Asl PE=1 SV=1	Asl	51.7	5	4	111.6	120.8	117.1	124	1.185	1.123	0.244887	0.167358	0.900696	0.189897	0.0454219	0.721482	35.02	24.2	10.78	10.5	13.1	13.11	111.6	111.9	92.1	121.7	144	114.1	120	126.4	135	101.6	108.6	122.9	157	120.4	125	117.9
Q9Z2A5	Arginyl-tRNA--protein transferase 1 OS=Mus musculus OX=10090 GN=Ate1 PE=1 SV=2	Ate1	59.1	1	1	6.2	9.8	7.6	6.6	1.584	0.894	0.663572	-0.161653	0.319156	0.37182	0.495997	0.429667	37.07	15.91	38.53	18.72	4.17	12.76	3.6	6.2	8.3	10.1	10.7	6.8	9.6	7.1	7.8	7.5	7.6	6.1	7.2	7.2	5.5	7.5
Q9D7A8	Armadillo repeat-containing protein 1 OS=Mus musculus OX=10090 GN=Armc1 PE=1 SV=1	Armc1	31.2	4	4	298	302.5	334	331.6	1.056	0.979	0.0786098	-0.0306192	0.666924	0.544277	0.175924	0.26418	21.03	9.03	7.2	6.98	6.38	4.53	298	262.6	298.6	304.1	332	280.4	301	330.5	337.6	295.4	340.5	324.1	339.3	309.2	341.1	326
Q9D0L7	Armadillo repeat-containing protein 10 OS=Mus musculus OX=10090 GN=Armc10 PE=1 SV=1	Armc10	33.3	3	3	198.1	357.5	241.8	229.8	1.849	0.94	0.886745	-0.0892673	0.0902413	0.211465	1.04459	0.674762	32.35	22.63	17.77	22.62	16.39	8.23	244.5	172.6	198.1	374.2	472	273.3	341.6	261.6	252	177	232	212.9	255.6	239.2	220.8	230.65
Q8BNU0	Armadillo repeat-containing protein 6 OS=Mus musculus OX=10090 GN=Armc6 PE=1 SV=1	Armc6	50.7	2	2	32.1	42.3	37	37.5	1.204	1.061	0.267835	0.0854247	0.812148	0.673918	0.090365	0.171393	28.8	18.03	7.18	18.07	12.18	8.32	35.8	32.1	31.4	46.2	42.4	29.6	42.3	35.6	38.6	29.4	38.6	42.1	37.5	37.5	34.4	35.55
Q9DBR3	Armadillo repeat-containing protein 8 OS=Mus musculus OX=10090 GN=Armc8 PE=1 SV=2	Armc8	75.3	2	2	51.6	70.8	59.3	59	1.504	1.016	0.588805	0.0229004	0.350844	0.928323	0.454885	0.0323009	46.16	15.37	9.7	26.11	14.74	9.82	51.6	44.1	53.1	73.3	94	48.8	68.4	57.5	63.3	44.6	61.2	58	67.8	60	53.8	56.65
Q9D0A3	Arpin OS=Mus musculus OX=10090 GN=Arpin PE=1 SV=1	2610034B18Rik; Arpin	25.2	2	2	81.6	70.8	78.8	80.5	0.864	1.055	-0.210897	0.077243	0.369821	0.71484	0.432008	0.145791	21.04	23.56	11.07	9.83	12.77	1.09	67.4	81.6	82.7	68.9	73.6	58.9	72.8	80	94	77.7	69.3	81.5	79.4	80.4	80.6	80.25
Q9D668	Arrestin domain-containing protein 2 OS=Mus musculus OX=10090 GN=Arrdc2 PE=2 SV=1	Arrdc2	44.2	1	1	11.8	10.4	10.5	13.1	0.763	1.267	-0.390245	0.341417	0.278495	0.132033	0.555183	0.879319	43.87	21.53	35.47	25.9	35.49	11.1	19.4	11.8	10.2	10	13.3	10.9	6.9	18	8.6	9.7	11.2	12.2	15.4	13.8	12.5	11.875
Q91WU5	Arsenite methyltransferase OS=Mus musculus OX=10090 GN=As3mt PE=1 SV=2	As3mt	41.8	11	8	949	845.5	944.5	764.9	0.946	0.781	-0.0800879	-0.356606	0.447583	4.24454e-09	0.349127	8.37217	33.76	19.28	16.54	22.03	11.63	3.82	792.9	1107.1	949	807.4	1214	769.4	885.5	936.3	952.8	1147.2	888	722.5	774.8	789.8	755.2	981.075
P50429	Arylsulfatase B OS=Mus musculus OX=10090 GN=Arsb PE=1 SV=3	Arsb	59.6	1	1	17.3	16.4	17.9	16.5	0.948	0.934	-0.077041	-0.0985055	0.671372	0.422251	0.173037	0.374429	27.36	16.13	26.84	15.53	13.89	12.83	23.4	17.3	13.7	20.3	15.8	14.2	17	20.8	16	19.9	16	16.5	19.8	14.6	16.6	18.175
Q61024	Asparagine synthetase [glutamine-hydrolyzing] OS=Mus musculus OX=10090 GN=Asns PE=1 SV=3	Asns	64.2	19	11	281.2	5232.5	357.9	384	8.489	1.232	3.08559	0.301002	6.5689e-09	0.000449406	8.18251	3.34736	119.91	44.95	34.87	25.73	11.71	30.68	165.3	347.8	281.2	4869.6	6851.8	3633.1	5622.4	331.7	363	431.7	352.8	341.4	406.3	363	632.1	369.8
Q8BP47	Asparagine--tRNA ligase, cytoplasmic OS=Mus musculus OX=10090 GN=NARS1 PE=1 SV=2	Nars	64.2	20	12	822.4	3183.7	823.5	893.2	3.638	1.098	1.86315	0.134878	0.000646592	0.0476398	3.18937	1.32203	33.27	16.77	11.12	19.87	8.76	4.47	881.1	705.7	822.4	3168.3	3973.5	2421.2	3199.2	904.6	836.6	730.7	810.6	884.2	948.2	852.2	902.4	820.625
P05201	Aspartate aminotransferase, cytoplasmic OS=Mus musculus OX=10090 GN=Got1 PE=1 SV=3	Got1	46.2	66	18	9861.1	10718.4	8452	8104.2	1.125	0.94	0.169925	-0.0892673	0.919329	0.173564	0.0365289	0.760539	20.4	16.53	16.06	6.28	7.49	8.69	9861.1	7763.8	10711.6	11874.2	10964.2	10369.4	10478.1	8641.9	8266.3	7580.5	9061	8043.4	8165.3	6807.2	8254.2	8387.42
P05202	Aspartate aminotransferase, mitochondrial OS=Mus musculus OX=10090 GN=Got2 PE=1 SV=1	Got2	47.4	114	26	12791.1	16770.4	12521.9	13031.7	1.433	1.02	0.519039	0.0285692	0.432884	0.725185	0.363629	0.139551	31.48	23.31	15.91	7.62	9.96	2.94	12791.1	9635.8	12978.2	18937.3	17121	16427	15972.1	12422.6	11558.7	12622.1	14576.6	12802.7	12716.6	13264.9	13528.2	12795
Q922B2	Aspartate--tRNA ligase, cytoplasmic OS=Mus musculus OX=10090 GN=Dars1 PE=1 SV=2	Dars	57.1	41	27	2373.7	4157.9	3216.7	3287.1	1.668	1.023	0.738119	0.0328061	0.225577	0.683937	0.646705	0.164984	30.9	20.35	3.88	21.77	14.01	4.81	2320.8	2373.7	2501.7	4289.6	5537.4	3294.6	4030.4	3491.9	3573	2638.9	2963.2	3371.9	3448.9	3204.4	3100.9	3166.75
Q9Z2W0	Aspartyl aminopeptidase OS=Mus musculus OX=10090 GN=Dnpep PE=1 SV=2	Dnpep	52.2	19	10	1289.5	1513.9	1305	1337	1.069	1.026	0.0962619	0.0370307	0.832366	0.62739	0.0796859	0.202462	29.35	17.18	4.25	4.75	10.48	4.88	1211.6	1289.5	1315.3	1488.6	1609.5	1441	1539.6	1370.8	1408.9	1112.5	1242.5	1385.8	1375.2	1249.1	1299.7	1283.67
Q8BSY0	Aspartyl/asparaginyl beta-hydroxylase OS=Mus musculus OX=10090 GN=Asph PE=1 SV=1	Asph	83	10	8	272.5	313.2	440	424.1	1.159	0.994	0.212881	-0.00868224	0.938681	0.697924	0.0274821	0.156192	22.62	23.31	9.13	3.03	10.35	6.89	272.5	278.6	234.5	314.9	297.5	311.5	319.3	472	482.8	390.5	410.1	407.1	436.2	472.4	412.3	438.85
Q99MQ4	Asporin OS=Mus musculus OX=10090 GN=Aspn PE=1 SV=1	Aspn	42.5	17	8	2869.3	3395	1979.7	1721.2	1.216	0.921	0.282143	-0.118727	0.748778	0.0726071	0.125647	1.13902	26.47	16.7	16.32	20.38	4.64	9.49	3216.2	2869.3	2310.6	3286.8	3506.7	2907	4604.3	2021.8	2084.9	1938.6	1875.9	1658.4	2028.3	1685.3	1757.9	1980.3
P28658	Ataxin-10 OS=Mus musculus OX=10090 GN=Atxn10 PE=1 SV=2	Atxn10	53.7	5	5	176.9	305	195.4	180.9	1.648	1.032	0.720716	0.045443	0.200817	0.795013	0.697199	0.0996258	56.49	25.87	43.77	22.44	17.07	10.42	346.6	167.5	176.9	302.9	354.9	199.8	307.2	215.9	222.3	153.2	176.9	181.1	217.6	180.8	174.6	192.075
O70305	Ataxin-2 OS=Mus musculus OX=10090 GN=Atxn2 PE=1 SV=1	Atxn2	136.4	10	7	176.5	172.1	198.6	194.8	0.931	1.01	-0.103147	0.0143553	0.43997	0.963104	0.356577	0.0163267	35.05	20.99	26	7.67	2.11	2.63	142.7	237.9	176.5	150.8	181.3	173.2	171.1	204.3	196.5	200.7	195	198.2	192.9	186.8	196.8	199.125
Q7TQH0	Ataxin-2-like protein OS=Mus musculus OX=10090 GN=Atxn2l PE=1 SV=1	Atxn2l	110.6	12	11	186.6	300	206.9	210	1.362	1.064	0.445727	0.0894982	0.573608	0.469702	0.241384	0.328177	41.64	25.73	23.41	8.19	16.05	10.88	186.6	269.6	180.8	270.5	322.1	285.5	315.2	191	213.7	269.3	200.4	210.6	254.7	202.4	209.5	218.6
Q6PA06	Atlastin-2 OS=Mus musculus OX=10090 GN=Atl2 PE=1 SV=1	Atl2	66.2	5	4	155.6	127.6	163.3	207.3	0.748	1.115	-0.41889	0.157044	0.143879	0.173667	0.842003	0.760282	46.17	17.27	9.11	13.07	13.79	13.13	155.6	146.6	174.9	115.9	115.8	149	140.5	155.1	204.7	172	154	217.3	204.4	210.3	159.7	171.45
Q91YH5	Atlastin-3 OS=Mus musculus OX=10090 GN=Atl3 PE=1 SV=1	Atl3	60.5	6	5	261.5	254.9	351.8	341.8	1.018	0.996	0.0257376	-0.00578235	0.602878	0.734452	0.21977	0.134036	19.48	18.41	14.56	6.06	7.52	13.32	261.5	274.5	206.6	246.3	243.5	263.7	276.7	345	352.2	403.7	351.3	302.4	321.9	407.1	362.9	363.05
Q9CQQ7	ATP synthase F(0) complex subunit B1, mitochondrial OS=Mus musculus OX=10090 GN=Atp5pb PE=1 SV=1	Atp5f1	28.9	55	14	12418.3	9655	12167.3	12191.4	0.778	0.998	-0.362158	-0.00288828	0.347932	0.906557	0.458505	0.0426051	24.73	15.81	19.96	13.75	11.64	7.4	12418.3	9656.9	14508.4	9830.6	7987.1	11210.3	9482.5	12144	11555	12190.6	14858.3	11785.2	11579.1	12611.6	13594.6	12687
Q78IK2	ATP synthase membrane subunit DAPIT, mitochondrial OS=Mus musculus OX=10090 GN=Atp5md PE=1 SV=1	Usmg5; LOC100504912; LOC102642507	6.4	2	2	31.1	30	38.9	33.7	0.977	0.975	-0.0335695	-0.0365259	0.669108	0.635573	0.174504	0.196835	35.83	39.91	14.98	6.06	27.82	28.64	37.4	31.1	28	29.7	30.2	32.1	27.7	44.6	53.8	28.8	33.8	55	34.7	32.8	31.7	40.25
Q811I0	ATP synthase mitochondrial F1 complex assembly factor 1 OS=Mus musculus OX=10090 GN=Atpaf1 PE=1 SV=1	Atpaf1	36.3	7	6	216.7	250	180.5	162.3	1.311	1.003	0.390668	0.00432161	0.671825	0.91751	0.172744	0.037389	41.56	25.92	25.52	17.49	20.88	4	137.5	216.7	228.8	228.3	194.7	289.1	273.8	169	134.2	222.9	192.8	163.8	154.2	169.8	160.8	179.725
Q91YY4	ATP synthase mitochondrial F1 complex assembly factor 2 OS=Mus musculus OX=10090 GN=Atpaf2 PE=1 SV=1	Atpaf2	33.3	2	2	113	152.2	129.9	131	1.248	1.015	0.319618	0.0214797	0.775928	0.985431	0.110178	0.00637373	29.65	15.94	22.97	11.73	12.11	7.79	113	85.7	137	162.8	162.7	126.8	142.4	124.9	108	135.1	144.1	122.1	125.1	137.3	144	128.025
P03930	ATP synthase protein 8 OS=Mus musculus OX=10090 GN=Mtatp8 PE=1 SV=1	ATP8	7.8	7	2	1072	768.2	1517.5	1107.8	0.691	0.769	-0.533242	-0.378944	0.0861008	1.04122e-08	1.06499	7.98246	40.7	23.95	16.5	41.33	20.47	10.55	1000.5	1072	1357.1	701.9	497.1	1312.6	840.8	1329.6	1189.7	1732	1838.1	1120	1095.7	1348.5	1095.8	1522.35
P00848	ATP synthase subunit a OS=Mus musculus OX=10090 GN=Mtatp6 PE=1 SV=1	ATP6	25.1	4	2	750.3	615.2	954.7	894.2	0.628	1.02	-0.671164	0.0285692	0.0266919	0.758327	1.57362	0.120144	61.8	32.24	34.71	42.91	30.32	9.6	818.9	395.4	750.3	455.9	362	925.2	830.2	907.1	652.6	1372.6	1004.7	880.1	899.5	1068.2	888.9	984.25
Q03265	ATP synthase subunit alpha, mitochondrial OS=Mus musculus OX=10090 GN=Atp5f1a PE=1 SV=1	Atp5a1	59.7	219	37	26752.5	25711.1	26581.9	26947.4	0.9	1.029	-0.152003	0.041243	0.597074	0.5978	0.223972	0.223444	21.87	18.06	10.09	9.36	9.95	5.29	26752.5	26233.9	31390.1	26676.9	23154.9	28757.8	24780.3	26813.6	25098	26352.1	31347.4	26471.6	26076.3	27431.8	29315.3	27402.8
P56379	ATP synthase subunit ATP5MPL, mitochondrial OS=Mus musculus OX=10090 GN=Atp5mpl PE=1 SV=1	2010107E04Rik	6.7	9	3	1693.9	823.4	1338	1396.1	0.561	1.043	-0.833927	0.0607392	0.0277248	0.419211	1.55713	0.377567	48.95	31.41	26.28	37.8	15.58	7.11	1216.3	1693.9	2091.4	666.7	700.4	1438.8	968.1	1155.4	1273.6	1405.7	1653.7	1362.2	1301	1430.8	1534.2	1372.1
P56480	ATP synthase subunit beta, mitochondrial OS=Mus musculus OX=10090 GN=Atp5f1b PE=1 SV=2	Atp5b	56.3	206	24	19796.4	14869.9	15293.1	15591.1	0.925	1.03	-0.112475	0.0426443	0.652593	0.582675	0.185357	0.234574	23.83	18.43	17.99	20.21	10.06	4.59	14526.6	19796.4	20579.4	14581	12828.5	20219.6	15164.5	14501	14000.2	16128.4	17413.6	15727.7	15058.5	15455.7	16752.2	15510.8
Q9D1Z3	ATP synthase subunit C lysine N-methyltransferase OS=Mus musculus OX=10090 GN=Atpsckmt PE=1 SV=1	Fam173b	27.4	5	2	1997.4	1847	2040.7	2045.6	0.925	0.992	-0.112475	-0.011588	0.65156	0.80526	0.186046	0.0940639	21.81	10.5	20.51	8.63	10.21	3.01	2483	1648.6	1997.4	1990.8	1922.3	1636.6	1774.6	2263.3	2109.9	1775.1	1973.8	2073.2	2018.3	1956.4	2092.7	2030.53
Q9DCX2	ATP synthase subunit d, mitochondrial OS=Mus musculus OX=10090 GN=Atp5pd PE=1 SV=3	Atp5h	18.7	31	10	6817.9	3525.2	5499.4	5219.3	0.569	0.956	-0.813499	-0.0649175	0.0684828	0.313216	1.16442	0.504156	35.03	21.36	16.25	29.08	12.6	5.89	5071.5	6839.6	6817.9	3416.4	2853.1	5432.9	3637.5	4882.4	5072.1	6345.1	5962.7	4953.8	5180.1	5258.9	5695.1	5565.57
Q9D3D9	ATP synthase subunit delta, mitochondrial OS=Mus musculus OX=10090 GN=Atp5f1d PE=1 SV=1	Atp5d	17.6	21	5	3231.1	2234.4	2483.6	2432	0.744	1.058	-0.426625	0.0813396	0.287698	0.269812	0.541062	0.568938	36.83	23.27	18.16	16.38	12.52	7.23	2356.6	3231.1	3345.3	2198.7	2019.1	2902.5	2270.7	1976.3	2558.2	2657.6	2411.1	2457.8	2286.3	2406.5	2709.6	2400.8
Q06185	ATP synthase subunit e, mitochondrial OS=Mus musculus OX=10090 GN=Atp5me PE=1 SV=2	Atp5k	8.2	18	4	2371.1	1400	2306	2233	0.614	0.926	-0.703689	-0.110916	0.107738	0.092675	0.967633	1.03304	29.46	26.55	16.74	23.83	12.18	9.74	1815.9	2371.1	2529.9	1408.7	1049	1879.8	1391.4	2134.9	2269.5	2343	2804.6	2037.2	2167.9	2300.1	2553.9	2388
P56382	ATP synthase subunit epsilon, mitochondrial OS=Mus musculus OX=10090 GN=Atp5f1e PE=1 SV=2	Atp5e	5.8	10	4	2221	2133.3	2352.1	2168.1	0.936	0.931	-0.0954196	-0.103147	0.675526	0.119084	0.170358	0.924148	15.83	17.84	12.42	8.35	12.62	7.75	2221	2157.4	2693.2	2269.4	1949.3	2295.1	2005.4	2279.1	1990	2427.4	2700.7	2131.1	2164.1	2172.1	2501.5	2349.3
P56135	ATP synthase subunit f, mitochondrial OS=Mus musculus OX=10090 GN=Atp5mf PE=1 SV=3	Atp5j2	10.3	7	3	341.7	271.8	354.9	365.1	0.713	1.114	-0.488026	0.155749	0.0662858	0.096357	1.17858	1.01612	46.65	28.82	17.21	26.63	8.54	2.77	323.6	341.7	441.5	241	215.1	386.4	306.7	346.2	368.1	303.5	363.7	381.3	362.1	358	368.2	345.375
Q9CPQ8	ATP synthase subunit g, mitochondrial OS=Mus musculus OX=10090 GN=Atp5mg PE=1 SV=1	Atp5l	11.4	4	2	1454.7	1007.6	1324.2	1403.4	0.718	0.984	-0.477944	-0.0232698	0.143498	0.667917	0.843156	0.175278	35.97	22.61	17.52	31.41	13.98	10.83	1454.7	1351.9	1867.6	921.8	794.6	1583	1101.5	1189.1	1184.6	1474.6	1544.4	1345.6	1184.2	1463.6	1522.8	1348.17
Q91VR2	ATP synthase subunit gamma, mitochondrial OS=Mus musculus OX=10090 GN=Atp5f1c PE=1 SV=1	Atp5c1	32.9	84	13	12327.8	12366.2	12690.2	12475.9	0.996	0.986	-0.00578235	-0.0203404	0.808301	0.709044	0.0924268	0.149327	12.33	17.34	5.16	6.63	10.95	7.31	12327.8	11919.3	13182.1	13372	11598.2	12852	11898.8	12616.1	11783.4	12764.8	15116.1	12341.8	12377.8	12574.8	14305.4	13070.1
Q9DB20	ATP synthase subunit O, mitochondrial OS=Mus musculus OX=10090 GN=Atp5po PE=1 SV=1	Atp5o; LOC100047429; LOC102641678	23.3	38	8	5275.9	5048.2	6063.5	6044.7	0.94	0.983	-0.0892673	-0.0247367	0.684548	0.666576	0.164596	0.17615	21.16	15.49	13.3	14.75	7.37	5.76	5275.9	5025.9	6416.2	5090.4	4337.2	6173.2	5006.4	5983.3	5451	6144.9	6520.6	6026.3	5536.4	6063.1	6372.6	6024.95
Q9CRA7	ATP synthase subunit s, mitochondrial OS=Mus musculus OX=10090 GN=Dmac2l PE=1 SV=1	Atp5s	23.3	3	3	50.2	61.4	51.1	45.5	1.254	0.912	0.326537	-0.132894	0.71741	0.161046	0.144233	0.793051	16.3	17.16	12.56	6.32	14.37	5.83	55.5	43.1	50.2	61.1	68.8	60.1	61.6	47.8	54.7	41.7	58	49.1	42.6	45.6	45.5	50.55
P97450	ATP synthase-coupling factor 6, mitochondrial OS=Mus musculus OX=10090 GN=Atp5pf PE=1 SV=1	Atp5j	12.5	8	4	2017.1	1053.8	1448.9	1547	0.625	1.065	-0.678072	0.0908534	0.107854	0.210917	0.967165	0.675888	46.5	28.83	30.76	37.55	26.76	16.98	1137	2122.3	2017.1	905.5	813.5	1799.4	1226.3	969.1	1253.3	1675	1792.5	1632.7	1110.4	1465.9	1642	1422.47
Q9D5T0	ATPase family AAA domain-containing protein 1 OS=Mus musculus OX=10090 GN=Atad1 PE=1 SV=1	Atad1	40.7	9	8	573.2	715.8	661.1	712.1	1.096	1.097	0.132248	0.133564	0.753054	0.0648252	0.123174	1.18826	28.25	26.14	17.44	9.11	12.51	4.59	573.2	502.8	706.8	743.4	617.1	758.7	689.2	650.7	622.4	671.7	816.1	715.9	673	708.3	752.7	690.225
Q925I1	ATPase family AAA domain-containing protein 3 OS=Mus musculus OX=10090 GN=Atad3 PE=1 SV=1	Atad3a	66.7	22	18	1096.2	1780.9	1267.1	1242.3	1.58	1.029	0.659925	0.041243	0.342913	0.576844	0.464816	0.238942	34.4	20.74	18.05	6.12	7.69	9.38	1096.2	1068.4	1459.3	1884.6	1779.3	1622.5	1782.4	1157.8	1269.3	1264.9	1396.8	1236.6	1243.9	1240.8	1484.4	1272.2
O54984	ATPase GET3 OS=Mus musculus OX=10090 GN=Get3 PE=1 SV=2	Asna1	38.8	12	7	498.7	771.5	595.2	628.8	1.63	1.065	0.704872	0.0908534	0.259808	0.259183	0.585348	0.586393	17.81	21.06	10.73	8.94	9.26	7.35	498.7	416.4	509.7	776.6	864.3	695.2	766.4	636	584.7	509.2	605.8	624.6	633.1	559.6	669.5	583.925
O35143	ATPase inhibitor, mitochondrial OS=Mus musculus OX=10090 GN=Atp5if1 PE=1 SV=2	Atpif1	12.2	4	3	244.1	480.9	296.8	287.2	2.355	1.03	1.23573	0.0426443	0.014173	0.799644	1.84854	0.0971033	34.87	16.97	26.11	13.52	13.07	14.35	150	249.9	244.1	430.1	548.1	428.6	537.8	245.9	304.4	338.9	289.5	229.1	267.3	308.6	315.8	294.675
Q69ZX6	ATPase MORC2A OS=Mus musculus OX=10090 GN=Morc2a PE=1 SV=2	Morc2a	117.3	1	1	516.1	115.8	295.5	383.7	0.264	1.389	-1.92139	0.474047	5.06542e-08	4.70028e-08	7.29538	7.32788	89.81	24.51	58.61	78.64	17.28	8.23	188.5	757.9	516.1	81.2	34.8	291.3	165.2	226.2	333.9	270.5	322.8	383.2	446.6	384.1	377	288.35
P41234	ATP-binding cassette sub-family A member 2 OS=Mus musculus OX=10090 GN=Abca2 PE=1 SV=4	Abca2	270.3	2	1	40	32.4	38.7	29.9	0.881	0.905	-0.182786	-0.14401	0.443777	0.218791	0.352835	0.659971	54.7	49.12	43.98	37.31	32.81	29.81	24.1	60.5	40	23.6	30.7	34.3	54.7	40.7	36.8	18.4	44.1	25.6	46.1	25.2	35	35
Q8R420	ATP-binding cassette sub-family A member 3 OS=Mus musculus OX=10090 GN=Abca3 PE=1 SV=3	Abca3	191.8	1	1	76.9	91.6	75.7	87.5	1.154	1.152	0.206643	0.204141	0.989508	0.13365	0.00458057	0.87403	34.49	24.59	42.84	17.91	18.73	14.93	146.3	70.7	76.9	122	86.5	83.7	96.9	82.5	100.5	68.2	69.4	96.3	106.6	79.4	79.1	80.15
Q8K448	ATP-binding cassette sub-family A member 5 OS=Mus musculus OX=10090 GN=Abca5 PE=1 SV=2	Abca5	185.8	3	3	92	124.2	96.7	99.3	1.229	1.037	0.297485	0.0524159	0.827595	0.79382	0.0821823	0.100278	20.99	34.05	14.39	16.08	29.28	17.95	87.2	113.6	92	142.1	136.2	99.8	113.3	102.9	149	78.2	91	102.6	92.8	96.1	134.5	105.275
Q8K449	ATP-binding cassette sub-family A member 9 OS=Mus musculus OX=10090 GN=Abca9 PE=1 SV=2	Abca9	183	4	3	23.4	36.8	32.1	31.4	1.496	0.979	0.58111	-0.0306192	0.350532	0.661625	0.455272	0.179388	24.27	12.36	18	16.57	8.46	10.41	30.2	23.4	21.6	37.4	36.2	28.8	43.6	30.7	34.2	28.4	33.6	32.4	30.5	34.3	26.7	31.725
Q9JI39	ATP-binding cassette sub-family B member 10, mitochondrial OS=Mus musculus OX=10090 GN=Abcb10 PE=1 SV=1	Abcb10	77.1	6	6	221	203.3	224.1	220.5	0.93	0.977	-0.104697	-0.0335695	0.405957	0.549224	0.39152	0.26025	36.29	23.13	7.4	6.09	6.04	5.43	221	245	212.7	211.4	199.5	183.7	207.1	241.4	232.5	212.6	215.9	220.1	220.9	203.3	232.2	225.6
Q61102	ATP-binding cassette sub-family B member 7, mitochondrial OS=Mus musculus OX=10090 GN=Abcb7 PE=1 SV=3	Abcb7	82.5	13	9	735.7	1279.7	804.7	874.3	1.622	1.024	0.697774	0.0342157	0.335843	0.700361	0.473864	0.154678	31.79	22.51	16.79	16.04	15.58	6.6	735.7	583.7	820	1339.5	1320.1	922.8	1240.6	843.2	768	725.3	1021.6	836.5	884.6	864.1	972.3	839.525
P70170	ATP-binding cassette sub-family C member 9 OS=Mus musculus OX=10090 GN=Abcc9 PE=1 SV=2	Abcc9	174.1	6	6	262	287.7	322	352.5	1.111	1.13	0.151859	0.176323	0.833086	0.0594283	0.0793101	1.22601	25.73	23.91	17.63	15.6	13.34	8.77	303.2	212	262	302.9	330.1	226.9	273.2	325.9	344.4	249.9	318.2	344.2	367.6	300.7	360.9	309.6
P48410	ATP-binding cassette sub-family D member 1 OS=Mus musculus OX=10090 GN=Abcd1 PE=1 SV=1	Abcd1	81.8	3	3	27.3	10.2	12.8	16.7	0.493	1.155	-1.02034	0.207893	0.0143438	0.374186	1.84334	0.426913	78.54	80.65	57.56	22.23	116.86	38.04	9.1	27.3	36.8	11.9	8.2	8.8	13	10.3	8.5	76	16	10.4	18.5	15.1	26.2	27.7
Q61285	ATP-binding cassette sub-family D member 2 OS=Mus musculus OX=10090 GN=Abcd2 PE=1 SV=1	Abcd2	83.4	2	2	30.9	26.2	29.4	35.5	0.785	1.2	-0.349235	0.263034	0.264911	0.10532	0.576899	0.97749	29.46	23.85	25.28	28.28	20.31	18.92	23.2	30.9	38.9	21.7	17.8	31.6	32.8	28.4	24.9	30.5	39.6	30.3	33.9	37.3	46.6	30.85
P55096	ATP-binding cassette sub-family D member 3 OS=Mus musculus OX=10090 GN=Abcd3 PE=1 SV=2	Abcd3	75.4	13	10	481.3	1047.2	687.6	652.3	1.946	0.874	0.960512	-0.194295	0.106924	0.00174833	0.970923	2.75738	32.86	27.95	28.68	7.75	21.06	16.3	389.2	481.3	679.2	1121.5	969	985.5	1112.7	657.6	661.6	714.6	992.4	583.8	690	616.6	833.5	756.55
P61222	ATP-binding cassette sub-family E member 1 OS=Mus musculus OX=10090 GN=Abce1 PE=1 SV=1	Abce1	67.3	18	13	681.5	1195.4	954	983.2	1.63	1.038	0.704872	0.0538064	0.322835	0.462219	0.491019	0.335152	26.15	17.63	6.1	15.32	8.06	1	723.5	640.4	681.5	1193.7	1388	946.5	1197	1005.7	951.2	828.7	956.9	974.3	987.2	996.9	979.2	935.625
Q6P542	ATP-binding cassette sub-family F member 1 OS=Mus musculus OX=10090 GN=Abcf1 PE=1 SV=1	Abcf1	94.9	16	14	620.8	688.4	722.6	717	1.114	0.985	0.155749	-0.0218044	0.8112	0.570714	0.0908718	0.243582	27.89	24.68	4.49	11.22	6.41	6.77	618.3	668.9	620.8	563.8	732.1	666	711.5	738.5	779.8	707.1	670.6	764.1	753.2	668.5	682.6	724
Q99LE6	ATP-binding cassette sub-family F member 2 OS=Mus musculus OX=10090 GN=Abcf2 PE=1 SV=1	Abcf2	71.7	13	12	687.3	931	785.2	869.7	1.385	1.082	0.469886	0.1137	0.638703	0.108436	0.194701	0.964828	28.85	15.74	5.35	5.74	4.35	5.49	674.3	687.3	744.9	920.8	1034.2	941.4	917.9	812.9	820	758.4	756.5	906.6	913.8	822	834.3	786.95
Q8K268	ATP-binding cassette sub-family F member 3 OS=Mus musculus OX=10090 GN=Abcf3 PE=1 SV=1	Abcf3	79.8	4	4	61.4	79.3	65.5	69.1	1.388	1.062	0.473008	0.0867838	0.529066	0.649024	0.27649	0.18774	24.42	13.47	6.76	3.58	8.78	4.8	61.7	61.4	54.6	76.1	83	78.8	79.7	63.3	67.9	56.6	69	67.9	70.2	66.8	74.4	64.2
Q64343	ATP-binding cassette sub-family G member 1 OS=Mus musculus OX=10090 GN=Abcg1 PE=1 SV=1	Abcg1	74	2	2	12.7	18.3	11.5	13.2	1.438	1.15	0.524064	0.201634	0.386301	0.413682	0.413074	0.383333	10.75	22.63	12.03	3.66	21.02	13.73	10.8	12.7	13.7	19.3	18.7	17.9	17.9	15.1	12.5	10.5	9.4	15.8	12.6	11.5	13.8	11.875
Q99P81	ATP-binding cassette sub-family G member 3 OS=Mus musculus OX=10090 GN=Abcg3 PE=1 SV=2	Abcg3	73.6	1	1	77.7	41.6	83.6	94.6	0.658	1.175	-0.603841	0.232661	0.0690063	0.0592508	1.16111	1.22731	69.65	31.37	46.66	28.79	28.62	19.06	78.1	28.3	77.7	52.7	49.9	28	34.6	88.6	104.4	49.7	78.9	98.5	80.9	91	124.9	80.4
Q91V92	ATP-citrate synthase OS=Mus musculus OX=10090 GN=Acly PE=1 SV=1	Acly	119.7	6	6	118.2	194.9	161.5	171.7	1.296	1.053	0.374066	0.0745054	0.692778	0.570419	0.159406	0.243806	49.1	23.65	46.89	30.53	7.15	16.32	235.9	118.2	105.7	176.8	257.6	119.4	214.9	160.8	153	162.3	180.7	205.1	152.9	192.8	148	164.2
Q9CZ42	ATP-dependent (S)-NAD(P)H-hydrate dehydratase OS=Mus musculus OX=10090 GN=Naxd PE=1 SV=1	Carkd; Naxd	36.7	8	6	883.4	1202.2	948.9	962.6	1.382	1.014	0.466758	0.0200577	0.650425	0.848962	0.186803	0.0711118	19.76	11.34	8.86	13.11	9.69	4.27	883.4	755.4	885.4	1249.7	1420.8	1043.3	1156.5	962.9	974.9	783.7	935.1	968.3	957	890.8	982.3	914.15
P12382	ATP-dependent 6-phosphofructokinase, liver type OS=Mus musculus OX=10090 GN=Pfkl PE=1 SV=4	Pfkl	85.3	23	2	32.7	33.7	30.9	38.6	1.095	1.305	0.130931	0.38405	0.916687	0.0127232	0.0377791	1.8954	27.59	16.22	20.84	18.17	11.97	9.86	39.6	25.9	32.7	35.7	28.8	43.5	31.9	33.8	32.6	25.8	29.2	43.9	38.9	34.5	38.3	30.35
P47857	ATP-dependent 6-phosphofructokinase, muscle type OS=Mus musculus OX=10090 GN=Pfkm PE=1 SV=3	Pfkm	85.2	111	24	9437.9	9536.8	12137.6	12359.5	0.995	1.031	-0.00723157	0.0440443	0.805756	0.573806	0.0937967	0.241235	27.33	14.92	17.21	7.26	5.37	3.99	9437.9	7925.1	11199.4	9576.4	8661.5	10351.9	9497.3	12737.7	11645	11499.2	12651	12380.2	11781.4	12338.8	12989.8	12133.2
Q9WUA3	ATP-dependent 6-phosphofructokinase, platelet type OS=Mus musculus OX=10090 GN=Pfkp PE=1 SV=1	Pfkp	85.4	11	1	31.3	37.5	30.8	38.7	1.177	1.234	0.235114	0.303342	0.878439	0.0544411	0.0562883	1.26407	19.63	13.83	23.66	8.98	14.19	12.06	45.3	30.1	31.3	35.9	38.5	36.4	43.5	30	28.6	31.6	38.9	39.9	37.4	46	34.9	32.275
Q9JHS4	ATP-dependent Clp protease ATP-binding subunit clpX-like, mitochondrial OS=Mus musculus OX=10090 GN=Clpx PE=1 SV=2	Clpx	69.2	15	10	424.8	777.9	486.2	490.9	1.555	1.055	0.636915	0.077243	0.330186	0.412411	0.481242	0.38467	39.87	17.24	14.16	12.83	8.67	7.02	424.8	536.1	421.4	832.7	815.9	620.6	741.6	469.6	506.9	418.2	503.3	481.6	533.4	451	500.3	474.5
O88696	ATP-dependent Clp protease proteolytic subunit, mitochondrial OS=Mus musculus OX=10090 GN=Clpp PE=1 SV=1	Clpp	29.8	5	2	205.2	239.6	173.6	171.9	1.193	0.998	0.254594	-0.00288828	0.936403	0.861641	0.0285374	0.0646737	11.71	9.03	7.18	13.42	8.56	5.46	184.2	211.8	205.2	259	283.4	213.3	221.7	155.7	190.5	168.3	179.1	183.5	162.4	176.5	167.3	173.4
Q8VID5	ATP-dependent DNA helicase Q5 OS=Mus musculus OX=10090 GN=Recql5 PE=1 SV=1	Recql5	108.2	2	1	406.5	526.9	537.4	481.7	1.296	0.86	0.374066	-0.217591	0.746446	0.00118466	0.127002	2.92641	31.7	20.87	24.22	6.72	17.58	9.95	331.5	534.7	406.5	526.6	552.9	470.2	527.2	508.5	567.8	702.4	478.7	408.1	492.8	518	471	564.35
O70133	ATP-dependent RNA helicase A OS=Mus musculus OX=10090 GN=Dhx9 PE=1 SV=2	Dhx9	149.4	13	11	874.3	1093.9	1092.1	1072	1.438	1.024	0.524064	0.0342157	0.564942	0.657046	0.247996	0.182404	32.77	20.68	5.04	10.39	12.86	2.84	874.3	823.5	910.9	1101	1168.1	908.8	1086.9	1110.7	1194.3	872.3	1073.8	1038.3	1111.3	1079.5	1064.7	1062.78
Q91VR5	ATP-dependent RNA helicase DDX1 OS=Mus musculus OX=10090 GN=Ddx1 PE=1 SV=1	Ddx1	82.4	25	18	2080.5	2899.7	2346.3	2204.1	1.532	0.977	0.615416	-0.0335695	0.330625	0.582865	0.480665	0.234432	20.78	20.59	4.05	11.24	12.49	3.35	2080.5	2107.2	1952	3055.7	3189.5	2469	2751.7	2509.7	2461.4	1887.1	2236.6	2228.9	2323.8	2179.5	2155.8	2273.7
Q61655	ATP-dependent RNA helicase DDX19A OS=Mus musculus OX=10090 GN=Ddx19a PE=1 SV=2	Ddx19a	53.9	7	7	482.3	563.3	553.6	573.3	1.111	1.044	0.151859	0.0621217	0.815383	0.507159	0.0886383	0.294856	22.66	23.08	1.59	8.19	13.01	3.71	495.2	481.4	482.3	581.1	591.3	491.1	546	545.3	649.5	472.9	562	559.9	595.1	550.5	586.9	557.425
Q8VDW0	ATP-dependent RNA helicase DDX39A OS=Mus musculus OX=10090 GN=Ddx39a PE=1 SV=1	Ddx39	49	10	1	18.7	35.7	28.2	30.4	1.938	1.025	0.954569	0.0356239	0.0819034	0.984118	1.0867	0.00695296	29.98	12.92	13.17	27.71	10.3	8.98	21	18.7	16.1	39.1	43.5	21.7	32.6	30.6	25.9	25.3	30.7	31.7	30.1	25.7	30.7	28.125
Q62167	ATP-dependent RNA helicase DDX3X OS=Mus musculus OX=10090 GN=Ddx3x PE=1 SV=3	Ddx3x	73.1	37	6	128.4	155.8	120.7	123.8	1.222	1.036	0.289244	0.051024	0.840383	0.78225	0.0755228	0.106654	41.96	35.66	28.8	6.01	1.42	6.26	179.2	128.4	101.8	143	153.1	158.5	165	118.9	122.8	121.5	119.8	122.5	124.2	139.2	123.4	120.75
Q62095	ATP-dependent RNA helicase DDX3Y OS=Mus musculus OX=10090 GN=Ddx3y PE=1 SV=2	Ddx3y	73.4	31	2	66.7	102	84.1	87.1	1.291	1.096	0.368489	0.132248	0.700421	0.356565	0.154641	0.447861	67.19	50.1	24.52	25.18	10.24	23.82	59.1	66.7	93.2	91.2	72.6	114.1	131.4	82.6	75.6	85.7	96.5	67.7	74.5	101.8	111.7	85.1
Q810A7	ATP-dependent RNA helicase DDX42 OS=Mus musculus OX=10090 GN=Ddx42 PE=1 SV=3	Ddx42	101.9	5	3	30.7	51.3	37.8	35.5	1.413	0.918	0.498761	-0.123434	0.438052	0.258248	0.358474	0.587964	39.03	27.69	22.23	17.58	11.66	22.99	43.5	29.7	30.7	50.8	57.9	37.3	51.9	43.4	36.8	38.8	32.7	48.5	38.6	32.7	28.8	37.925
Q6PGC1	ATP-dependent RNA helicase DHX29 OS=Mus musculus OX=10090 GN=Dhx29 PE=1 SV=1	Dhx29	153.9	6	5	58.4	83	73.7	70.2	1.378	1.047	0.462576	0.0662614	0.544213	0.810149	0.264231	0.0914353	38.07	39.95	5.09	12.95	19.94	11.52	55.4	61.3	58.4	76.2	98.3	76	90.4	78.1	69.4	96.5	60.9	69.6	86.3	70.8	68	76.225
Q99PU8	ATP-dependent RNA helicase DHX30 OS=Mus musculus OX=10090 GN=Dhx30 PE=1 SV=1	Dhx30	136.6	3	3	51.9	103.9	61.4	63.1	1.934	1.073	0.951588	0.10165	0.0980892	0.566081	1.00838	0.247122	20.58	15.37	14.77	8.61	9.9	10.34	51.9	64.1	48.7	103.9	113.4	91.7	103.9	61.1	51	64.4	61.7	55.1	70.6	61.2	65	59.55
Q80YD1	ATP-dependent RNA helicase SUPV3L1, mitochondrial OS=Mus musculus OX=10090 GN=Supv3l1 PE=1 SV=1	Supv3l1	87	9	6	302.9	300.7	265	267.6	1.335	0.957	0.41684	-0.0634092	0.656085	0.355989	0.18304	0.448564	38.62	21.82	19.95	3.5	24.15	10.11	223.1	334	302.9	283.2	300.2	307.5	301.3	248.7	249.7	399	281.3	284.8	251.4	248.7	305.9	294.675
O88967	ATP-dependent zinc metalloprotease YME1L1 OS=Mus musculus OX=10090 GN=Yme1l1 PE=1 SV=1	Yme1l1	80	7	6	181.6	296.9	224.6	240.6	1.613	1.104	0.689746	0.14274	0.224808	0.190496	0.648187	0.720113	28.66	26.03	5.03	16.71	7.97	13.24	173.1	181.6	191.4	309.2	355.5	236.6	285	231.8	227.7	193.2	221.4	217.8	265.7	206.2	266.7	218.525
Q61743	ATP-sensitive inward rectifier potassium channel 11 OS=Mus musculus OX=10090 GN=Kcnj11 PE=1 SV=1	Kcnj11	43.5	4	4	46.4	63.9	46.8	55.5	1.376	1.108	0.46048	0.147958	0.518743	0.313589	0.285048	0.503639	20.11	41	11.03	12.35	12.3	21.05	46.4	51.4	41.2	67.3	68.4	51.7	60.8	55.4	48.6	45.1	41.6	55.4	56.6	55.7	34.6	47.675
Q6VVW5	Atrial natriuretic peptide receptor 2 OS=Mus musculus OX=10090 GN=Npr2 PE=1 SV=2	Npr2	117	2	2	13.4	16.9	17.1	15.9	1.292	0.93	0.369606	-0.104697	0.582957	0.413616	0.234364	0.383403	19.6	11.93	5.84	19.96	14.61	7.29	13.4	12.3	13.8	16	20.6	17.8	12.6	21.5	15.5	17.2	17	16.5	15.3	14.8	17.4	17.8
Q3U108	AT-rich interactive domain-containing protein 5A OS=Mus musculus OX=10090 GN=Arid5a PE=1 SV=1	Arid5a	63.9	1	1	75.8	68.5	59.4	62.1	0.904	1.057	-0.145605	0.0799754	0.445289	0.687493	0.351359	0.162732	20.93	15.25	19.57	11.25	9.62	18.66	86.4	58	75.8	67.4	73.3	69.6	56	58.8	49.6	60	62.2	56.3	84.2	61.4	62.8	57.65
Q8BMG1	ATR-interacting protein OS=Mus musculus OX=10090 GN=Atrip PE=1 SV=2	Atrip	85.5	2	1	63.3	77.9	70.3	75	1.308	1.137	0.387363	0.185232	0.659872	0.198494	0.180541	0.702253	41.51	39.13	27.04	37.37	34.14	13.02	69.3	39.9	63.3	86.7	110.4	41.8	70.1	82.9	94.6	41.4	59.7	78.9	71.3	69.6	91.9	69.65
Q60936	Atypical kinase COQ8A, mitochondrial OS=Mus musculus OX=10090 GN=Coq8a PE=1 SV=2	Adck3; Coq8a	71.7	48	14	6228.6	5292.3	5674.7	5481.6	0.853	0.981	-0.229382	-0.027675	0.497308	0.638904	0.303375	0.194565	28.07	16.84	12.09	14.26	9.76	4.62	6228.6	5282.8	6731.2	5880.9	4465.4	5908.3	4762.7	6260.2	5428.4	5006.7	5932.2	5622.3	5809.6	5344.3	5255.9	5656.88
Q99J83	Autophagy protein 5 OS=Mus musculus OX=10090 GN=Atg5 PE=1 SV=1	Atg5	32.4	3	3	60	68.3	57.8	55.2	1.395	0.96	0.480265	-0.0588937	0.515126	0.432802	0.288086	0.363711	51.22	15.45	22.96	23.59	17.03	11.29	74.6	60	46.8	68.1	88.4	48.9	68.4	61.9	72.8	53.9	49.7	54	60.4	56.5	45.9	59.575
Q9D8Z6	Autophagy-related protein 101 OS=Mus musculus OX=10090 GN=Atg101 PE=1 SV=1	9430023L20Rik; Atg101	25	1	1	35.3	42.1	39.2	40.5	1.154	1.032	0.206643	0.045443	0.901069	0.907022	0.0452418	0.0423821	8.27	6.97	11.84	9.81	11.47	3.2	35.3	35	42.9	41.6	38.4	48.4	42.6	32	39.2	42.3	39.3	41.7	40.6	38.6	40.4	38.2
Q8C0J2	Autophagy-related protein 16-1 OS=Mus musculus OX=10090 GN=Atg16l1 PE=1 SV=1	Atg16l1	68.1	1	1	7.3	11.6	8.4	6.7	1.504	0.864	0.588805	-0.210897	0.36503	0.258617	0.437672	0.587342	24.55	44.91	26.43	18.35	16.54	35.23	9.2	7.3	5.3	10.9	12.3	12.2	8	8	6.4	9.5	8.8	9.5	8.8	5.2	4.6	8.175
Q80XK6	Autophagy-related protein 2 homolog B OS=Mus musculus OX=10090 GN=Atg2b PE=1 SV=3	Atg2b	231.3	3	2	141.9	119.3	193.7	178.5	0.806	0.962	-0.311148	-0.0558912	0.242773	0.465842	0.6148	0.331761	27.58	17.77	8.5	10.81	12.06	6.34	158.7	141.9	134.7	134.3	110.3	108.5	129	193	194.4	150	194.9	163.1	187.3	184.7	172.4	183.075
Q60739	BAG family molecular chaperone regulator 1 OS=Mus musculus OX=10090 GN=Bag1 PE=1 SV=3	Bag1	39.7	3	2	67	58.8	57.9	67.1	0.882	1.088	-0.181149	0.121679	0.399213	0.449275	0.398795	0.347488	30.01	22.48	10.14	20.83	23.01	15.21	72.9	67	59.5	69.4	72.1	48.5	49.9	61.3	85.2	53.8	54.7	81.9	56.7	67.1	67.1	63.75
Q91YN9	BAG family molecular chaperone regulator 2 OS=Mus musculus OX=10090 GN=Bag2 PE=1 SV=1	Bag2	23.5	13	10	1095.7	1735.8	1314.4	1116.4	1.537	0.852	0.620117	-0.231075	0.387992	0.000419654	0.411177	3.37711	30.43	19.54	23.18	6	11.85	7.86	901.5	1424.6	1095.7	1632.9	1693.3	1873.5	1779.3	1478.4	1311.7	1317.1	1102	1175.1	1222.4	1060.7	1039.4	1302.3
Q9JLV1	BAG family molecular chaperone regulator 3 OS=Mus musculus OX=10090 GN=Bag3 PE=1 SV=2	Bag3	61.8	50	23	7750.5	7996.7	5816.1	5979	1.076	1.036	0.105678	0.051024	0.979985	0.498941	0.00878078	0.301951	28.16	13.52	24.95	8.14	7.82	7.03	6260.2	10254.3	7750.5	7647.9	7865.9	9156.5	8129.7	5499.4	6173.7	6151	5288.6	6370.7	6162.4	5421.8	5801	5778.17
Q8CI32	BAG family molecular chaperone regulator 5 OS=Mus musculus OX=10090 GN=Bag5 PE=1 SV=1	Bag5	50.9	2	2	29.3	34.8	25	27.4	1.245	1.093	0.316146	0.128293	0.746579	0.56258	0.126924	0.249816	13.36	5.98	11.71	11.76	7.49	9.88	29.3	29.3	23.8	33.2	28.3	36.5	36.7	21.6	25.6	25.1	25	28.5	27.6	27.2	22.7	24.325
Q3UHR0	BAH and coiled-coil domain-containing protein 1 OS=Mus musculus OX=10090 GN=Bahcc1 PE=2 SV=2	Bahcc1	282.3	1	1	99.9	74	88.4	89.3	0.743	1.051	-0.428566	0.0717627	0.144919	0.688319	0.838876	0.16221	8.73	16.67	8.89	5.76	8.61	12.82	106.3	99.9	89	76.9	71.9	67.8	76.2	88.6	94.4	76.5	88.2	79.8	101.6	80.8	98.8	86.925
P04919	Band 3 anion transport protein OS=Mus musculus OX=10090 GN=Slc4a1 PE=1 SV=1	Slc4a1	103.1	17	12	1398.8	1856.4	1544.5	1695.8	1.282	1.024	0.358396	0.0342157	0.639186	0.669843	0.194373	0.174027	24.44	19.56	19.83	6.23	8.91	14.94	1398.8	1109.3	1660.2	1849.9	1650	1862.9	1902.7	1735.9	1612.8	1479	1425.9	1757.7	1251.4	1753.7	1639.8	1563.4
O70318	Band 4.1-like protein 2 OS=Mus musculus OX=10090 GN=Epb41l2 PE=1 SV=2	Epb4.1l2; Epb41l2	109.9	32	26	848.1	1019.4	1040.8	1052.7	1.062	1.053	0.0867838	0.0745054	0.71527	0.280839	0.14553	0.551543	32.87	23.66	17.88	12.43	6.9	13.84	848.1	1053.5	743.6	1001	1038.1	856.8	1163.1	952.1	1082	1106.3	1001.2	1042.4	1063.1	1301.6	947.6	1035.4
Q9WV92	Band 4.1-like protein 3 OS=Mus musculus OX=10090 GN=Epb41l3 PE=1 SV=1	Epb4.1l3; Epb41l3	103.3	4	1	9	12.9	13.2	11.6	1.447	0.884	0.533065	-0.177882	0.434378	0.246016	0.362132	0.609036	29	29.64	12.44	27.19	24.14	26.85	7.4	9	9.4	12.6	13.3	10.3	19.1	12.7	8.9	16.4	13.7	9.5	14.1	14	8.1	12.925
O54962	Barrier-to-autointegration factor OS=Mus musculus OX=10090 GN=Banf1 PE=1 SV=1	Banf1	10.1	4	3	324	354	302.3	302.4	1.098	0.99	0.134878	-0.0144996	0.793586	0.665178	0.100406	0.177062	24.4	18.62	8.5	5.75	8.61	2.38	326.6	324	279.7	366.7	328.6	341.7	371	328.2	269	313.5	291.6	304.3	298	314.5	300.5	300.575
Q3V079	Basal body-orientation factor 1 OS=Mus musculus OX=10090 GN=Bbof1 PE=2 SV=2	Ccdc176; Bbof1	62.5	1	1	250.6	307.5	333	357.8	1.089	1.075	0.123004	0.104337	0.780308	0.317474	0.107734	0.498291	43.76	38.3	28.05	37.59	37.14	20.92	366.8	250.6	218.3	371.2	487	210.1	254.7	369.8	508.2	203.4	299.9	329.5	388.5	268.4	441.4	345.325
Q9R069	Basal cell adhesion molecule OS=Mus musculus OX=10090 GN=Bcam PE=1 SV=1	Bcam	67.6	10	8	562.4	854.2	649.2	627.8	1.512	1.026	0.596458	0.0370307	0.431538	0.729275	0.364981	0.137109	35.22	16.51	6.52	15.05	7.87	7.69	562.4	589.3	517.5	843.6	948.8	653.9	865	628.4	602.1	720.1	670.7	592.9	628	708.8	627.5	655.325
Q05793	Basement membrane-specific heparan sulfate proteoglycan core protein OS=Mus musculus OX=10090 GN=Hspg2 PE=1 SV=1	Hspg2	398	138	76	7172.1	8329.1	6848.4	7201.4	1.156	1.037	0.209141	0.0524159	0.858576	0.489289	0.0662213	0.310435	32.12	20.02	25.07	7.03	12.88	5.97	6115.8	9868.1	7172.1	7919.9	7876	9040.8	8759.4	6830.1	6731.3	8679.9	6866.7	7330.6	7074.4	7833.1	6816.6	7277
Q9CQC6	Basic leucine zipper and W2 domain-containing protein 1 OS=Mus musculus OX=10090 GN=Bzw1 PE=1 SV=1	Bzw1	48	15	10	342.9	545.3	500.9	492.1	1.311	1.055	0.390668	0.077243	0.718823	0.412672	0.143378	0.384394	30.24	19.12	17.01	15.74	13.11	20.03	453.9	341.4	342.9	575.2	618.2	424	517	535.2	589.8	441.7	468.9	484.5	696.6	499.8	466	508.9
Q91VK1	Basic leucine zipper and W2 domain-containing protein 2 OS=Mus musculus OX=10090 GN=Bzw2 PE=1 SV=1	Bzw2	48	27	16	1469.2	3323.3	1656.6	1592.5	2.203	0.955	1.13947	-0.0664274	0.0458705	0.30415	1.33847	0.516912	22.61	19.42	5.68	18.28	12.6	5.58	1580.8	1415.1	1469.2	3289.2	3932.2	2481.3	3357.7	1875.3	1606.7	1380.2	1708	1581	1642.2	1441.5	1604.2	1642.55
P18572	Basigin OS=Mus musculus OX=10090 GN=Bsg PE=1 SV=2	Bsg	42.4	12	5	1157.6	1760.9	1373.9	1396.9	1.457	1.061	0.543001	0.0854247	0.45649	0.239146	0.340568	0.621336	18.37	12.18	6.7	9.53	9.69	3.2	1291.4	1147.4	1157.6	1865.4	1914.2	1561.5	1662.3	1444.2	1487.6	1199.1	1307	1401.3	1457.5	1348.5	1392.6	1359.47
Q9D2C7	Bax inhibitor 1 OS=Mus musculus OX=10090 GN=Tmbim6 PE=1 SV=1	Tmbim6	26.5	2	1	31.8	81.3	26.5	35.6	2.926	1.318	1.54893	0.39835	0.00171514	0.0118893	2.7657	1.92484	40.61	28.33	29.61	30.83	26.14	14.09	31.8	18.2	32.9	76.9	120.6	57.7	85.9	28.7	24.5	21.9	38.8	29.5	36.9	34.5	41.6	28.475
P21855	B-cell differentiation antigen CD72 OS=Mus musculus OX=10090 GN=Cd72 PE=1 SV=2	Cd72	40.3	1	1	34.6	17.7	35	28.3	0.528	0.821	-0.92139	-0.284546	0.0216241	0.0293681	1.66506	1.53212	27.55	30.96	19.12	21.49	28.63	13.99	28.2	34.6	41.5	18.9	23.6	14.4	16.5	34.4	35.5	20	42.6	28.7	27.9	36.3	27.4	33.125
P41183	B-cell lymphoma 6 protein homolog OS=Mus musculus OX=10090 GN=Bcl6 PE=1 SV=1	Bcl6	78.9	1	1	89.6	140	83.5	84	1.731	1.015	0.791606	0.0214797	0.184727	0.929987	0.73347	0.0315233	18.76	20.66	14.76	12.44	14.21	10.86	68.9	89.6	90.5	150.2	161.9	123.8	130.4	82.5	100.5	71.3	84.5	84.1	101.7	80.8	83.9	84.7
Q61334	B-cell receptor-associated protein 29 OS=Mus musculus OX=10090 GN=Bcap29 PE=1 SV=1	Bcap29	27.9	7	5	409.5	685.5	435.4	462.3	1.667	1.102	0.737254	0.140124	0.222417	0.102516	0.652831	0.989208	35.23	15.43	11.85	16.76	8.59	6	431.7	342	409.5	678.8	806.1	529.7	692.3	448.7	464.3	380.1	422.5	483.3	418.4	464.4	460.3	428.9
Q61335	B-cell receptor-associated protein 31 OS=Mus musculus OX=10090 GN=Bcap31 PE=1 SV=4	Bcap31	27.9	13	8	1374.8	2433.3	1634.3	1810.8	1.739	1.113	0.798258	0.154454	0.183704	0.0294423	0.735882	1.53103	22.79	17.03	16.76	11.74	4.95	7.91	1622.7	1158.7	1374.8	2389	2548.3	1938.3	2478.4	1679.3	1590.4	1586.4	1758.2	1727.2	1797.8	2064.6	1823.9	1653.58
O55003	BCL2/adenovirus E1B 19 kDa protein-interacting protein 3 OS=Mus musculus OX=10090 GN=Bnip3 PE=1 SV=1	Bnip3	21	7	6	300.8	218.8	301.9	337.5	0.676	1.145	-0.564905	0.195348	0.0419066	0.0385844	1.37772	1.41359	29.77	18.98	16.03	9.52	13.37	4.66	374.3	276.7	300.8	223.4	198.4	248.7	214.3	302	335.9	241.1	301.9	363.1	325.4	338.7	336.3	295.225
Q8K019	Bcl-2-associated transcription factor 1 OS=Mus musculus OX=10090 GN=Bclaf1 PE=1 SV=2	Bclaf1	105.9	5	4	21.3	15.5	19.5	19.8	0.827	0.989	-0.274041	-0.0159576	0.385022	0.735336	0.414514	0.133514	44.43	29.12	35.18	19.31	14.66	14.76	11.7	24.7	21.3	15.4	19	11.7	15.6	21.3	17	23.3	17.9	15.8	22.7	19.1	20.5	19.875
Q99ML1	Bcl-2-binding component 3 OS=Mus musculus OX=10090 GN=Bbc3 PE=1 SV=1	Bbc3	20.7	1	1	16.6	15.1	17.8	16.5	0.916	0.926	-0.12658	-0.110916	0.617492	0.388586	0.209369	0.410513	6.55	16.71	4.55	7.73	14.52	5.58	17.7	16.6	16.2	15.3	14.8	14.9	17.4	21.3	17.9	14.9	17.8	16.5	14.8	16.5	16.8	17.975
Q64373	Bcl-2-like protein 1 OS=Mus musculus OX=10090 GN=Bcl2l1 PE=1 SV=1	Bcl2l1	26.1	1	1	13.4	19.5	16.4	18.7	1.598	1.074	0.676267	0.102994	0.238487	0.738746	0.622535	0.131505	41.37	27.9	34.62	30.41	21.55	14.82	8.9	13.4	18.4	14.9	23.6	16.1	28.1	13.4	18.3	21.4	14.6	14.5	20.6	17.8	19.6	16.925
P59017	Bcl-2-like protein 13 OS=Mus musculus OX=10090 GN=Bcl2l13 PE=1 SV=2	Bcl2l13	46.7	13	6	1055.2	950.9	1027.8	989.4	0.874	1.03	-0.194295	0.0426443	0.309453	0.565621	0.509406	0.247474	20.37	14.94	13.96	3.53	8.8	4.2	1055.2	909.8	1204.7	954.5	900.6	980.8	947.3	1007.9	1100.6	891.2	1048.1	988.3	1043.7	941.8	990.6	1011.95
Q8CDJ3	Beclin 1-associated autophagy-related key regulator OS=Mus musculus OX=10090 GN=Atg14 PE=1 SV=1	Atg14	55.4	3	1	650.5	555.6	617.3	716.9	0.773	1.063	-0.37146	0.0881416	0.121118	0.263575	0.916791	0.579096	45.2	39.51	32.22	34.37	42.43	14.74	940.2	498.5	650.5	669.5	786.5	356	461	709.2	869.4	276.4	537.2	692.7	741.9	541.1	766.2	598.05
P0DM65	Beclin-2 OS=Mus musculus OX=10090 GN=Becn2 PE=1 SV=2	Gm104; Becn2	50.3	1	1	240.6	211.9	227.5	268.9	0.858	1.125	-0.22095	0.169925	0.237947	0.0977425	0.623519	1.00992	21.7	22.61	15.14	12.36	19.97	10.32	286.9	213	240.6	215.2	243.3	179.5	208.7	249.7	258.4	162.9	207.4	262.7	275.2	223.9	285.8	219.6
Q99L88	Beta-1-syntrophin OS=Mus musculus OX=10090 GN=Sntb1 PE=1 SV=4	Sntb1	58	6	1	17.5	45.7	25.3	27	2.655	1.068	1.40871	0.0949116	0.00487218	0.709457	2.31228	0.149074	53.59	21.51	25.69	63.8	12.5	18.22	12.6	17.5	21.3	40.6	108.6	26.1	51.4	21.8	29.5	25.4	25.3	25.9	22.2	28.2	34.2	25.5
Q01339	Beta-2-glycoprotein 1 OS=Mus musculus OX=10090 GN=Apoh PE=1 SV=1	Apoh	38.6	12	7	1208.9	1384.7	1053.3	1016	1.022	0.983	0.0313952	-0.0247367	0.712075	0.621825	0.147474	0.206332	31.04	18.69	19.98	21.88	10.57	10.09	1208.9	1667	1188.1	1217.2	1048.5	1698.1	1575.1	895.7	1058.5	1163	1048.2	1024.4	1188.5	1007.8	941.3	1041.35
P01887	Beta-2-microglobulin OS=Mus musculus OX=10090 GN=B2m PE=1 SV=2	B2m	13.8	2	1	229.1	176.9	183.6	174.6	0.784	0.97	-0.351074	-0.0439433	0.140947	0.542426	0.850943	0.26566	21.01	22.82	18.92	11.22	18.72	8.89	259.4	229.1	176.5	198	152.1	184.5	169.6	165.1	144.1	218.1	204.1	162.1	165.8	195.6	183.8	182.85
Q61235	Beta-2-syntrophin OS=Mus musculus OX=10090 GN=Sntb2 PE=1 SV=2	Sntb2	56.3	8	4	360	540.6	438.9	476	1.558	1.062	0.639695	0.0867838	0.323881	0.338014	0.489615	0.471066	30.92	18.02	3.84	15.94	6.37	5.65	382.8	357.1	360	527.3	711.6	512.1	554.3	437.8	491.5	427.8	440.1	427.5	471.5	485	480.5	449.3
Q8BFZ3	Beta-actin-like protein 2 OS=Mus musculus OX=10090 GN=Actbl2 PE=1 SV=1	Actbl2	42	273	1	27.1	31.3	15.8	23.4	1.041	1.727	0.0579701	0.788268	0.804396	1.7166e-05	0.0945301	4.76533	50.4	91.67	36.91	46.66	73.41	74.38	23.5	27.1	45.5	10.5	31	43.1	31.5	9.9	6.1	25.1	37.5	19.1	28.7	62.3	11	19.65
Q99MK8	Beta-adrenergic receptor kinase 1 OS=Mus musculus OX=10090 GN=Grk2 PE=1 SV=2	Adrbk1; Grk2	79.6	2	2	16.7	14	13.6	14	0.909	1.012	-0.137648	0.0172093	0.594099	0.859425	0.226141	0.0657919	40.23	35.01	67.57	13.92	27.51	28.66	16.7	2.8	18.3	15.5	12.4	16.2	12.6	19.1	11.5	10.7	16.1	17	11.6	19.3	10.6	14.35
Q3UYH7	Beta-adrenergic receptor kinase 2 OS=Mus musculus OX=10090 GN=Adrbk2 PE=1 SV=2	Adrbk2; Grk3	79.6	1	1	150.9	81.5	72.6	67.6	0.532	0.931	-0.910502	-0.103147	0.0192029	0.228437	1.71663	0.641233	21.73	29.21	17.57	8.3	24.57	17	150.9	184.1	130.1	84.8	70.6	84.4	78.8	79.9	87.9	48.3	66.1	59.7	76.7	54.7	76.5	70.55
Q9CWL8	Beta-catenin-like protein 1 OS=Mus musculus OX=10090 GN=Ctnnbl1 PE=1 SV=1	Ctnnbl1	64.9	2	2	7.3	13.6	8.9	8.8	1.933	0.979	0.950842	-0.0306192	0.10296	0.750309	0.987333	0.12476	24.77	36.56	16.52	43.97	38.31	13.03	5.4	7.3	7.4	15.2	13.1	4.1	14.2	13.7	9.5	8.4	5.2	8	8.2	9.4	10.5	9.2
Q8R5C5	Beta-centractin OS=Mus musculus OX=10090 GN=Actr1b PE=1 SV=1	Actr1b	42.3	14	5	259.2	374.8	319	309.2	1.352	0.972	0.435095	-0.0409718	0.629913	0.471314	0.20072	0.32669	21.32	23.98	13.43	6.62	16.86	10.88	317.5	249	259.2	366.7	409.9	351.4	383.1	362.3	361.2	259.8	281.7	345.8	325.1	294.2	269.6	316.25
P62696	Beta-crystallin B2 OS=Mus musculus OX=10090 GN=Crybb2 PE=1 SV=2	Crybb2	23.4	1	1	15.3	15	14.7	14.8	0.572	0.894	-0.805913	-0.161653	0.0572824	0.244754	1.24198	0.611271	77.15	113.89	90.39	71.64	123.98	61.84	11	55.9	15.3	7.6	6.5	30.8	29.5	7.4	5.3	98.1	29.3	29	6	20.3	10.8	35.025
P21550	Beta-enolase OS=Mus musculus OX=10090 GN=Eno3 PE=1 SV=3	Eno3	47	120	19	15800.5	6496.1	18303.2	20373.6	0.427	1.092	-1.22769	0.126973	0.00851935	0.0750139	2.06959	1.12486	60.85	32.9	28.75	41.07	21.09	17.44	13073.5	15800.5	22659.5	6112.8	3839	10628.4	6903.6	15668.2	15833.5	21158.2	23797.7	20094.4	15425.2	20656.8	23899.1	19114.4
Q99N32	Beta-klotho OS=Mus musculus OX=10090 GN=Klb PE=1 SV=1	Klb	120.1	1	1	76.8	130.8	88.2	98	1.702	1.128	0.767231	0.173767	0.198399	0.163254	0.702461	0.787137	39.52	20.25	24.45	45.84	20.39	4.48	99.4	60.9	76.8	131.7	233	76.4	129.9	103.1	97.3	64.4	80	95.7	104.4	100.3	94.8	86.2
Q9ES46	Beta-parvin OS=Mus musculus OX=10090 GN=Parvb PE=1 SV=1	Parvb	41.6	8	4	265.5	404.3	290.7	297.3	1.302	0.947	0.380729	-0.0785637	0.715819	0.222645	0.145197	0.652387	30.53	14.36	23.52	12.23	7.71	6.95	345.7	217.1	265.5	406.2	402.4	319.8	428.1	295.2	327.7	286.2	274.5	269.4	319.1	300.5	294.1	295.9
P82349	Beta-sarcoglycan OS=Mus musculus OX=10090 GN=Sgcb PE=1 SV=1	Sgcb	34.9	8	6	278.9	358.9	321.4	316	1.257	1.007	0.329985	0.0100637	0.831975	0.906982	0.0798895	0.0424014	19.33	17.06	19.19	2.33	3.35	3.96	366.6	257.6	278.9	362.1	359.3	343.7	358.5	321.9	320.9	301.5	324.6	298.6	316.1	315.8	329	317.225
Q8VBT1	Beta-taxilin OS=Mus musculus OX=10090 GN=Txlnb PE=1 SV=2	Txlnb	77.2	31	18	2093.7	2365.3	1728.9	1680.3	1.079	0.972	0.109695	-0.0409718	0.986228	0.511678	0.00602249	0.291004	31.08	20.07	25.48	10.16	7.81	8.69	1734.1	2844.8	2093.7	2063.3	2286.5	2626	2446.9	1736.8	1721	1790	1492.8	1777.6	1784.7	1492.7	1588.4	1685.15
Q8R079	Bifunctional apoptosis regulator OS=Mus musculus OX=10090 GN=Bfar PE=1 SV=1	Bfar	52.9	1	1	6.3	13.1	6.7	6.3	2.456	0.933	1.29631	-0.100051	0.01995	0.557217	1.70006	0.253976	43.31	18.25	34.46	23.24	7.19	18.94	6.6	3.2	6.3	16.3	15.3	10	11.2	6.4		7.3	6.7	4.9	6.4	6.1	7.9	6.8
Q9DBL7	Bifunctional coenzyme A synthase OS=Mus musculus OX=10090 GN=Coasy PE=1 SV=2	Coasy	62	5	5	96.5	122.9	101.2	99.8	1.22	0.987	0.286881	-0.018878	0.827143	0.699203	0.0824195	0.155397	22.06	14.45	11.5	6.84	5.44	4.92	105.7	83.9	96.5	119.2	135.6	126.7	116.7	98.8	98.7	110.6	103.6	92.3	100.4	103.9	99.2	102.925
P34914	Bifunctional epoxide hydrolase 2 OS=Mus musculus OX=10090 GN=Ephx2 PE=1 SV=2	Ephx2	62.5	17	11	2818.7	1886	2655.8	2394.8	0.664	0.878	-0.590745	-0.187707	0.165824	0.00513985	0.780354	2.28905	34.41	22.88	11.11	33.05	11.58	10.6	2818.7	2534.9	3164.7	1912.7	994.6	2428.7	1859.8	2634.9	2676.9	2437.3	3180.3	2204.1	2681.4	2197.3	2602.1	2732.35
Q8CGC7	Bifunctional glutamate/proline--tRNA ligase OS=Mus musculus OX=10090 GN=Eprs1 PE=1 SV=4	Eprs	170	69	40	3893.4	7129.1	4917.7	5403.1	1.896	1.097	0.922959	0.133564	0.115669	0.0619882	0.936783	1.20769	42.99	18.97	4.96	17.91	10.95	6.67	3893.4	3601	3954.9	7129.9	8802	5656.4	7128.3	5236.8	5451.2	4293.7	4618.1	5630.1	5673	4934.4	5185.3	4899.95
P18155	Bifunctional methylenetetrahydrofolate dehydrogenase/cyclohydrolase, mitochondrial OS=Mus musculus OX=10090 GN=Mthfd2 PE=1 SV=1	Mthfd2	37.8	4	3	184.9	1524.4	143.4	202.7	8.83	1.619	3.14241	0.695103	2.61693e-11	1.02827e-11	10.5822	10.9879	97.69	60.14	48.57	24.8	29.04	19.47	184.9	248.6	82.9	1655	2026.5	1120.3	1404	180.5	191.4	109.3	113.9	215.6	217.8	138.1	190.5	148.775
Q9JLV6	Bifunctional polynucleotide phosphatase/kinase OS=Mus musculus OX=10090 GN=Pnkp PE=1 SV=2	Pnkp	57.2	4	3	98	189.1	115.4	127.3	1.851	1.127	0.888305	0.172488	0.110772	0.167001	0.955572	0.777281	42.99	15.79	15.98	23.49	14.16	5.25	105.8	98	76.9	204.9	212.3	120.3	174.5	135.8	124.6	99.5	107	123.3	126.4	128.1	138.9	116.725
Q9CWJ9	Bifunctional purine biosynthesis protein ATIC OS=Mus musculus OX=10090 GN=Atic PE=1 SV=2	Atic	64.2	24	15	1982.2	3163.7	1946	1976.5	1.825	0.991	0.867896	-0.013043	0.142619	0.799812	0.845821	0.0970119	31.13	24.59	5.25	16.63	13.36	6.61	1982.2	1996.8	1814.3	3371.9	3916.3	2675.4	2968.3	2186.8	2136.9	1668.3	1772.1	1962.5	1990.7	1752.8	2045.6	1941.03
P28653	Biglycan OS=Mus musculus OX=10090 GN=Bgn PE=1 SV=1	Bgn	41.6	26	9	4072.6	3526.3	4609.4	3928.5	0.999	0.937	-0.00144342	-0.093879	0.81626	0.149951	0.0881715	0.824051	42.84	32.12	27.8	22.17	18.77	17.53	4072.6	5131.3	2891.2	3790.1	3280.9	2960.3	4844.8	4740.7	5234.4	4481.7	3276.6	3121.6	4410.1	4503.9	3499.4	4433.35
Q9QY30	Bile salt export pump OS=Mus musculus OX=10090 GN=Abcb11 PE=1 SV=2	Abcb11	146.7	2	2	267.4	236	269.9	244.5	0.946	0.853	-0.0800879	-0.229382	0.420443	0.00607645	0.376293	2.21635	51.5	26.79	2.46	7.18	13.66	9.04	267.4	257.1	269.2	253.2	229.3	214.3	242.9	279.4	330.8	242.6	260.8	223.6	260.1	229.8	268.6	278.4
Q9CY64	Biliverdin reductase A OS=Mus musculus OX=10090 GN=Blvra PE=1 SV=1	Blvra	33.5	10	7	788.4	978.7	812.8	845.8	1.408	0.973	0.493647	-0.0394883	0.606953	0.426669	0.216845	0.369909	23.63	18.84	13.7	2.34	4.51	3.83	752.3	788.4	966.1	979.9	1006.8	950.8	977.5	779.2	791	835.2	857.3	820.5	849.4	842.3	897.9	815.675
Q8VED2	Biogenesis of lysosome-related organelles complex 1 subunit 4 OS=Mus musculus OX=10090 GN=Bloc1s4 PE=1 SV=1	Bloc1s4	23.1	1	1	13.3	10.9	13.9	11.4	0.901	0.74	-0.150401	-0.434403	0.568638	0.0121465	0.245164	1.91555	22.11	48.49	19.36	11.11	48.13	28.9	9.3	13.3	13.3	11.4	12.6	9.8	10.4	17.2	21.7	6.3	11.2	10.8	12	6.3	13.5	14.1
Q8CIF4	Biotinidase OS=Mus musculus OX=10090 GN=Btd PE=1 SV=2	Btd	58.1	1	1	23.4	18.2	25.1	31.5	0.86	1.213	-0.217591	0.27858	0.431935	0.113044	0.364582	0.946752	25.49	31.03	18.43	16.8	26.69	17.1	23.4	17.5	25.4	16.7	24.1	18.2	18.2	25.9	37	20.2	24.2	30.5	32.5	23.4	35.7	26.825
Q8BTJ4	Bis(5'-adenosyl)-triphosphatase enpp4 OS=Mus musculus OX=10090 GN=Enpp4 PE=1 SV=1	Enpp4	51.6	2	2	111.1	152.8	124.9	123.6	1.35	1.145	0.432959	0.195348	0.580098	0.115155	0.236499	0.938717	28.25	25.02	32.35	43.43	40.15	22.98	173.4	111.1	95.9	180.2	244.6	83.3	129.5	136.7	188.1	66.1	114.1	124	155.5	86.7	123.3	126.25
P56380	Bis(5'-nucleosyl)-tetraphosphatase [asymmetrical] OS=Mus musculus OX=10090 GN=Nudt2 PE=1 SV=3	Nudt2	17	7	5	272.1	332.4	289.3	278.4	1.259	0.978	0.332278	-0.0320936	0.820423	0.526974	0.0859622	0.278211	21.14	19.48	7.43	3.88	3.61	4.42	272.1	308.6	271.8	324.9	321.1	348.8	340.1	299.9	276.6	294.5	284.1	268.2	285.7	271.3	294.6	288.775
P15327	Bisphosphoglycerate mutase OS=Mus musculus OX=10090 GN=Bpgm PE=1 SV=2	Bpgm	30	16	9	2211.7	2106.7	2297.8	2394	1.113	1.026	0.154454	0.0370307	0.942509	0.64285	0.0257144	0.191891	19.51	18.69	16.19	16.35	1.09	10.59	1656.7	2211.7	2242.9	2107.7	1841.9	2688.4	2105.7	2282.9	2322.1	2312.9	2268.8	2364.4	1929.9	2424.1	2442.7	2296.68
Q8R016	Bleomycin hydrolase OS=Mus musculus OX=10090 GN=Blmh PE=1 SV=1	Blmh	52.5	7	6	757.9	958.1	1263.5	1312.3	1.26	1.042	0.333424	0.0593553	0.884305	0.399259	0.0533977	0.398746	17.82	18.2	3.19	11.11	11.64	8.36	793.1	757.9	746	953.3	1063.8	808.1	962.8	1422.6	1348.8	1102.3	1183.5	1290.1	1445.7	1334.9	1180.6	1264.3
Q9ES83	Blood vessel epicardial substance OS=Mus musculus OX=10090 GN=Bves PE=1 SV=1	Bves	41	2	2	100.8	144.9	111.6	116	1.446	1.037	0.532068	0.0524159	0.441149	0.761133	0.355414	0.118539	53.75	23.05	20.35	22.09	9.99	1.97	105.3	70.8	100.8	152.6	179.3	103.5	137.6	111.1	122.6	95.8	112.1	116.8	117.6	115.2	112.4	110.4
Q9D8S9	BolA-like protein 1 OS=Mus musculus OX=10090 GN=Bola1 PE=1 SV=1	Bola1	14.4	6	4	212.8	221.2	218.9	219.2	1.004	0.986	0.00575927	-0.0203404	0.577562	0.648535	0.238401	0.188066	24.79	14.05	10.38	9.09	10.82	5.63	212.8	246.2	202.4	236.1	241.5	207.2	201.6	226.3	256.2	211.7	200.3	227.5	216.2	199.5	222.2	223.625
Q8BGS2	BolA-like protein 2 OS=Mus musculus OX=10090 GN=Bola2 PE=1 SV=1	Bola2	10.2	2	2	99.6	135	83.8	87.9	1.347	1.036	0.42975	0.051024	0.598902	0.849234	0.222644	0.0709726	21.09	20.19	16	20.18	19.29	9.31	99.6	126.7	94.9	129	166.7	101.3	141.3	83.2	109.5	69.4	84.3	89.6	94.7	75.6	86.3	86.6
Q8CEI1	BolA-like protein 3 OS=Mus musculus OX=10090 GN=Bola3 PE=1 SV=1	Bola3	12.2	10	3	1628.8	976.5	1230.1	1239.4	0.7	1.019	-0.514573	0.0271541	0.137806	0.725361	0.860732	0.139446	36.2	16.45	20.15	13.11	12.96	6.96	1170.3	1749.2	1628.8	1013.4	869.3	1175.5	941	1011.8	1368.3	1297.4	1166.3	1298.8	1197.1	1114.7	1283.2	1210.95
Q61878	Bone marrow proteoglycan OS=Mus musculus OX=10090 GN=Prg2 PE=1 SV=1	Prg2	24.2	1	1	22.3	27.7	38.3	34.7	1.243	1.012	0.313826	0.0172093	0.709571	0.936847	0.149004	0.0283312	38.21	45.32	56.8	6.85	51.09	21.83	48.9	22.3	17.7	27.3	24.4	28.4	28.2	78.7	29.9	48.9	27.5	33.5	49	30.6	35.9	46.25
Q8BHX3	Borealin OS=Mus musculus OX=10090 GN=Cdca8 PE=1 SV=2	Cdca8	32.2	1	1	85.2	57.9	132.5	109.3	0.631	0.835	-0.664288	-0.260152	0.0541192	0.010434	1.26665	1.98155	25.77	27.66	16.73	28.19	24.41	13.72	85.2	74.6	103.7	60.8	31.1	63.9	55	109.9	152.6	182.7	115.2	104.4	94.3	114.5	129.9	140.1
Q9D9J8	BPI fold-containing family A member 3 OS=Mus musculus OX=10090 GN=Bpifa3 PE=2 SV=1	Bpifa3	25.7	1	1	166.2	220.1	187.8	185	1.381	0.995	0.465713	-0.00723157	0.530711	0.797191	0.275142	0.0984375	33.85	8.36	16.61	26.28	10.81	3.99	166.2	124.8	171.6	233.2	296.5	155.3	207.7	192.3	183.3	154.6	199.6	198.2	181.8	182.8	187.2	182.45
O35855	Branched-chain-amino-acid aminotransferase, mitochondrial OS=Mus musculus OX=10090 GN=Bcat2 PE=1 SV=2	Bcat2	44.1	18	12	1677.4	1007.7	1564	1480.5	0.634	0.953	-0.657445	-0.0694519	0.0723417	0.282327	1.14061	0.549247	18.92	16.23	11.75	6.47	10.83	7.8	1713.9	1374	1677.4	1038.3	959.8	1105.8	978	1717.1	1508.7	1327.9	1621.3	1558.9	1606.1	1367.3	1406.1	1543.75
Q8BPZ8	BRCA1-A complex subunit Abraxas 1 OS=Mus musculus OX=10090 GN=Abraxas1 PE=1 SV=1	Fam175a; Abraxas1	46	1	1	73.1	55.3	48.2	56.9	0.8	1.069	-0.321928	0.0962619	0.245841	0.569137	0.609345	0.244783	50.5	34.37	41.24	28.72	28.89	18.67	100.4	73.1	41.4	50.8	39.3	78	60.3	45.6	46.9	49.5	79.1	51.5	41.8	63.1	62.8	55.275
O70445	BRCA1-associated RING domain protein 1 OS=Mus musculus OX=10090 GN=Bard1 PE=2 SV=1	Bard1	84.2	1	1	67.8	57.2	57.9	76.5	0.885	1.322	-0.176251	0.402722	0.413029	0.00161463	0.38402	2.79193	25.24	40.32	11.59	23.3	54.18	19.67	67.8	70	56.1	74.5	61	42.3	53.6	56	126.5	40	59.9	74.2	79	58.2	94.8	70.6
Q99N20	Breast cancer metastasis-suppressor 1 homolog OS=Mus musculus OX=10090 GN=Brms1 PE=2 SV=1	Brms1	28.2	1	1	446.1	221.4	64.6	90.2	0.496	1.395	-1.01159	0.480265	0.00115349	6.64377e-05	2.93799	4.17759	101.69	18	73.75	10.72	48.53	9.11	446.1	838	139.7	193.7	239	239.7	205.1	53	65.1	137.6	64.2	87.9	79.2	98.6	92.5	79.975
Q80YN3	Breast carcinoma-amplified sequence 1 homolog OS=Mus musculus OX=10090 GN=Bcas1 PE=1 SV=3	Bcas1	67.3	2	2	7.8	11.4	7.9	9.1	2.24	1.082	1.1635	0.1137	0.0408361	0.709233	1.38896	0.149211	80.29	69.99	57.62	63.77	49.64	60.62	7.8	9.7	2.3	8.1	10	13	29.2	6	5.4	15.3	10.4	8	10.3	18.2	3.7	9.275
G3X9K3	Brefeldin A-inhibited guanine nucleotide-exchange protein 1 OS=Mus musculus OX=10090 GN=Arfgef1 PE=1 SV=1	Arfgef1	208.4	7	3	41.6	53.1	44.6	50.2	1.24	1.125	0.31034	0.169925	0.728989	0.243579	0.137279	0.613359	44.45	29.98	20.73	21.58	15.42	11.62	50.4	33.1	41.6	55	67.4	39.4	51.3	47.9	50	35.1	41.5	49.7	61.3	47.8	50.7	43.625
A2A5R2	Brefeldin A-inhibited guanine nucleotide-exchange protein 2 OS=Mus musculus OX=10090 GN=Arfgef2 PE=1 SV=1	Arfgef2	202.1	4	1	52.2	76.4	86.8	86.7	1.329	0.98	0.410341	-0.0291463	0.620787	0.604029	0.207058	0.218942	30.39	7.15	33.77	27.48	6.23	4.44	48.7	52.2	86.9	73.1	79.8	57.1	109.6	96.3	87.7	85.9	83.7	89.4	82.2	89.8	84	88.4
Q8BXV2	BRI3-binding protein OS=Mus musculus OX=10090 GN=Bri3bp PE=1 SV=1	Bri3bp	28.2	1	1	50.6	98	57.8	68.5	1.963	1.204	0.97306	0.267835	0.0913806	0.0451069	1.03915	1.34576	51.24	8.72	23.32	40.25	8.28	5.35	57.3	35.5	50.6	105.8	161.1	60.6	90.8	59.4	56.2	52.9	64.2	68.5	68.6	75.3	66.9	58.175
Q3UI43	BRISC and BRCA1-A complex member 1 OS=Mus musculus OX=10090 GN=Babam1 PE=1 SV=1	Babam1	36.8	4	3	9.9	13	8.1	8.9	1.358	1.183	0.441483	0.24245	0.54804	0.315221	0.261188	0.501385	22.55	27.51	11.63	25.23	17.64	21.02	9.9	10.3	8.2	13.7	15.8	12.4	8.3	7.6	8.6	6	9.1	9.4	12.7	8.5	8.2	7.825
Q8K3W0	BRISC and BRCA1-A complex member 2 OS=Mus musculus OX=10090 GN=Babam2 PE=1 SV=2	Bre; Babam2	43.5	1	1	69.1	122.5	80.8	81.4	1.731	0.974	0.791606	-0.0380063	0.200172	0.524059	0.698597	0.280619	23.14	19.39	11.32	24.44	15.81	12.24	78.6	62.8	69.1	139.7	128.9	75.4	116.5	99.4	86.6	69.8	75.4	89.9	85.2	77.7	67.4	82.8
Q8K2Q7	BRO1 domain-containing protein BROX OS=Mus musculus OX=10090 GN=Brox PE=1 SV=1	Brox	46.2	6	5	282.8	436.4	318.9	327.4	1.516	1.036	0.60027	0.051024	0.377907	0.714458	0.422615	0.146023	34	17.89	7.22	17.68	7.58	7.13	317.8	279.5	282.8	428.8	519.9	334	444.2	332.4	323.5	278.4	314.3	353.7	331.3	297.3	323.6	312.15
Q91YE5	Bromodomain adjacent to zinc finger domain protein 2A OS=Mus musculus OX=10090 GN=Baz2a PE=1 SV=2	Baz2a	209.5	2	1	263.8	287.2	341.6	330.1	1.089	0.933	0.123004	-0.100051	0.774605	0.144836	0.11092	0.839124	20.4	17.63	40.55	7.82	13.77	10.46	263.8	473	231.9	266.8	321.6	285.6	288.9	308.7	371	410.2	314.5	290.8	334.4	375.3	325.8	351.1
Q921C3	Bromodomain and WD repeat-containing protein 1 OS=Mus musculus OX=10090 GN=Brwd1 PE=1 SV=2	Brwd1	259.1	1	1	10.6	8.9	7.9	11.4	1.118	1.441	0.16092	0.52707	0.964778	0.0176155	0.0155727	1.75411	52.43	15.4	42.97	32.93	8.05	23.08	10.6	10.6	4.3	6.5	10.4	13.5	7.7	7.2	8.1	7.8	8.7	11.4	16	9.4	11.4	7.95
A2AHJ4	Bromodomain and WD repeat-containing protein 3 OS=Mus musculus OX=10090 GN=Brwd3 PE=1 SV=1	Brwd3	202.8	2	2	32	42.7	24.3	23.5	1.175	1.082	0.232661	0.1137	0.867686	0.653055	0.0616375	0.18505	77.37	33.95	12.41	8.59	24.03	17.33	32	28.5	36.6	42.5	50	41.9	42.9	21.4	31.7	18.5	27.7	24.2	22.8	20.7	30.6	24.825
Q80Y55	BSD domain-containing protein 1 OS=Mus musculus OX=10090 GN=Bsdc1 PE=1 SV=1	Bsdc1	46.9	2	2	75.2	92.1	77.1	78.8	1.151	0.98	0.202888	-0.0291463	0.99897	0.543396	0.000447428	0.264884	29.05	14.31	28	12.14	8.27	8.97	69.2	113.5	75.2	86.5	105.7	98.2	80.7	74.5	85.5	79.7	70.8	78.1	68.7	79.5	85.7	77.625
Q6WVG3	BTB/POZ domain-containing protein KCTD12 OS=Mus musculus OX=10090 GN=Kctd12 PE=1 SV=1	Kctd12	35.9	5	3	36.7	48	46.8	57.2	1.24	1.214	0.31034	0.279768	0.714346	0.0293632	0.146092	1.5322	27.35	22.75	6.72	16	28.13	26.93	40.4	36.7	35.5	50.6	56.8	38.7	45.5	73.9	44.8	41.6	48.8	86.8	48.3	57	57.5	52.275
Q562E2	BTB/POZ domain-containing protein KCTD19 OS=Mus musculus OX=10090 GN=Kctd19 PE=1 SV=2	Kctd19	104.8	1	1	22.3	21.3	20.1	23.4	0.941	1.169	-0.0877334	0.225275	0.592417	0.272287	0.227373	0.564973	12.22	21.36	4.19	11.78	17.17	6.78	23.6	21.8	22.3	22.2	20.5	19.2	25.1	17.3	23.7	17.5	23.2	25.5	24	22.9	21.7	20.425
Q9JMD0	BUB3-interacting and GLEBS motif-containing protein ZNF207 OS=Mus musculus OX=10090 GN=Znf207 PE=1 SV=1	Zfp207	52.8	1	1	29.7	49.2	36.6	38.9	1.583	1.064	0.662661	0.0894982	0.260649	0.637593	0.583943	0.195456	29.35	17.31	36.39	12.8	18.24	6.78	29.2	52.9	29.7	51.6	60.5	47	46.2	28.7	35.7	45.1	37.5	36.3	39.4	38.5	42.7	36.75
Q9WV35	C->U-editing enzyme APOBEC-2 OS=Mus musculus OX=10090 GN=Apobec2 PE=1 SV=1	Apobec2	25.6	26	6	1353.6	832.7	874.8	897.7	0.6	0.979	-0.736966	-0.0306192	0.0303841	0.524696	1.51735	0.280092	32.23	27.77	19.34	7.68	12.69	18.04	1353.6	1379.8	955.4	872.2	726.4	828.2	837.4	1078	889.4	860.4	815.4	957.4	1024.3	841.8	665	910.8
Q922D8	C-1-tetrahydrofolate synthase, cytoplasmic OS=Mus musculus OX=10090 GN=Mthfd1 PE=1 SV=4	Mthfd1	101.1	35	24	2716.5	3352.7	2994.7	2956.3	1.229	1.015	0.297485	0.0214797	0.726133	0.811232	0.138984	0.0908547	25.78	22.23	19.28	4.76	14.77	6.1	3527.3	2455.4	2716.5	3390.8	3403.3	3066.4	3315	3327.8	3412.4	2535.6	2695	3064.3	3210.4	2827.3	2852	2992.7
E9Q3C1	C2 domain-containing protein 2 OS=Mus musculus OX=10090 GN=C2cd2 PE=1 SV=1	C2cd2	76.5	4	4	75.1	84.7	56.5	56.1	1.137	1.022	0.185232	0.0313952	0.971926	0.996417	0.0123669	0.0015589	14.72	23.9	7.6	7.49	11.75	7.62	67	75.1	77.6	93.6	86.3	78.3	83.2	59	56.5	44.8	56.5	52.7	52.7	59.7	60.6	54.2
Q52KB6	C2 domain-containing protein 3 OS=Mus musculus OX=10090 GN=C2cd3 PE=1 SV=3	C2cd3	255.2	1	1	124.6	124.9	147.8	136	1.003	0.962	0.00432161	-0.0558912	0.694397	0.506908	0.158392	0.295071	49.02	23.87	42.34	7.02	18.95	7.98	124.6	210.4	93.6	116.1	137.6	124.9	124.9	130.9	167	188.9	128.8	139.8	130.6	154.9	132.3	153.9
Q80W54	CAAX prenyl protease 1 homolog OS=Mus musculus OX=10090 GN=Zmpste24 PE=1 SV=2	Zmpste24	54.7	4	4	88	127.3	106.8	117	1.403	1.113	0.488515	0.154454	0.51887	0.230855	0.284941	0.63666	34.73	20.69	26.07	14.87	15.89	6.8	104.3	60.8	88	123.4	143.4	99.6	131.2	116.9	97.6	86	122.1	111.9	108.1	124.6	122.2	105.65
B2RQC6	CAD protein OS=Mus musculus OX=10090 GN=Cad PE=1 SV=1	Cad	243.1	1	1	9.9	11.8	8.4	6.8	1.12	0.758	0.163499	-0.39973	0.957312	0.0461126	0.0189464	1.33618	84.83	65.94	26.31	62.72	51.97	33.64	13.6	9.9	8.1	19.4	16.6	3.2	8.3	12	14.9	5.8	4.8	6.2	9.7	4.2	7.5	9.375
Q9WTR5	Cadherin-13 OS=Mus musculus OX=10090 GN=Cdh13 PE=1 SV=2	Cdh13	78.1	22	13	2512.8	2288.7	2502.6	2536	0.917	1.028	-0.125006	0.0398403	0.634253	0.610592	0.197737	0.214249	20.49	14.46	9.09	2.31	7.53	6.06	2666.4	2512.8	2224.7	2344.4	2232.4	2256.6	2321.2	2612.7	2634.6	2243.8	2397.2	2587.2	2717.6	2485.8	2355.2	2472.07
P33146	Cadherin-15 OS=Mus musculus OX=10090 GN=Cdh15 PE=1 SV=3	Cdh15	85.6	3	2	31.7	33.6	21.8	27.2	1.261	1.18	0.334568	0.238787	0.717122	0.228913	0.144407	0.64033	32.58	54.53	57.68	15.31	35.57	22.88	62.8	31.7	20.2	31.8	43.6	34.9	32.2	25.2	37.7	18.7	18.9	25.2	31.7	29.3	18.1	25.125
P10287	Cadherin-3 OS=Mus musculus OX=10090 GN=Cdh3 PE=1 SV=2	Cdh3	90.6	1	1	48.8	20	87.9	88.3	0.489	1.028	-1.03209	0.0398403	0.00702124	0.914481	2.15359	0.0388255	56.88	7.1	38.22	43.93	12.46	4.22	48.8	24	54.6	15.8	9.6	28.7	25.3	88.1	87.7	67.3	88.2	86.2	85.8	93.8	90.4	82.825
P55284	Cadherin-5 OS=Mus musculus OX=10090 GN=Cdh5 PE=1 SV=2	Cdh5	87.8	1	1	59.3	64.4	60.8	62	1.1	1.033	0.137504	0.0468403	0.913205	0.909885	0.0394316	0.0410135	16.42	4.65	15.54	10.04	4.36	4.69	65.9	48.2	59.3	70.2	67.4	55.8	61.6	59.2	63	57.5	62.4	63	61.1	66.2	59.3	60.525
P61022	Calcineurin B homologous protein 1 OS=Mus musculus OX=10090 GN=Chp1 PE=1 SV=2	1500003O03Rik; Chp1	22.4	8	5	208.4	240.3	187.4	215.5	1.216	1.138	0.282143	0.186501	0.880157	0.0872455	0.05544	1.05926	27.53	23.48	5.94	2.26	9.73	7.15	208.4	229.8	207	240.2	243.2	230.9	240.4	185.7	168.6	213.3	189.2	209.2	222	199.5	235.1	189.2
Q63810	Calcineurin subunit B type 1 OS=Mus musculus OX=10090 GN=Ppp3r1 PE=1 SV=3	Ppp3r1	19.3	1	1	64.2	44.8	46.1	49.4	0.589	1.07	-0.76366	0.0976108	0.0350904	0.579669	1.45481	0.23682	57.42	16.86	49.56	32.32	9.25	21.49	124	64.2	49.9	27.2	40.8	49.3	61.6	41.1	43.3	49.7	49	47.2	54	51.7	31.9	45.775
Q63811	Calcineurin subunit B type 2 OS=Mus musculus OX=10090 GN=Ppp3r2 PE=1 SV=3	Ppp3r2	20.6	1	1	112.6	96.1	103.8	111.8	0.855	1.09	-0.226004	0.124328	0.351552	0.372355	0.45401	0.429043	40.52	34.44	34.9	26.46	34.41	13.57	145.8	69.6	112.6	103	120.4	61.6	89.8	113.1	152.9	65.1	95.3	119	105	102.7	136.8	106.6
Q8BG21	Calcium channel flower homolog OS=Mus musculus OX=10090 GN=Cacfd1 PE=1 SV=1	Cacfd1	18.3	2	1	35.6	47	40.8	40.6	1.34	0.95	0.422233	-0.0740006	0.537179	0.406904	0.269881	0.390508	10.6	23.73	12.69	8.18	19.58	16.17	30.8	39.8	35.6	43.9	50.6	43.6	50.2	37.4	44.4	51.4	32.9	31.7	47.4	41.6	39.7	41.525
Q8BWG9	Calcium release-activated calcium channel protein 1 OS=Mus musculus OX=10090 GN=Orai1 PE=2 SV=1	Orai1	33	1	1	77	100	75.6	88.9	1.124	1.194	0.168642	0.255803	0.93207	0.0512071	0.0305517	1.29067	35.64	16.67	32.6	23.93	18.75	6.15	125.3	77	71.2	131.5	108	74.1	92.6	80.4	102.7	69.9	71.1	92.8	95.9	85	85.2	81.025
P49070	Calcium signal-modulating cyclophilin ligand OS=Mus musculus OX=10090 GN=Camlg PE=1 SV=2	Caml	32.5	1	1	33.3	34.4	27.8	25.4	1.032	0.912	0.045443	-0.132894	0.766499	0.289222	0.115489	0.538768	16.91	45.76	8.66	29.61	35.55	15.58	29.9	35.5	33.3	34.6	53.3	27.6	34.1	36.5	39.6	19.4	21.2	21.1	26.8	24.2	30.5	29.175
Q3UMR5	Calcium uniporter protein, mitochondrial OS=Mus musculus OX=10090 GN=Mcu PE=1 SV=2	Ccdc109a; Mcu	39.7	17	9	1706.4	3056.8	1533.5	1521	1.794	1.009	0.84318	0.0129262	0.156272	0.900926	0.806118	0.0453108	26.04	13.87	14.46	11.87	6.1	3.95	1706.4	1343.3	1776.7	3104	3535	2647.2	3010.4	1584.2	1484.5	1436.9	1643.6	1456.1	1551.3	1590.5	1491.3	1537.3
Q8VCX5	Calcium uptake protein 1, mitochondrial OS=Mus musculus OX=10090 GN=Micu1 PE=1 SV=1	Micu1	54.3	11	10	374.5	629.3	368.8	382.2	1.791	1.06	0.840765	0.0840643	0.135389	0.452376	0.868416	0.344501	28.86	21.81	11.03	14.14	8.14	5.66	385	312.1	374.5	638.2	787.8	573.8	620.4	361.9	383.4	317.9	375.9	393.6	388.4	376.1	346.1	359.775
Q8CD10	Calcium uptake protein 2, mitochondrial OS=Mus musculus OX=10090 GN=Micu2 PE=1 SV=2	Efha1; Micu2	49.4	3	3	98.9	145.9	84.2	85	1.682	0.994	0.750178	-0.00868224	0.215556	0.722769	0.666439	0.141	35.35	21.05	17.28	8.57	13.8	4.9	98.9	76.2	107.8	146	166.2	135.8	145.8	96.5	86.4	68.8	82	80.1	82.1	88.3	88	83.425
Q78WH7	Calcium/calmodulin-dependent protein kinase II inhibitor 2 OS=Mus musculus OX=10090 GN=Camk2n2 PE=1 SV=1	Camk2n2	8.6	1	1	9.9	5.6	12.6	13.1	0.504	1.039	-0.988504	0.0551957	0.0233305	0.956862	1.63208	0.0191509	36.84	37.65	31.57	19.61	36.16	25.37	9.9	8.2	14.8	3.8	5.9	5.3	6.2	14.1	7.1	17.9	11.3	11.8	8.6	15.9	14.6	12.6
Q91YS8	Calcium/calmodulin-dependent protein kinase type 1 OS=Mus musculus OX=10090 GN=Camk1 PE=1 SV=1	Camk1	41.6	4	4	108.5	101.6	142.7	138.4	0.961	0.972	-0.0573917	-0.0409718	0.574318	0.610541	0.240848	0.214285	16.63	14.25	8.38	14.39	12.32	3.27	113.6	96.3	108.5	106.8	127.6	94	96.6	150.2	155.7	117.3	135.5	131.9	139.6	137.3	142.6	139.675
P11798	Calcium/calmodulin-dependent protein kinase type II subunit alpha OS=Mus musculus OX=10090 GN=Camk2a PE=1 SV=2	Camk2a	54.1	6	1	13.7	12.7	18.5	17.6	0.998	0.975	-0.00288828	-0.0365259	0.802641	0.6474	0.0954789	0.188827	22.86	20.75	19.89	13.1	20.69	12.24	15.1	10.1	13.7	13.3	15.6	11.6	12.2	19.2	17.9	12.5	21	18.9	15.6	16.4	20.3	17.65
P28652	Calcium/calmodulin-dependent protein kinase type II subunit beta OS=Mus musculus OX=10090 GN=Camk2b PE=1 SV=2	Camk2b	60.4	12	6	834.9	695.8	829.1	825.1	0.772	1.025	-0.373327	0.0356239	0.123301	0.697239	0.909032	0.156618	35.37	20.59	11.1	15.35	6.46	9.49	834.9	736.8	921.1	563.9	659	812.6	734.8	824.8	833.5	888.9	758.7	825.9	824.3	959	770.7	826.475
Q6PHZ2	Calcium/calmodulin-dependent protein kinase type II subunit delta OS=Mus musculus OX=10090 GN=Camk2d PE=1 SV=1	Camk2d	56.3	16	5	389.6	932.3	398.5	380.1	2.344	0.952	1.22897	-0.0709665	0.0158316	0.229862	1.80047	0.638533	26.42	16.46	1.34	17.67	4.63	5.4	395	384.5	389.6	915.1	1085.6	696.9	949.9	370.4	391.4	405.8	411.4	371.3	389.1	368.4	413.7	394.75
Q923T9	Calcium/calmodulin-dependent protein kinase type II subunit gamma OS=Mus musculus OX=10090 GN=Camk2g PE=1 SV=1	Camk2g	59.6	13	6	455.8	374.6	576.8	614.3	0.892	1.031	-0.164884	0.0440443	0.287419	0.681446	0.541485	0.166568	34.91	21.14	12.19	8.38	13.72	3.56	467.2	371	455.8	392.5	388.8	326	361	616.3	639.1	468.4	539.8	627.2	583.1	628	601.7	565.9
Q8CGU1	Calcium-binding and coiled-coil domain-containing protein 1 OS=Mus musculus OX=10090 GN=Calcoco1 PE=1 SV=2	Calcoco1	77.2	3	3	10.8	18.4	5.6	6.4	1.713	1.073	0.776525	0.10165	0.164642	0.754269	0.78346	0.122474	36.98	41.43	47.31	11.47	50.42	30.6	5	14.3	10.8	15.5	20.4	17.8	19.1	4.9	5.3	12.6	6	6.1	6.8	4.7	9.6	7.2
Q8BH59	Calcium-binding mitochondrial carrier protein Aralar1 OS=Mus musculus OX=10090 GN=Slc25a12 PE=1 SV=1	Slc25a12	74.5	55	20	4793.7	5357.2	5093.2	5567.2	1.146	1.06	0.196607	0.0840643	0.877676	0.24671	0.0566658	0.607813	33.78	19.77	26.5	11.42	12.52	8.04	4793.7	3181.9	5506.5	5942.8	4523.4	5167.6	5553.9	4935	4610.9	5256.4	6134.2	5391.6	5111.6	5748.5	6151.5	5234.12
Q9QXX4	Calcium-binding mitochondrial carrier protein Aralar2 OS=Mus musculus OX=10090 GN=Slc25a13 PE=1 SV=1	Slc25a13	74.4	11	2	61.1	98.8	51.5	49.8	1.615	1.057	0.691534	0.0799754	0.268566	0.676701	0.570949	0.169603	31.53	36.83	11.82	24.93	20.85	17.34	57.5	61.1	71.9	109.1	131.9	73.6	89.5	55.7	48.2	34	55.1	45.4	54.5	43	62.5	48.25
Q8BMD8	Calcium-binding mitochondrial carrier protein SCaMC-1 OS=Mus musculus OX=10090 GN=Slc25a24 PE=1 SV=1	Slc25a24	52.9	2	1	197.7	181.6	267.4	230.7	0.836	0.861	-0.258425	-0.215915	0.219378	0.00759273	0.658807	2.1196	20.18	10.03	13.69	13.36	8.12	3.64	197.2	248.3	197.7	190.3	144.8	173.4	198.1	280.7	245.2	291.7	254.8	222.7	237.7	237.8	223.8	268.1
Q06138	Calcium-binding protein 39 OS=Mus musculus OX=10090 GN=Cab39 PE=1 SV=2	Cab39	39.8	13	9	938.2	1138.1	993.2	1074.4	1.291	1.1	0.368489	0.137504	0.81826	0.0392281	0.0871089	1.4064	21.01	12.14	17.4	5.99	10.32	3.02	938.2	694	969.7	1224.5	1098.9	1077.7	1178.6	966	1021.2	850.9	1090.8	1058.4	1090.6	1043.5	1115.9	982.225
Q8K1N1	Calcium-independent phospholipase A2-gamma OS=Mus musculus OX=10090 GN=Pnpla8 PE=1 SV=1	Pnpla8	87.3	5	5	34.9	42.1	30.7	29.1	1.108	0.976	0.147958	-0.0350469	0.993594	0.649507	0.00279107	0.187416	31.59	38.74	4.36	19.23	14.46	23.59	34.9	34.5	37.4	44	47.7	29.7	40.2	30.5	36.1	25.2	30.9	26.8	31.6	26.7	42.8	30.675
Q9CR86	Calcium-regulated heat stable protein 1 OS=Mus musculus OX=10090 GN=Carhsp1 PE=1 SV=1	Carhsp1	16.1	1	1	64	56.6	66.5	66.3	0.882	0.992	-0.181149	-0.011588	0.40026	0.692209	0.397658	0.159763	25.47	15.35	29.5	13.46	13.68	7.99	64	96.9	56.7	51.9	54.3	59	69.8	57.9	79.1	70.4	62.9	64.5	68.2	71.5	59.2	67.575
Q9CXW3	Calcyclin-binding protein OS=Mus musculus OX=10090 GN=Cacybp PE=1 SV=1	Cacybp	26.5	7	6	402.2	559.4	478.1	473.7	1.25	1	0.321928	0	0.850805	0.83399	0.0701701	0.0788394	23.92	14.95	12.75	10.82	4.83	7.21	396.3	494.3	402.2	577.9	633.8	489.8	541.5	496	489.4	445.6	467	464.1	513.4	432.1	483.6	474.5
Q6P8Y1	Calcyphosin-like protein OS=Mus musculus OX=10090 GN=Capsl PE=2 SV=4	Capsl	24.1	1	1	17.9	17.6	18.3	19.5	0.915	1.1	-0.128156	0.137504	0.569657	0.581048	0.244386	0.235788	14.09	9.95	10.92	9.43	9.06	10.34	17.2	21	17.9	16.9	18.7	15	18.2	16.4	19.7	17.3	19.5	22.8	18.9	18.1	20.2	18.225
A2AHC3	Calmodulin-regulated spectrin-associated protein 1 OS=Mus musculus OX=10090 GN=Camsap1 PE=1 SV=1	Camsap1	175.8	4	4	11.4	17.6	10.6	12.1	1.681	1.157	0.74932	0.210389	0.185535	0.415292	0.731573	0.381646	25.09	62.8	16.67	17.38	52.62	18.46	11.4	9.4	13.1	15.7	22.3	15.8	19.7	14	18	4.9	8	14.9	13.6	10.1	10.8	11.225
Q8C1B1	Calmodulin-regulated spectrin-associated protein 2 OS=Mus musculus OX=10090 GN=Camsap2 PE=1 SV=3	Camsap2	164.2	1	1	26	16.8	25.8	27.3	0.582	1.027	-0.780909	0.0384362	0.0403773	0.981958	1.39386	0.00790687	28.76	28.2	24.15	21.91	22.86	8.34	26	37.9	25	15.5	12.7	18.1	21.4	29.9	30.7	18.8	22.2	26.3	24.1	28.3	29.1	25.4
P35564	Calnexin OS=Mus musculus OX=10090 GN=Canx PE=1 SV=1	Canx	67.2	46	22	2618.5	4639.3	3331.5	3282.2	1.882	1	0.912267	0	0.120373	0.938946	0.919472	0.0273594	22.27	14.79	5.92	9.33	4.77	2.24	2765.3	2455.9	2618.5	4441.7	5412.6	4492.9	4790.4	3373.3	3372.2	3043.1	3291.2	3304.4	3323.8	3260.3	3160.2	3269.95
O88456	Calpain small subunit 1 OS=Mus musculus OX=10090 GN=Capns1 PE=1 SV=1	Capns1	28.4	9	5	321.2	318.7	336.5	341.6	1.034	0.996	0.0482362	-0.00578235	0.62404	0.736894	0.204787	0.132595	18.22	16.16	11.54	8.77	6.11	4.39	325	262.6	321.2	284.7	352.6	314.7	322.7	322.2	370.2	331.2	341.8	358.5	327.5	351.6	331.8	341.35
O35350	Calpain-1 catalytic subunit OS=Mus musculus OX=10090 GN=Capn1 PE=1 SV=1	Capn1	82.1	27	20	1636.9	1373.3	2029.3	2049	0.835	1.049	-0.260152	0.0690147	0.412511	0.349118	0.384564	0.457027	28.72	13.43	12.29	2.91	6.52	0.99	1636.9	1333.9	1686.4	1387	1307.7	1359.7	1395.7	2092.9	2160.5	1864.1	1967.6	2038.4	2056.5	2041.6	2082.8	2021.28
O08529	Calpain-2 catalytic subunit OS=Mus musculus OX=10090 GN=Capn2 PE=1 SV=4	Capn2	79.8	28	19	1158.4	1545.4	1412.2	1395.5	1.271	0.988	0.345964	-0.0174171	0.775405	0.75126	0.110472	0.12421	27.33	20.52	8.67	12.6	11.06	3.7	1320	1125.6	1158.4	1526.3	1721.2	1260.6	1564.8	1530.9	1508.9	1209.7	1321.7	1361.6	1474.5	1420.8	1370.6	1392.8
Q64691	Calpain-3 OS=Mus musculus OX=10090 GN=Capn3 PE=1 SV=2	Capn3	94.2	24	17	1159.6	1211.5	1582.2	1624.3	1.062	1.086	0.0867838	0.119024	0.755398	0.0981227	0.121824	1.00823	24.11	21.05	3.55	6.74	10.76	1.89	1223.1	1159.6	1144.3	1230.2	1149.1	1193.1	1342.5	1765.6	1642.8	1368.4	1523.8	1601.9	1631.3	1617.3	1673.6	1575.15
Q9R1S8	Calpain-7 OS=Mus musculus OX=10090 GN=Capn7 PE=2 SV=1	Capn7	92.5	3	3	20.6	10.7	13.7	11.8	0.531	0.826	-0.913216	-0.275786	0.0301167	0.0910534	1.52119	1.0407	57.49	16.68	23.45	52.77	10.36	25.53	13.5	21.4	20.6	10.2	5	19.6	11.2	14.1	13.3	16.3	13.1	10.7	10.9	12.7	17.9	14.2
P51125	Calpastatin OS=Mus musculus OX=10090 GN=Cast PE=1 SV=2	Cast	84.9	24	20	2056.5	2222.8	1907.3	1983.5	1.012	1.018	0.0172093	0.0257376	0.842972	0.753169	0.0741866	0.123108	40.06	18.69	32.76	8.52	11.73	2.56	1666.8	3109	2056.5	1942.2	2171.8	2274.9	2379.3	1717.8	2155.5	2083.4	1746.1	2010.3	1985.7	1894.8	1981.3	1925.7
Q08093	Calponin-2 OS=Mus musculus OX=10090 GN=Cnn2 PE=1 SV=1	Cnn2	33.1	6	3	148.7	132.9	152.8	155.2	0.868	0.999	-0.204233	-0.00144342	0.33995	0.880822	0.468585	0.0551118	31.75	26.98	2.91	6.98	7.17	3.82	148.7	147	155.3	126.3	122.4	139.7	140.5	152.6	152.9	168.1	141.2	146.2	152	158.4	158.4	153.7
Q9DAW9	Calponin-3 OS=Mus musculus OX=10090 GN=Cnn3 PE=1 SV=1	Cnn3	36.4	7	4	100.9	103.1	178	168.4	1.058	0.942	0.0813396	-0.086201	0.814985	0.315661	0.0888501	0.500779	22.01	16.98	8.17	15.54	16.92	13.09	100.7	115.8	100.9	98.5	98.4	107.9	134.6	172.6	183.6	187.9	126.2	161.2	178.1	176	132.1	167.575
P14211	Calreticulin OS=Mus musculus OX=10090 GN=Calr PE=1 SV=1	Calr	48	36	18	3702	5466.9	5409	5186.4	1.384	0.984	0.468844	-0.0232698	0.493155	0.682376	0.307016	0.165976	24.63	15.05	21.2	4.91	7.48	7.32	3667.4	5226.5	3702	5489.3	5979.6	5444.6	5382.5	5297.5	5522.8	5603.6	4727.4	4795.1	5494.2	5500.2	4895.9	5287.83
Q9D9Q6	Calreticulin-3 OS=Mus musculus OX=10090 GN=Calr3 PE=1 SV=2	Calr3	44.2	1	1	342.2	296.4	353.4	369.6	0.852	1.006	-0.231075	0.00863031	0.234288	0.860904	0.630249	0.0650454	15.98	12.82	19.5	12.87	19.43	6.28	425	288.8	342.2	337.4	327.4	268.3	263.9	369.3	390	242.8	338.2	372.6	370.3	325.6	368.9	335.075
O09165	Calsequestrin-1 OS=Mus musculus OX=10090 GN=Casq1 PE=1 SV=3	Casq1	46.3	20	6	2488.8	1017.4	2747.7	2981	0.441	1.013	-1.18115	0.0186342	0.0111542	0.838056	1.95256	0.0767267	34.43	22.96	8.64	60.73	11.73	9.06	2189.6	2593.1	2488.8	1020.5	250.1	1750.5	1014.3	2571.7	2683.7	3328	2813.3	2816.9	2698.4	3268.1	3154.7	2849.18
O09161	Calsequestrin-2 OS=Mus musculus OX=10090 GN=Casq2 PE=1 SV=3	Casq2	48.1	33	12	3614.9	4639.7	2948.8	2735.5	1.441	0.905	0.52707	-0.14401	0.42365	0.0308409	0.372993	1.51087	32.4	35.3	16.56	17.18	19.61	12.66	3734.3	3614.9	2717.5	5043.3	5841.4	4020.8	4268.4	3620.4	3154.7	2261.4	2756.4	2964	3156.9	2524.6	2422.4	2948.22
O35887	Calumenin OS=Mus musculus OX=10090 GN=Calu PE=1 SV=1	Calu	37	11	8	1728.3	1548.7	2207.3	2277.6	0.904	1.037	-0.145605	0.0524159	0.607124	0.485518	0.216722	0.313794	24.9	20.1	16.9	20.71	9.35	12.24	1553.5	1728.3	2148.6	1335.8	1357.6	1766.6	2029.5	1943	2366.9	2337.5	2084.3	2282.2	1763.4	2273	2315.9	2182.93
P05132	cAMP-dependent protein kinase catalytic subunit alpha OS=Mus musculus OX=10090 GN=Prkaca PE=1 SV=3	Prkaca	40.5	22	7	810.4	848.2	1000	1079	1.06	1.079	0.0840643	0.109695	0.661285	0.101402	0.179612	0.993953	23.03	17.24	16.08	9.8	6.56	2.65	810.4	655.2	907.3	737.5	823.3	873.9	932.2	1087.1	1030.6	938	970.3	1079.5	1078.5	1100.1	1032.8	1006.5
P68181	cAMP-dependent protein kinase catalytic subunit beta OS=Mus musculus OX=10090 GN=Prkacb PE=1 SV=2	Prkacb	40.7	12	1	23.2	28.6	32.1	33.1	1.222	1.062	0.289244	0.0867838	0.737254	0.694952	0.132383	0.158045	32.95	14.36	25.88	27.64	11.9	9.68	28.2	16.5	23.2	29.5	27.6	17.1	35.3	30	26.6	34.3	34.3	33.2	32.9	28.7	36.5	31.3
P63248	cAMP-dependent protein kinase inhibitor alpha OS=Mus musculus OX=10090 GN=Pkia PE=1 SV=2	Pkia	8	3	2	69.8	54.5	37.8	43.4	0.75	1.186	-0.415037	0.246104	0.178902	0.086091	0.747386	1.06504	23.26	40.42	10.77	18.49	34.03	29.75	69.8	65.8	80.8	42.6	50.8	66.1	58.5	41.8	55.6	34.3	24.1	65.2	50.2	34.6	37.5	38.95
Q9DBC7	cAMP-dependent protein kinase type I-alpha regulatory subunit OS=Mus musculus OX=10090 GN=Prkar1a PE=1 SV=3	Prkar1a	43.2	16	11	1255	1632.5	1730	1795.3	1.26	1.014	0.333424	0.0200577	0.752371	0.818192	0.123568	0.0871446	19.58	11.99	12.17	5.75	5.46	7.78	1145.4	1453.9	1255	1621.1	1795.1	1574.6	1644	1720.1	1891.4	1668.4	1740	1555.7	1799.9	1868.5	1790.7	1754.97
P12367	cAMP-dependent protein kinase type II-alpha regulatory subunit OS=Mus musculus OX=10090 GN=Prkar2a PE=1 SV=2	Prkar2a	45.4	28	10	2119.9	2031.4	2070.9	2090.9	0.933	1.039	-0.100051	0.0551957	0.670819	0.463438	0.173394	0.334008	10.51	18.09	2.71	5.87	11.94	7.33	2118.4	2220.3	2119.9	2149.6	2103.4	1895.2	1961.9	2184.4	2185.3	1680.7	1963.2	2161.5	2254	1906.4	2022.6	2003.4
P31324	cAMP-dependent protein kinase type II-beta regulatory subunit OS=Mus musculus OX=10090 GN=Prkar2b PE=1 SV=3	Prkar2b	46.1	7	1	7.8	9.5	9	7.8	1.136	0.837	0.183963	-0.2567	0.976805	0.165788	0.010192	0.780447	75.36	74.86	79.15	50.53	31.39	53.07	5.3	22.9	7.8	6.3	8.6	19.1	10.5	7	6.9	12.6	11.5	5.6	3.5	12.8	10.8	9.5
P56212	cAMP-regulated phosphoprotein 19 OS=Mus musculus OX=10090 GN=Arpp19 PE=1 SV=2	Arpp19	12.3	8	3	409.9	515	416.9	408	1.323	1.078	0.403813	0.108357	0.694874	0.262566	0.158094	0.580761	24.4	21.5	27.12	6.35	14.98	12.08	281.4	494.2	409.9	468.3	546.9	511.8	518.3	309.3	442.7	417	416.9	368.4	367.2	451.8	455.6	396.475
Q8VI47	Canalicular multispecific organic anion transporter 1 OS=Mus musculus OX=10090 GN=Abcc2 PE=1 SV=2	Abcc2	173.6	1	1	45.7	48.9	37.2	42.1	1.031	1.158	0.0440443	0.211635	0.819569	0.16313	0.0864146	0.787465	24.36	14.81	21.49	9.07	8.63	23.26	45.7	61	40.7	50.2	48.4	40.9	49.4	38.2	41.4	33.8	36.1	42.5	62.6	41.8	39.2	37.375
Q922J3	CAP-Gly domain-containing linker protein 1 OS=Mus musculus OX=10090 GN=Clip1 PE=1 SV=1	Clip1	155.7	73	46	4992.5	5336.1	4635.5	4386	1.101	0.99	0.138814	-0.0144996	0.966813	0.774517	0.0146576	0.110969	31.23	20.05	17.08	9.58	11.6	7.21	4992.5	6297.5	4564.5	4662.1	5903.1	5374.5	5297.9	4624.6	5083.3	4646.4	3819.5	4503.5	4813.4	4073.1	4271.5	4543.45
Q60865	Caprin-1 OS=Mus musculus OX=10090 GN=Caprin1 PE=1 SV=2	Caprin1	78.1	11	7	1035.8	1123.1	1123.3	1096.8	1.227	1.008	0.295135	0.0114956	0.91278	0.907785	0.039634	0.042017	32.96	12.52	14.26	6.93	7.21	3.35	914.5	1213.6	1035.8	1084.7	1103.3	1261.8	1143.3	1043.3	1129	1241.2	1117.5	1068.1	1154.5	1105.8	1087.8	1132.75
Q3UZA1	CapZ-interacting protein OS=Mus musculus OX=10090 GN=Rcsd1 PE=1 SV=1	Rcsd1	44.1	10	8	251.3	145.8	220.8	243	0.661	1.099	-0.597278	0.136191	0.0351937	0.231673	1.45353	0.635124	37.49	26.04	25.4	18.77	18.25	2.36	172	290.6	251.3	139.2	125.3	191.6	152.7	184.8	283	230.6	211.4	246	240.1	251	238.4	227.45
Q99MZ3	Carbohydrate-responsive element-binding protein OS=Mus musculus OX=10090 GN=Mlxipl PE=1 SV=1	Mlxipl	94.8	1	1	89.8	75.8	69.2	69	0.836	0.946	-0.258425	-0.0800879	0.292735	0.325398	0.533525	0.487585	10.19	14.09	10.4	4.26	9.59	8.11	85.4	103.9	89.8	77.8	73.8	79.4	72.6	65.7	79.5	72.9	65.1	73.2	68.6	60.1	69.4	70.8
P13634	Carbonic anhydrase 1 OS=Mus musculus OX=10090 GN=Ca1 PE=1 SV=4	Car1	28.3	5	4	534	736.1	411.7	372.8	1.33	0.937	0.411426	-0.093879	0.693443	0.133083	0.158989	0.875877	19.81	13.89	13.37	14.03	18.49	11.18	465.2	534	608.5	693.6	623.3	861.8	781.1	409.6	413.7	420.7	274.6	370.8	308	374.8	405.1	379.65
P00920	Carbonic anhydrase 2 OS=Mus musculus OX=10090 GN=Ca2 PE=1 SV=4	Car2	29	18	9	2635.6	3236.1	2072	2075.9	1.181	0.995	0.240009	-0.00723157	0.812371	0.858555	0.0902456	0.0662319	27.37	21.98	7.75	15.42	4.5	14.05	2498.7	2906.7	2635.6	3324.4	2609.9	3815.1	3150.2	2145.2	2084.8	2059.3	1926	2329	1642.8	2058.7	2093.3	2053.82
P16015	Carbonic anhydrase 3 OS=Mus musculus OX=10090 GN=Ca3 PE=1 SV=3	Car3	29.3	112	16	29885.6	5300.6	15102.6	13610.2	0.18	0.878	-2.47393	-0.187707	3.89053e-07	0.00515269	6.40999	2.28797	74.85	42.03	42.72	16.53	29.06	22.69	30498.1	29885.6	12278.5	5909	5427.4	3928.4	5176.8	20826.8	17524.4	13015.5	10759.7	15067.6	15594.3	12293.8	9162.5	15531.6
Q64444	Carbonic anhydrase 4 OS=Mus musculus OX=10090 GN=Ca4 PE=1 SV=1	Car4	34.3	6	6	176.2	249.7	211.8	210	1.459	1.007	0.54498	0.0100637	0.40406	0.907886	0.393555	0.0419687	32.76	21.52	12.86	13.82	7.43	8.37	193.3	176.2	149.2	257	302.2	218.4	242.6	212.1	211.6	226	188.4	207.1	212.9	229.4	187	209.525
P48758	Carbonyl reductase [NADPH] 1 OS=Mus musculus OX=10090 GN=Cbr1 PE=1 SV=3	Cbr1	30.6	17	10	1011.2	1130.9	924	860.7	1.062	0.965	0.0867838	-0.0513992	0.730312	0.326464	0.136492	0.486165	25.87	18.43	8.99	11.5	9.98	3.42	951.2	1133.2	1011.2	1243.6	1147.5	1114.5	937.7	980.7	950.1	776.4	898.7	853.5	879.2	812.5	867.8	901.475
P08074	Carbonyl reductase [NADPH] 2 OS=Mus musculus OX=10090 GN=Cbr2 PE=1 SV=1	Cbr2	25.9	4	3	23.3	12.2	23.1	23	0.524	1.022	-0.932361	0.0313952	0.0206955	0.976775	1.68412	0.0102054	40.4	32.27	43.89	10.99	22.46	21.37	26.7	23.3	10.1	14.6	11.4	12.3	12.1	18.2	20.8	25.7	30.3	25	19.1	30.8	21.2	23.75
Q8K354	Carbonyl reductase [NADPH] 3 OS=Mus musculus OX=10090 GN=Cbr3 PE=1 SV=1	Cbr3	30.9	1	1	109.4	99.7	100.4	112.2	0.938	1.131	-0.0923402	0.177599	0.52212	0.178372	0.28223	0.748673	14.62	13.9	8.42	19.38	10.27	5.76	113.6	109.4	96.4	137.5	91.3	101.5	97.9	107.6	105.4	85.5	95.6	121.3	107.8	116.3	108.2	98.525
Q91VT4	Carbonyl reductase family member 4 OS=Mus musculus OX=10090 GN=Cbr4 PE=1 SV=2	Cbr4	25.4	7	5	937.4	1081.8	836.2	817.9	1.151	0.989	0.202888	-0.0159576	0.89821	0.672306	0.0466222	0.172433	20.31	11.3	13.16	6.68	6.55	3.86	937.4	768.2	996.7	1171.5	1107.7	1001.8	1056.5	869.2	804.5	787.7	905.5	823.3	812.7	799.1	872.4	841.725
P23953	Carboxylesterase 1C OS=Mus musculus OX=10090 GN=Ces1c PE=1 SV=4	Ces1c	61	18	9	1455.2	1709.8	1632.6	1698.9	1.1	1.095	0.137504	0.130931	0.994079	0.0659659	0.00257916	1.18068	35.57	35.34	24.92	12.36	17.41	18.6	2129.2	1455.2	1380.4	2035.9	1550.6	1803.2	1621.3	1807.1	1832	1255.7	1475	1988.9	2004	1451.2	1434.4	1592.45
Q8VCT4	Carboxylesterase 1D OS=Mus musculus OX=10090 GN=Ces1d PE=1 SV=1	Ces1d	61.7	10	4	351.8	297	388.2	392.2	0.706	1.028	-0.50226	0.0398403	0.0586775	0.840138	1.23153	0.0756495	81.37	37.66	73.35	38.72	35.75	32.83	233.8	923.6	351.8	134.1	258	374.9	341.8	252	321.3	572.2	469	329.2	264.2	558.4	467.1	403.625
Q8R1G2	Carboxymethylenebutenolidase homolog OS=Mus musculus OX=10090 GN=Cmbl PE=1 SV=1	Cmbl	27.9	10	7	1121.9	949.2	1412.7	1460.5	0.76	1.049	-0.395929	0.0690147	0.151614	0.349643	0.819262	0.456375	22.88	19.4	11.84	22.89	15.34	3.43	1358.2	1121.9	1105.1	988.5	604.4	1074.9	911.4	1500.3	1625.4	1330.2	1131.4	1456.5	1523.8	1401.1	1464.4	1396.82
Q00493	Carboxypeptidase E OS=Mus musculus OX=10090 GN=Cpe PE=1 SV=2	Cpe	53.2	1	1	10.2	14.8	9.6	10.8	1.601	1.017	0.678973	0.0243197	0.274919	0.937815	0.560795	0.0278827	26.82	56.95	25.71	18.97	39.37	16.21	7.1	10.2	12	18.8	16.7	12.7	13.2	5.6	13.2	7.3	12.7	8.1	11.4	11.9	10.3	9.7
Q80V42	Carboxypeptidase M OS=Mus musculus OX=10090 GN=Cpm PE=1 SV=2	Cpm	50.5	1	1	16.4	26.7	21.2	25.2	1.54	1.143	0.62293	0.192825	0.305835	0.339532	0.514513	0.469119	27.81	25.35	27.23	27.01	16.9	15.84	25.6	16.4	16.4	27.7	38.6	20.5	25.8	25.7	19.8	22.6	17.4	27.4	23.5	26.9	19.1	21.375
Q9WVJ3	Carboxypeptidase Q OS=Mus musculus OX=10090 GN=Cpq PE=1 SV=1	Cpq; Pgcp	51.8	3	2	38	35.9	37.6	34.4	0.894	0.921	-0.161653	-0.118727	0.469957	0.292804	0.327942	0.533423	29.42	28.52	11.03	6.72	14.95	11	38.9	38	31.5	36.3	32.8	38.6	35.5	37	38.3	27.9	39.8	30.6	38.8	36.6	32.3	35.75
Q8R4V4	Carboxypeptidase Z OS=Mus musculus OX=10090 GN=Cpz PE=2 SV=2	Cpz	73.7	1	1	105.9	95.1	97.8	98.7	0.963	0.995	-0.0543923	-0.00723157	0.600107	0.780452	0.221771	0.107654	17.22	17.19	13.84	11.47	22.4	9.3	105.9	84.5	110.6	102.1	106.5	83.4	88.6	114.1	102.7	65	93.1	103.1	101.3	83.3	96.2	93.725
D3Z1D3	Cardiac-enriched FHL2-interacting protein OS=Mus musculus OX=10090 GN=CEFIP PE=1 SV=1	3425401B19Rik	154.4	7	7	147.6	132.9	140.8	149.8	0.863	1.063	-0.212568	0.0881416	0.334968	0.486324	0.474997	0.313074	34.93	29.36	15.77	8.84	8.05	5.5	117.5	161.3	147.6	115.5	128.8	137.3	141.7	145.4	157.4	136.2	131.3	144.9	154.8	139.5	156.7	142.575
Q80ZM8	Cardiolipin synthase (CMP-forming) OS=Mus musculus OX=10090 GN=Crls1 PE=1 SV=1	Crls1	32.5	1	1	6.6	50.9	6.4	5.2	7.38	0.817	2.88362	-0.291592	1.8867e-09	0.16316	8.7243	0.787387	31.7	28.36	24.43	24.93	8.9	50.15	5.1	8.4	6.6	50.1	59.9	31.4	51.7	6.9	6.8	5.8	6	5.7	11.4	4.4	4.6	6.375
Q70KF4	Cardiomyopathy-associated protein 5 OS=Mus musculus OX=10090 GN=Cmya5 PE=1 SV=2	Cmya5	412.8	116	83	9119.9	5378.1	7556.7	7502.4	0.657	0.982	-0.606035	-0.0262051	0.15707	0.658195	0.803906	0.181645	39.27	16.97	15.59	24.65	4.88	4.04	7306.5	10000.8	9119.9	5136.6	4877.4	8070.8	5631	7324.6	7900.6	7796.1	7134.3	7434.1	7611.9	6962	7571.3	7538.9
P47934	Carnitine O-acetyltransferase OS=Mus musculus OX=10090 GN=Crat PE=1 SV=3	Crat	70.8	59	21	7056.6	6143.9	6944.7	6702.7	0.856	0.975	-0.224317	-0.0365259	0.502729	0.551	0.298666	0.258848	25.67	23.74	17.27	8.53	16.61	7.66	7056.6	6509.1	8980.1	6110.5	6177.4	6938.1	5658.6	7555.6	5956.8	6383.3	8571.8	6893.1	6517.6	6288.2	7480.2	7116.88
P97742	Carnitine O-palmitoyltransferase 1, liver isoform OS=Mus musculus OX=10090 GN=Cpt1a PE=1 SV=4	Cpt1a	88.2	7	1	74.9	59.3	54.5	50.4	0.792	0.913	-0.336428	-0.131313	0.237661	0.15722	0.624041	0.803493	12.41	13.17	13.23	5.06	10.09	9.93	86.3	66.3	74.9	63.5	57.7	61	57	61.9	57.9	50	51.3	55.6	54.1	45.7	46.8	55.275
Q924X2	Carnitine O-palmitoyltransferase 1, muscle isoform OS=Mus musculus OX=10090 GN=Cpt1b PE=1 SV=1	Cpt1b	88.2	69	20	5599.7	5806.7	5986.4	5828.8	0.987	0.989	-0.018878	-0.0159576	0.789382	0.757783	0.102713	0.120455	33.32	21.42	29.44	9.57	15.5	4.42	5599.7	3788.6	6995.1	5728.9	4797.6	5885.5	5941.5	5954.4	5070.1	6018.6	7362.4	5685.5	5694.1	5966.7	6232.4	6101.38
P52825	Carnitine O-palmitoyltransferase 2, mitochondrial OS=Mus musculus OX=10090 GN=Cpt2 PE=1 SV=2	Cpt2	73.9	47	27	5751.9	6177.5	5618.1	5420.4	1.028	0.958	0.0398403	-0.0619024	0.879549	0.333718	0.0557398	0.47662	27.9	18.55	18.52	6.29	10.96	7.65	5751.9	5051.2	7232.5	6463.2	5985.8	6375.2	5627.5	5858	5388.1	4968.2	6409.8	5188.2	5663.1	4920.1	5809	5656.02
Q80UY1	Carnosine N-methyltransferase OS=Mus musculus OX=10090 GN=Carnmt1 PE=1 SV=1	2410127L17Rik; Carnmt1	46.3	15	7	539	502.7	635.2	644.7	0.885	0.98	-0.176251	-0.0291463	0.294983	0.526693	0.530203	0.278442	29.86	16.37	14.86	9.1	4.61	6.47	539	514.2	673.2	502	438.8	503.4	549.2	622.8	647.8	601.3	668.5	662.5	589.4	627.4	684	635.1
Q66K08	Cartilage intermediate layer protein 1 OS=Mus musculus OX=10090 GN=Cilp PE=1 SV=1	Cilp	132.2	4	4	115.4	32.6	18.8	19.8	0.413	1.258	-1.27579	0.331132	0.00119581	0.0939317	2.92234	1.02719	74.17	93.38	44.3	97.17	68.95	92.24	77.6	188.4	115.4	64	5.1	107.1	16.6	12.6	5.2	28.1	36.2	60.9	5.2	8	49.1	20.525
D3Z7H8	Cartilage intermediate layer protein 2 OS=Mus musculus OX=10090 GN=Cilp2 PE=1 SV=1	Cilp2	125.9	29	16	1907.8	1613.2	1627.7	1554.4	0.837	0.956	-0.2567	-0.0649175	0.463014	0.309037	0.334406	0.509989	52.43	30.06	35.6	14.22	51.95	11.88	1520.1	2989.6	1907.8	1530.4	1267.6	1700.4	1766.9	1537.6	1723.2	3805.1	1502.6	1919.4	1549.8	1559.1	1498.1	2142.12
Q9R0G6	Cartilage oligomeric matrix protein OS=Mus musculus OX=10090 GN=Comp PE=1 SV=2	Comp	82.3	38	20	1336.9	1141.6	704.3	575.3	0.815	0.802	-0.295128	-0.318326	0.283644	1.19644e-06	0.547227	5.92211	38.83	34.97	29.91	15.23	25.27	14.06	1336.9	1813	990.7	1184.6	843.4	1100.2	1198.8	789.6	960.1	628.2	542.2	471.4	652.5	612.5	540.4	730.025
Q8BK63	Casein kinase I isoform alpha OS=Mus musculus OX=10090 GN=Csnk1a1 PE=1 SV=2	Csnk1a1	38.9	2	2	75.5	82.2	101.2	97.4	1.169	0.991	0.225275	-0.013043	0.955214	0.741262	0.0198994	0.130028	17.03	18.47	10.27	12.82	13.35	7.69	75.5	84.4	68.8	75.7	96.4	74.2	89.2	111.1	97.9	80.5	104.5	96.5	88.6	98.3	106.9	98.5
Q60737	Casein kinase II subunit alpha OS=Mus musculus OX=10090 GN=Csnk2a1 PE=1 SV=2	Csnk2a1	45.1	6	5	282.5	330	287.1	310.1	1.131	1.118	0.177599	0.16092	0.865187	0.0907926	0.0628899	1.04195	28.86	21.32	6.78	10.75	9.65	3.43	309.8	282.5	272	339.8	363.5	280.6	320.4	298.5	313	250.1	276.1	307.8	319.1	312.5	294.1	284.425
P67871	Casein kinase II subunit beta OS=Mus musculus OX=10090 GN=Csnk2b PE=1 SV=1	Csnk2b	24.9	5	4	239.1	311.8	273.3	281.9	1.232	1.035	0.301002	0.0496308	0.860745	0.7462	0.0651255	0.127145	37.22	26.83	9.3	12.54	11.75	8.04	262.2	239.1	217.7	330.9	372.6	284.4	293.8	293.6	310.5	241.8	254.4	319.7	293.1	271	270.7	275.075
Q60649	Caseinolytic peptidase B protein homolog OS=Mus musculus OX=10090 GN=Clpb PE=1 SV=1	Clpb	76	4	3	54.5	95.6	73	77.1	1.683	1.01	0.751035	0.0143553	0.234585	0.833817	0.629699	0.078929	31.41	18.85	18.57	16.82	11.03	7.48	50.6	54.5	71.1	101.9	114.7	77.1	89.6	67.9	78.4	62.8	78.9	76.2	78	67.7	80.9	72
Q9WUF3	CASP8-associated protein 2 OS=Mus musculus OX=10090 GN=Casp8ap2 PE=1 SV=2	Casp8ap2	219	1	1	212.5	259	148.1	149.4	1.199	1.001	0.261832	0.00144197	0.937075	0.926525	0.0282256	0.0331428	13.89	17.13	16.64	4.97	2.69	14.67	212.5	269	197.5	253	265.2	265.6	238.7	145.7	153.4	145	150.6	141	175.7	124.7	158.2	148.675
Q99KF0	Caspase recruitment domain-containing protein 14 OS=Mus musculus OX=10090 GN=Card14 PE=2 SV=2	Card14	113.4	1	1	45.3	35.2	38.3	32.3	0.837	0.896	-0.2567	-0.158429	0.366836	0.190149	0.435528	0.720906	35.15	32.74	28.03	14.9	20.94	22.24	28.2	50.2	45.3	31.8	30.1	38.8	41	25.6	36.2	40.5	42.8	34.3	29.7	30.4	46.7	36.275
Q9D1I2	Caspase recruitment domain-containing protein 19 OS=Mus musculus OX=10090 GN=Card19 PE=1 SV=1	1110007C09Rik; Card19	20.9	7	6	35.3	64.2	42.4	44.3	1.889	1.107	0.917623	0.146655	0.0956558	0.348016	1.01929	0.4584	33.76	36.79	15.49	14.64	14.6	7.21	35.3	42.9	31.8	56.4	71.8	57.4	74.6	45.6	43.7	41.1	32.2	39.9	44.3	44.3	47.7	40.65
A2AIV8	Caspase recruitment domain-containing protein 9 OS=Mus musculus OX=10090 GN=Card9 PE=1 SV=1	Card9	62.4	2	1	157.8	237.1	176.7	173.4	1.52	0.973	0.604071	-0.0394883	0.325238	0.582511	0.487798	0.234696	5.92	18.65	2.05	6.88	7.22	14.52	152.3	157.8	157.9	234.3	260.9	221.4	239.9	167.6	186.2	165.9	191.2	205.8	187.9	150.2	159.9	177.725
O08736	Caspase-12 OS=Mus musculus OX=10090 GN=Casp12 PE=1 SV=1	Casp12	47.8	1	1	5.8	4.1	6.5	9.6	0.712	1.422	-0.490051	0.507921	0.218021	0.0280048	0.661501	1.55277	32.87	53.09	33.54	15.52	38.82	20.3	8.7	4.5	5.8	4.1	4	5.4	4.2	8.4	9	5.1	3.8	11	7.5	11.5	8.5	6.575
P70677	Caspase-3 OS=Mus musculus OX=10090 GN=Casp3 PE=1 SV=1	Casp3	31.5	1	1	20.3	30.9	26.2	24.4	1.524	0.931	0.607863	-0.103147	0.312375	0.379967	0.505323	0.420254	18.37	25.61	17.77	7.09	30.42	17.3	23.2	20.3	16.1	31.2	28.4	30.6	33.7	26.8	13.7	30.7	25.6	25.1	23.7	25.4	17	24.2
P24270	Catalase OS=Mus musculus OX=10090 GN=Cat PE=1 SV=4	Cat	59.8	51	27	7061.6	10824.6	6704.1	5735.4	1.525	0.875	0.608809	-0.192645	0.336905	0.00414478	0.472493	2.3825	40.1	19.03	30.27	17.33	7.53	9.11	4580.4	8639.3	7061.6	12932	8488.7	11371	10304.4	6966.9	6451.1	6251.4	7377.8	5291.6	6102.1	5390.7	6362.6	6761.8
Q8BIG7	Catechol O-methyltransferase domain-containing protein 1 OS=Mus musculus OX=10090 GN=Comtd1 PE=1 SV=1	Comtd1	28.9	1	1	62.8	100.2	59	65.7	1.605	1.093	0.682573	0.128293	0.28075	0.422908	0.551681	0.373754	30.62	33.47	20.72	25.07	25.36	11.32	49.6	75.6	62.8	76.6	138.9	104.9	95.8	51.8	67.3	72.7	40.4	57.3	61.1	72.5	70.8	58.05
O88587	Catechol O-methyltransferase OS=Mus musculus OX=10090 GN=Comt PE=1 SV=2	Comt	29.5	4	3	268.4	301.8	261	277.9	1.171	1.025	0.227741	0.0356239	0.987516	0.87266	0.0054557	0.059155	18.21	10	8.66	9.28	9.02	6.42	274.7	233.2	268.4	324.8	321.8	269.3	283	270.2	252.2	233.4	288.2	275.4	280.4	265.1	307.6	261
P26231	Catenin alpha-1 OS=Mus musculus OX=10090 GN=Ctnna1 PE=1 SV=1	Ctnna1	100	11	11	305.5	397	375.1	413.5	1.291	1.056	0.368489	0.0786098	0.733152	0.488714	0.134806	0.310945	28.46	25.12	5.72	5.04	5.02	8.07	330	295.5	305.5	397.4	424.7	375.7	396.6	389.9	393.8	360.9	358	412.6	414.4	423.1	352.7	375.65
Q02248	Catenin beta-1 OS=Mus musculus OX=10090 GN=Ctnnb1 PE=1 SV=1	Ctnnb1	85.4	9	7	93.1	144.4	127.5	133.1	1.445	0.992	0.531069	-0.011588	0.462109	0.776308	0.335255	0.109966	29.16	25	6.52	14.66	13.49	12.12	93.1	84.6	96	137.7	159	112.3	151.5	138.9	149.2	112.6	117.1	136.6	136.7	129.8	104.3	129.45
P30999	Catenin delta-1 OS=Mus musculus OX=10090 GN=Ctnnd1 PE=1 SV=2	Ctnnd1	104.9	10	9	286	322.3	303	328.7	1.186	1.071	0.246104	0.0989585	0.999798	0.34882	8.79034e-05	0.457398	36.54	21.38	12.92	12.23	9.25	10.29	286	289.3	227.8	323.7	344.5	256.5	320.9	302.5	355.4	303.6	290.3	283.8	363.9	337.6	320	312.95
O35927	Catenin delta-2 OS=Mus musculus OX=10090 GN=Ctnnd2 PE=1 SV=1	Ctnnd2	134.9	2	1	81.8	46.4	120.7	141.7	0.597	1.187	-0.744197	0.24732	0.0343258	0.037992	1.46438	1.42031	30.91	29.51	30.48	18.07	22.5	23.43	81.8	55.3	104.2	42	40.5	59.2	51.3	78.6	122.1	119.4	139.7	142.5	99.9	140.9	180.8	114.95
P10605	Cathepsin B OS=Mus musculus OX=10090 GN=Ctsb PE=1 SV=2	Ctsb	37.3	13	6	1215.8	1198.3	999.4	996	1.029	0.971	0.041243	-0.0424568	0.698311	0.436358	0.155951	0.360157	28.36	31.89	12.57	7.07	6.25	6.75	1215.8	1334.7	1036.2	1268.1	1176.8	1220.2	1071.9	970.6	981	1018.2	1110.7	927	989.3	1002.8	1091.2	1020.12
P18242	Cathepsin D OS=Mus musculus OX=10090 GN=Ctsd PE=1 SV=1	Ctsd	44.9	16	7	2736.9	4246.5	2425.9	2266.4	1.497	0.925	0.582074	-0.112475	0.36423	0.0910192	0.438625	1.04087	26.35	12.75	11.96	12.44	6.26	3.45	3193.4	2534.5	2736.9	5073.4	4315.8	3784.2	4178.3	2534.1	2311	2322.4	2616.4	2254.2	2272.6	2260.3	2420.6	2445.97
O70370	Cathepsin S OS=Mus musculus OX=10090 GN=Ctss PE=1 SV=2	Ctss	38.4	1	1	25.6	21.9	27.9	28.4	0.837	1.033	-0.2567	0.0468403	0.38536	0.938631	0.414134	0.0275052	17.99	10.53	4.35	26.47	16.75	6.1	25.6	27.2	25.1	20	12.8	24.3	23.9	19.7	28.5	27.3	29.3	27	26.7	29.8	29.8	26.2
Q9WUU7	Cathepsin Z OS=Mus musculus OX=10090 GN=Ctsz PE=1 SV=1	Ctsz	34	5	4	173.1	311.8	200.1	214.7	1.908	1.031	0.932061	0.0440443	0.0693095	0.81558	1.15921	0.0885333	37.37	25.61	32.85	20.09	16.84	15.88	211.9	173.1	105.7	305.4	388	235.1	318.4	227.9	236.4	175.7	171.2	196.2	234.9	237.4	168.1	202.8
P0DP43	Cation channel sperm-associated protein subunit epsilon OS=Mus musculus OX=10090 GN=Catspere PE=1 SV=1	Gm7068; Catspere1	113.7	1	1	105.1	96.8	102.5	116.3	0.914	1.159	-0.129734	0.212881	0.492657	0.0871076	0.307455	1.05994	13.49	11.2	10.63	8.65	22.05	13.24	105.1	116.3	94	105.9	99.5	94.2	86.2	97.6	150.2	98.3	106.9	148	117	115.6	113.5	113.25
P24668	Cation-dependent mannose-6-phosphate receptor OS=Mus musculus OX=10090 GN=M6pr PE=1 SV=1	M6pr	31.2	2	2	68	73.3	78.4	82.5	1.092	1.085	0.126973	0.117695	0.886192	0.464316	0.0524723	0.333186	37.23	19.16	14.95	8.28	25.36	6.01	68	78	57.7	72	83.7	69.5	74.7	78	78.7	114.8	65.2	83	81.3	92.2	82.1	84.175
Q07113	Cation-independent mannose-6-phosphate receptor OS=Mus musculus OX=10090 GN=Igf2r PE=1 SV=1	Igf2r	273.6	21	20	662.4	847.2	681.8	720	1.567	1.026	0.648005	0.0370307	0.402659	0.699668	0.395062	0.155108	36.03	22.91	15.19	11.92	18.24	8.58	662.4	516.3	694	861.9	992.2	745.3	832.8	714.8	747.3	481.7	650.3	744.8	745.9	617.9	696.1	648.525
O54724	Caveolae-associated protein 1 OS=Mus musculus OX=10090 GN=Cavin1 PE=1 SV=1	Ptrf; Cavin1	43.9	31	13	4305.9	4328.1	4310.7	4472.2	0.992	0.99	-0.011588	-0.0144996	0.798895	0.784802	0.0975105	0.10524	25.18	18.42	33.81	8.87	10.71	1.57	3995.2	7155.9	4305.9	4343.7	4312.6	5097.6	4251.3	4292.3	4329.2	5191.4	4123	4457	4365.2	4530.5	4487.4	4483.98
Q63918	Caveolae-associated protein 2 OS=Mus musculus OX=10090 GN=Cavin2 PE=1 SV=3	Sdpr; Cavin2	46.7	33	16	2906.1	3428.3	2905	3099	1.126	1.035	0.171207	0.0496308	0.916834	0.517684	0.0377093	0.285935	42.29	17.51	37.14	7.08	14.47	6.61	2441.5	4815.3	2906.1	3524	3335.1	3722.6	3157.5	2887.4	2891.6	3803.5	2918.6	2910.7	3016.8	3383.6	3183.4	3125.28
Q91VJ2	Caveolae-associated protein 3 OS=Mus musculus OX=10090 GN=Cavin3 PE=1 SV=1	Prkcdbp; Cavin3	27.8	9	8	942	970	1160	1128.2	0.898	1.028	-0.155213	0.0398403	0.375909	0.597152	0.424917	0.223915	36.28	16.05	35.83	6.56	4.56	5.73	942	1674.2	936.6	1025.4	902.3	1018.2	924	1093.3	1173.2	1219.9	1146.9	1086.8	1090.9	1223.3	1166.7	1158.33
A2AMM0	Caveolae-associated protein 4 OS=Mus musculus OX=10090 GN=Cavin4 PE=1 SV=1	Murc; Cavin4	41	18	9	1837.6	1801.5	2303.4	2174.5	0.966	0.962	-0.0499049	-0.0558912	0.742409	0.381479	0.129357	0.41853	26.58	17.36	21.14	4.34	8.03	6.65	1837.6	2530.3	1741.2	1740	1893.8	1859.3	1745.5	2266.7	2540.1	2340.6	2091.9	2008.2	2359.1	2148.3	2201	2309.82
P49817	Caveolin-1 OS=Mus musculus OX=10090 GN=Cav1 PE=1 SV=1	Cav1	20.5	13	4	2133.5	2396.4	2677.5	2578.8	1.112	0.982	0.153157	-0.0262051	0.945139	0.655661	0.0245043	0.18332	19.07	18.61	13.66	4.74	15.03	11.08	2133.5	2504	1913.8	2519.3	2254.7	2438.1	2355.3	2585.6	2556.7	3472.3	2772.7	2597.5	2560.3	3141	2491.6	2846.82
Q9WVC3	Caveolin-2 OS=Mus musculus OX=10090 GN=Cav2 PE=1 SV=1	Cav2	18.2	1	1	20.5	23.5	23.3	21.2	1.316	0.929	0.396159	-0.106249	0.583801	0.383961	0.233735	0.415712	31.35	34.86	27.03	24.65	30.75	20.97	13.7	24	20.5	20.9	18.8	32.3	26.4	26.9	12	24.7	22.1	15.1	23.7	24.1	18.9	21.425
P51637	Caveolin-3 OS=Mus musculus OX=10090 GN=Cav3 PE=1 SV=1	Cav3	17.3	4	1	410	584.8	548.3	568.3	1.43	1.031	0.516015	0.0440443	0.500434	0.678419	0.300653	0.168502	34.66	12.46	27.42	19.11	10.73	1.34	551.8	319.4	410	606	763.6	489.3	564.4	622.6	573.6	486.6	524.1	565.6	573.9	570.9	556.6	551.725
Q5M8N0	CB1 cannabinoid receptor-interacting protein 1 OS=Mus musculus OX=10090 GN=Cnrip1 PE=1 SV=1	Cnrip1	18.6	2	1	801.6	719	692.3	639.2	0.886	1.006	-0.174621	0.00863031	0.290929	0.931421	0.536213	0.030854	35.87	31.62	23.89	28.02	27.1	20.6	801.6	638.8	1030.4	906.8	931.9	551.7	570.1	745	649.6	381.4	737.8	586.7	696.3	534.5	844.6	628.45
Q3V2J0	CBY1-interacting BAR domain-containing protein 2 OS=Mus musculus OX=10090 GN=Cibar2 PE=2 SV=2	Fam92b	33.3	3	1	279.4	318	323.2	314.5	1.221	1.024	0.288063	0.0342157	0.90839	0.859615	0.0417275	0.065696	16.46	17.68	13.29	12.39	11.37	8.79	288.2	223.6	279.4	303.4	371.7	279.4	333.5	341.6	340.2	265.8	307	307.4	306.4	367.4	321.7	313.65
Q8K1J6	CCA tRNA nucleotidyltransferase 1, mitochondrial OS=Mus musculus OX=10090 GN=Trnt1 PE=1 SV=1	Trnt1	49.9	9	8	197.9	362.5	200.7	211.9	1.95	1.046	0.963474	0.0648829	0.0630882	0.655535	1.20005	0.183404	47.18	18	2.98	16.4	14.26	7.8	197.9	204	192.2	389.7	419.9	286.6	337.2	207.5	251.1	183.1	194.2	201.3	229.5	195.3	223.1	208.975
P29268	CCN family member 2 OS=Mus musculus OX=10090 GN=Ccn2 PE=2 SV=3	Ctgf	37.8	1	1	6.8	11.7	7.6	6.6	1.623	0.98	0.698663	-0.0291463	0.264282	0.770412	0.577933	0.113277	56.36	64.5	26.8	47.8	50.5	37.75	6.8	9.7	5.9	13.4	18.4	5	10.3	5.9	9.8	10.6	2.7	5.9	4	10.2	7.4	7.25
Q6ZQ08	CCR4-NOT transcription complex subunit 1 OS=Mus musculus OX=10090 GN=Cnot1 PE=1 SV=2	Cnot1	266.6	2	2	7.3	8.9	7.5	8.7	1.241	1.154	0.311503	0.206643	0.765273	0.425171	0.116184	0.371436	38.96	24.74	41.39	42.05	23.41	28.78	7.3	3.5	8.6	10	11.4	3.5	7.9	7.9	10.8	6.5	7.2	8.8	13.2	6.9	8.6	8.1
Q8K0V4	CCR4-NOT transcription complex subunit 3 OS=Mus musculus OX=10090 GN=Cnot3 PE=1 SV=1	Cnot3	81.9	3	3	52.5	55.8	50.8	52.5	1.107	1.03	0.146655	0.0426443	0.963119	0.916891	0.0163199	0.0376825	21.21	16.07	12.42	10.44	10.96	5.69	44.7	57.3	52.5	44.9	56.1	56.6	55.4	47.9	56.8	53.8	44.5	48	52.9	52.2	55	50.75
Q8BT14	CCR4-NOT transcription complex subunit 4 OS=Mus musculus OX=10090 GN=Cnot4 PE=1 SV=2	Cnot4	63.4	1	1	14.7	18.6	18.4	17.1	1.456	0.926	0.54201	-0.110916	0.366446	0.37552	0.435989	0.425367	34.45	14.71	19.99	30.24	17.32	8.24	14.7	10.1	14.7	17.2	29.5	20.1	15.6	19.2	24.1	16.5	17.7	16.5	15.4	18.7	17.6	19.375
Q9JKY0	CCR4-NOT transcription complex subunit 9 OS=Mus musculus OX=10090 GN=Cnot9 PE=1 SV=1	Rqcd1; Cnot9	33.6	1	1	6.8	11.3	9	11.8	1.655	1.398	0.726831	0.483364	0.24999	0.0316419	0.602078	1.49974	14.79	29.54	3.65	23.69	11.74	23.5	6.8	6.8	7.3	13.7	11.3	7.4	11.3	9.2	7.3	8.9	9.7	14	9.3	14.9	9.9	8.775
O35566	CD151 antigen OS=Mus musculus OX=10090 GN=Cd151 PE=1 SV=2	Cd151	28.2	4	4	371.4	574.9	464.6	464.1	1.371	1.006	0.455229	0.00863031	0.597785	0.917244	0.223455	0.0375153	30.85	12.93	10.96	18.63	9.74	4.64	432.6	371.4	351.6	572.5	644.5	404.2	577.2	458.9	488.5	388.1	470.2	439.9	483.3	479.1	449.5	451.425
Q9JLQ0	CD2-associated protein OS=Mus musculus OX=10090 GN=Cd2ap PE=1 SV=3	Cd2ap	70.4	3	3	50.4	44.2	55.1	60.4	0.997	1.114	-0.00433459	0.155749	0.732556	0.291368	0.135159	0.535558	40.99	17.36	14.75	21.06	10.02	6.04	50.4	54.8	40.8	38.1	33.7	51.3	51.8	48.6	56.4	61.9	53.7	62.6	63.8	58.3	56.1	55.15
P15379	CD44 antigen OS=Mus musculus OX=10090 GN=Cd44 PE=1 SV=3	Cd44	85.6	2	2	120.7	114.7	142.2	140.9	1.069	0.983	0.0962619	-0.0247367	0.850763	0.709806	0.0701912	0.14886	31.67	27.83	17.05	12.14	21.15	15.18	120.7	134.9	95.5	103.1	126	104.4	129.9	163.9	180.8	123.3	117.3	139.3	175.5	142.6	122.9	146.325
Q9QWK4	CD5 antigen-like OS=Mus musculus OX=10090 GN=Cd5l PE=1 SV=3	Cd5l	38.8	2	2	29.1	17.4	10.7	9.2	0.619	0.863	-0.691989	-0.212568	0.0687711	0.217529	1.16259	0.662483	9.86	36.95	25.17	19.14	29.84	24.84	29.1	29.8	18.2	18.8	11.7	17.1	17.7	13.5	12.9	8.8	7	8.9	11.6	6.1	9.5	10.55
O55186	CD59A glycoprotein OS=Mus musculus OX=10090 GN=Cd59a PE=2 SV=1	Cd59a	13.6	1	1	9.7	10.6	12.6	15.6	1.098	1.155	0.134878	0.207893	0.984525	0.384318	0.00677326	0.41531	13.8	33.93	6.66	16.48	24.43	31.27	9.3	9.7	10.6	8.4	10.6	12.7	10.7	13.6	11.7	16.2	8.9	17.9	16.5	7.8	14.8	12.6
P41731	CD63 antigen OS=Mus musculus OX=10090 GN=Cd63 PE=1 SV=2	Cd63	25.7	2	1	20.5	37.5	22.5	25.1	1.833	0.987	0.874207	-0.018878	0.113406	0.730087	0.945363	0.136625	26.08	23.58	22.08	6.52	19.16	13.55	26.6	20.5	17.2	38.2	36.8	33.9	39.6	25.6	27.9	18.8	19.8	25.1	25.1	25.4	18.8	23.025
P35762	CD81 antigen OS=Mus musculus OX=10090 GN=Cd81 PE=1 SV=2	Cd81	25.8	1	1	6.5	9.1	6.4	6.1	1.444	0.818	0.530071	-0.289827	0.472185	0.162142	0.325888	0.790106	13.4	59.82	12.68	9.57	42.77	43.56	5.9		7.1	8.8	9.4	8.4	10.4	4.8	11.7	7.9	5.2	2.8	6.7	9.2	5.6	7.4
P40240	CD9 antigen OS=Mus musculus OX=10090 GN=Cd9 PE=1 SV=2	Cd9	25.2	3	2	208.2	323.9	323.6	270.2	1.644	0.874	0.71721	-0.194295	0.211641	0.00878095	0.674401	2.05646	39.72	29.13	24.48	61.97	20.21	49.31	230.3	208.2	139.8	303.3	345.9	229.3	805.8	316.2	263.9	426	331.2	261.5	279.3	593.4	233.8	334.325
Q8VCN6	CD99 antigen OS=Mus musculus OX=10090 GN=Cd99 PE=1 SV=1	Cd99	16.8	1	1	166.7	225.3	124	156.4	1.473	1.276	0.558757	0.351628	0.385021	0.00171881	0.414516	2.76477	33.88	4.32	12.44	27.97	9.53	4.45	166.7	172.3	135.7	167.1	296.7	184.5	275	101.8	124.2	123.9	125.3	145.9	158.2	162	154.6	118.8
Q8BIF0	CD99 antigen-like protein 2 OS=Mus musculus OX=10090 GN=Cd99l2 PE=1 SV=1	Cd99l2	25.4	1	1	44.4	79.4	32.8	39.8	1.724	1.228	0.78576	0.296311	0.17898	0.0507132	0.747196	1.29488	14.69	18.71	6.51	11.07	11.25	16.79	43.1	44.4	48.8	76.1	84.5	65.7	82.9	36.7	27.8	32.2	33.4	45.7	35.7	44.4	32.1	32.525
Q8CJ53	Cdc42-interacting protein 4 OS=Mus musculus OX=10090 GN=Trip10 PE=1 SV=2	Trip10	68.4	15	13	665.6	689.5	645.7	639.5	1.031	0.992	0.0440443	-0.011588	0.618477	0.704191	0.208676	0.15231	21.71	18.68	11.62	2.55	5.14	3.4	665.6	742.5	587.9	694.4	668.2	684.6	710.2	640.4	711.1	650.9	640.5	649.6	675.8	629.6	629.4	660.725
Q91WS0	CDGSH iron-sulfur domain-containing protein 1 OS=Mus musculus OX=10090 GN=Cisd1 PE=1 SV=1	Cisd1	12.1	15	5	3100.3	3147.1	2809.2	2847.8	1.079	1.006	0.109695	0.00863031	0.987147	0.95375	0.00561803	0.0205656	18.7	12.23	14.95	7.97	6.23	2.83	3100.3	2443.5	3277.9	3563.9	2960.8	3163.8	3130.5	2817.5	2687.5	2800.9	3104.5	2733.3	2804.3	2892	2903.6	2852.6
Q9CQB5	CDGSH iron-sulfur domain-containing protein 2 OS=Mus musculus OX=10090 GN=Cisd2 PE=1 SV=1	Cisd2	15.2	4	3	307.1	397.1	342.7	387.6	1.511	1.168	0.595504	0.22404	0.37041	0.0105456	0.431318	1.97693	23.46	13.96	22.04	6.54	8.55	4.81	317.9	207	307.1	391.5	402.7	384.9	444.1	345.2	315.3	340.2	386.8	384.1	357.4	391.3	400.2	346.875
B1AR13	CDGSH iron-sulfur domain-containing protein 3, mitochondrial OS=Mus musculus OX=10090 GN=Cisd3 PE=1 SV=1	Cisd3	15.7	7	4	672	839	772	847.2	1.324	1.117	0.404903	0.159629	0.76741	0.0203199	0.114973	1.69208	18.25	14.2	8.89	10.62	13.49	7.27	672.6	573.9	672	783.4	993.1	818.4	860.1	768.5	775.4	725.7	970.6	824.2	870.9	814.8	952.5	810.05
Q8K389	CDK5 regulatory subunit-associated protein 2 OS=Mus musculus OX=10090 GN=Cdk5rap2 PE=1 SV=3	Cdk5rap2	205.8	5	3	940.7	493.3	740.6	682.8	0.878	1.104	-0.187707	0.14274	0.292219	0.0364545	0.534292	1.43825	36.62	40.25	27.01	6.27	15.05	21.7	940.7	1089.6	622.2	508.3	475.1	542.8	478.7	636.7	723.2	909.8	758.5	547.5	734.1	635.2	904.5	757.05
Q99LM2	CDK5 regulatory subunit-associated protein 3 OS=Mus musculus OX=10090 GN=Cdk5rap3 PE=1 SV=1	Cdk5rap3	57	3	3	172.6	182.9	195.8	178.9	1.047	0.954	0.0662614	-0.0679388	0.704721	0.393923	0.151983	0.404589	33.77	23.95	16.26	15.39	8.42	8	188	135.6	172.6	196.7	217	153	170	201.6	200.8	167.3	190.9	174.7	183.3	166.5	200.3	190.15
Q8VDP6	CDP-diacylglycerol--inositol 3-phosphatidyltransferase OS=Mus musculus OX=10090 GN=Cdipt PE=1 SV=1	Cdipt	23.6	5	3	78.7	112.9	78.6	90	1.216	1.152	0.282143	0.204141	0.859225	0.119776	0.0658931	0.921629	47.93	19.12	17.92	14.87	8.04	4.64	78.7	57.6	81.2	117.9	108.1	84.6	119	80.7	72.7	76.5	87.6	89.9	90	95.4	85.2	79.375
Q8VDP4	Cell cycle and apoptosis regulator protein 2 OS=Mus musculus OX=10090 GN=Ccar2 PE=1 SV=2	2610301G19Rik; Ccar2	102.9	4	4	92	131.1	143	142.2	1.379	1.003	0.463622	0.00432161	0.544589	0.909092	0.263931	0.0413919	22.69	15.22	2.01	11.62	4.91	2.33	94.9	92	91.4	125.7	148.7	113.1	136.6	143.9	149.6	142.2	132.8	144.2	139.9	146.9	140.3	142.125
Q8VEK0	Cell cycle control protein 50A OS=Mus musculus OX=10090 GN=Tmem30a PE=1 SV=1	Tmem30a	41	1	1	30.2	24.3	64	66.3	0.83	1.045	-0.268817	0.0635029	0.353318	0.805655	0.451834	0.0938508	15.6	10.73	13.84	13.98	6.95	11.77	25.2	30.2	33.4	22.9	25.9	20.5	28.3	64.6	57.2	63.4	67.6	54.8	70.7	70.5	62.4	63.2
Q9D9K3	Cell death regulator Aven OS=Mus musculus OX=10090 GN=Aven PE=1 SV=2	Aven	37.2	1	1	142.3	84.2	116.5	126.2	0.637	1.109	-0.650635	0.149259	0.0665004	0.245038	1.17718	0.610767	25.33	15.4	11.62	19.31	9.68	15.62	115.7	143	142.3	90.2	78.6	112.4	74	121.5	119.2	97.3	113.8	119.4	133.4	100.1	145.4	112.95
P60766	Cell division control protein 42 homolog OS=Mus musculus OX=10090 GN=Cdc42 PE=1 SV=2	Cdc42	21.2	11	5	1447.1	2490.3	1759.2	1733.4	1.62	1.008	0.695994	0.0114956	0.258207	0.929551	0.588032	0.031727	16.05	14.21	12.76	8.71	8.29	6.75	1765.2	1406.3	1447.1	2380.5	2676.5	2206	2605.3	1877.7	1547.4	1707.9	1812.1	1720.1	1746.7	1947.7	1678.4	1736.28
Q6A068	Cell division cycle 5-like protein OS=Mus musculus OX=10090 GN=Cdc5l PE=1 SV=2	Cdc5l	92.1	1	1	7.9	5.4	6.9	9.2	0.682	1.352	-0.552156	0.435095	0.170837	0.0644643	0.767419	1.19068	35.83	38.85	17.7	37.97	27.17	34.74	7.9	9.9	7.1	5.7	5.1	2.8	7.8	7.9	6	8.1	4.3	5.7	13.5	8.2	10.3	6.575
Q8CH18	Cell division cycle and apoptosis regulator protein 1 OS=Mus musculus OX=10090 GN=Ccar1 PE=1 SV=1	Ccar1	132	4	2	409	276.6	418.9	473.3	1.072	0.983	0.100305	-0.0247367	0.724459	0.556956	0.139986	0.254179	64.69	26.02	21.55	14.54	31.49	17.08	443.4	287.5	409	336.8	302.5	253	250.7	461.8	556.8	250.5	379.9	448.9	499	359.5	543.8	412.25
Q8CII2	Cell division cycle protein 123 homolog OS=Mus musculus OX=10090 GN=Cdc123 PE=1 SV=2	Cdc123	38.8	1	1	10.8	11.8	10.6	10.6	1.093	1.012	0.128293	0.0172093	0.976006	0.881266	0.0105474	0.054893	27.51	29.86	31.13	9.08	21.49	10.36	6.9	10.8	13.3	10.5	11.3	12.9	12.4	12.2	9.1	9.2	14	11.4	9.8	9.7	11.9	11.125
Q8R349	Cell division cycle protein 16 homolog OS=Mus musculus OX=10090 GN=Cdc16 PE=1 SV=1	Cdc16	71.4	4	2	76.7	50.5	83.4	84.9	0.714	1.018	-0.486004	0.0257376	0.127979	0.962756	0.892861	0.016484	22.49	5.76	22.09	13.25	3.71	6.44	76.7	51.4	78.8	48.2	52.9	42.5	58.2	88.4	81.9	81.8	85	83.3	86.5	93	80.1	84.275
Q8BGZ4	Cell division cycle protein 23 homolog OS=Mus musculus OX=10090 GN=Cdc23 PE=1 SV=2	Cdc23	68.5	1	1	9.5	12.1	7.3	9.6	1.298	1.185	0.37629	0.244887	0.629145	0.316304	0.201249	0.499895	38.04	43.73	10.02	30.85	32.28	31.45	9.5	8.4	10.3	10.5	16.8	8.2	13.9	5	11	7.5	7.2	11.2	10.7	5.1	8.7	7.675
Q08288	Cell growth-regulating nucleolar protein OS=Mus musculus OX=10090 GN=Lyar PE=1 SV=2	Lyar	43.7	3	3	11.7	32.7	16	14.6	2.47	0.956	1.30451	-0.0649175	0.0098059	0.544579	2.00851	0.263939	39.41	27.09	36.29	22.63	18.48	28.5	10.6	20	11.7	36.9	43	29	26.2	11.9	16	19	16.1	23.2	13.1	15.3	13.9	15.75
Q8R2Y2	Cell surface glycoprotein MUC18 OS=Mus musculus OX=10090 GN=Mcam PE=1 SV=1	Mcam	71.5	5	5	43.5	49.3	60.8	60.2	0.961	1.015	-0.0573917	0.0214797	0.655817	0.922077	0.183217	0.035233	50.7	32.4	34.56	6.3	17.89	5.92	42	74.7	43.5	49.9	43.5	49.8	48.9	50.2	54.8	74	67.5	58.2	59.5	66.4	61	61.625
P53996	Cellular nucleic acid-binding protein OS=Mus musculus OX=10090 GN=Cnbp PE=1 SV=2	Cnbp	19.6	3	2	93	79	55.2	71.9	1.014	1.046	0.0200577	0.0648829	0.674168	0.796067	0.171232	0.0990503	43.79	59.33	35.4	31.7	59.8	22.93	45.6	93	93	68.1	50.1	106.9	91.7	51.9	22.6	110.1	58.8	62.8	51.3	85.1	82.4	60.85
Q9CXS4	Centromere protein V OS=Mus musculus OX=10090 GN=Cenpv PE=1 SV=2	Cenpv	27.5	8	7	391.5	397.3	422	401.6	0.91	0.913	-0.136062	-0.131313	0.333364	0.0472147	0.477081	1.32592	30.44	22.66	14.8	8.54	14.87	6.09	382.4	495.1	391.5	435.8	421.1	366.4	374.8	404.7	395.7	540.2	439.9	393.9	434.8	409.5	376.9	445.125
O54692	Centromere/kinetochore protein zw10 homolog OS=Mus musculus OX=10090 GN=Zw10 PE=1 SV=3	Zw10	88	3	3	13	21.3	9.3	13.2	1.684	1.373	0.751892	0.457332	0.171172	0.0442034	0.766566	1.35454	38.4	42.72	8.46	22.92	36.01	48.35	13	13.5	11.4	14	25.2	21.9	20.7	7.6	11.3	6	13.7	11.6	28.1	11.2	14.9	9.65
Q6RT24	Centromere-associated protein E OS=Mus musculus OX=10090 GN=Cenpe PE=1 SV=1	Cenpe	286.3	1	1	119.6	94.8	105.7	96.1	0.777	0.925	-0.364013	-0.112475	0.211159	0.232391	0.67539	0.63378	19.3	12.3	15.92	11.72	13.58	8.04	137.9	100	119.6	93.8	77	102.4	95.9	127.7	110.4	93.6	101.2	98.1	93.3	110.5	94.1	108.225
Q80V31	Centrosomal protein of 104 kDa OS=Mus musculus OX=10090 GN=Cep104 PE=1 SV=1	BC046331; Cep104	103.9	1	1	50.5	54.4	39.1	39.4	0.98	1.007	-0.0291463	0.0100637	0.648513	0.875108	0.188081	0.0579384	19.03	12.81	15.56	11.96	8.16	24.87	50.5	62.8	47	52.4	57	56.5	43.5	37.4	44.4	37.6	40.7	38.6	59.1	35.2	40.2	40.025
Q6ZQ06	Centrosomal protein of 162 kDa OS=Mus musculus OX=10090 GN=Cep162 PE=1 SV=2	4922501C03Rik; Cep162	160.8	1	1	89.5	67.1	84.6	77.8	0.842	0.931	-0.248108	-0.103147	0.317307	0.222628	0.49852	0.65242	44.14	7.46	18.51	35.07	15.62	4.01	92.1	89.5	64.6	76.3	112.2	53.7	59	86.6	87.3	61.1	82.6	81.2	76.9	73.8	78.7	79.4
Q5DU05	Centrosomal protein of 164 kDa OS=Mus musculus OX=10090 GN=Cep164 PE=1 SV=2	Cep164	162.5	1	1	53.2	88.8	50.1	59.3	1.543	1.108	0.625738	0.147958	0.33604	0.30124	0.473609	0.521087	24.86	25.57	9.83	18.62	18.98	8.71	62.6	52.9	53.2	81.2	97.1	68.1	104.7	59.3	38.7	55.4	45.3	59.7	61.4	58.9	50.2	49.675
Q80U49	Centrosomal protein of 170 kDa protein B OS=Mus musculus OX=10090 GN=Cep170b PE=1 SV=2	AW555464; Cep170b	170.7	1	1	11	10.9	10.5	12	0.873	1.136	-0.195946	0.183963	0.498751	0.49909	0.302117	0.301821	28.04	7.85	27.25	20.41	11.87	8.99	10.1	16.4	11	9.5	13.6	8.9	12.4	10	10.4	10.7	12.9	12.5	11.6	13.9	11.5	11
Q6A078	Centrosomal protein of 290 kDa OS=Mus musculus OX=10090 GN=Cep290 PE=1 SV=2	Cep290	288.9	2	2	305.5	271.9	262.8	260.3	0.734	1.04	-0.446148	0.0565835	0.0720474	0.684207	1.14238	0.164812	46.99	18.46	21.05	19.53	8.73	6.78	305.5	425.6	296.5	278	229.2	360.4	266	257.8	267.9	301.6	247.6	243.2	273.7	247.5	277.6	268.725
Q8C0D9	Centrosomal protein of 68 kDa OS=Mus musculus OX=10090 GN=Cep68 PE=1 SV=2	Cep68	78.7	3	3	29.9	22.1	25.2	23.8	0.937	0.878	-0.093879	-0.187707	0.613463	0.173179	0.212212	0.761505	27.6	24.93	26.12	12.87	8.27	22.31	19.6	33.5	29.9	20.3	21.5	27.1	22.7	28	26.4	23.5	24	23.1	24.5	14.6	25.1	25.475
Q0VEJ0	Centrosomal protein of 76 kDa OS=Mus musculus OX=10090 GN=Cep76 PE=1 SV=1	Cep76	74.3	2	1	217.3	152.4	189.5	179.5	0.743	0.977	-0.428566	-0.0335695	0.100524	0.610288	0.997729	0.214465	34.34	26.82	25.92	21.43	26.79	19.11	217.3	168	283.1	205.1	166.5	128	139.6	192.1	187.5	100.5	191.5	185.1	174.1	141.9	226	167.9
Q9CZX2	Centrosomal protein of 89 kDa OS=Mus musculus OX=10090 GN=Cep89 PE=1 SV=1	Ccdc123; Cep89	90.3	1	1	8.8	12.1	11.1	9.7	1.405	0.964	0.49057	-0.0528949	0.484421	0.639878	0.314777	0.193903	53.89	44.43	38.86	32.37	33.49	12.6	12.6	8.8	5.6	11.1	17.6	8	13.2	14.9	13.7	9	7	9.4	9.9	9.5	12.1	11.15
Q60952	Centrosome-associated protein CEP250 OS=Mus musculus OX=10090 GN=Cep250 PE=1 SV=4	Cep250	276.6	3	1	100.3	73.6	72.5	87	0.72	1.108	-0.473931	0.147958	0.117984	0.320515	0.928177	0.494152	14.24	23.36	16.01	9.58	24.35	11.08	95.7	127.6	100.3	75.7	86.5	70.6	71.6	76.5	109.5	68.7	67.9	85.5	88.6	72.8	95.5	80.65
Q9EQG9	Ceramide transfer protein OS=Mus musculus OX=10090 GN=Cert1 PE=1 SV=1	Col4a3bp	71.1	1	1	29.2	39.4	43.7	39.4	1.301	0.892	0.379621	-0.164884	0.636345	0.11013	0.196308	0.958095	20.37	12.52	23.25	20.55	11.94	15.96	29.2	34	21.1	38.6	40.1	26.1	43.6	44.7	42.7	35.1	46.7	37.4	41.6	41.7	29	42.3
O55233	Cerberus OS=Mus musculus OX=10090 GN=Cer1 PE=1 SV=1	Cer1	30.4	1	1	185.8	296	177.1	219	1.596	1.276	0.674461	0.351628	0.246483	0.000800754	0.608212	3.0965	29.76	31.11	18.92	27.12	25.77	16.99	227.9	156.4	185.8	281	437.5	237.5	311.8	206.7	248.3	146.1	151.8	232.6	278.2	190	206.1	188.225
Q8CC36	Cerebral dopamine neurotrophic factor OS=Mus musculus OX=10090 GN=Cdnf PE=1 SV=1	Cdnf	21	7	4	314.6	407.7	377.8	396.6	1.212	1.089	0.27739	0.123004	0.926443	0.20906	0.0331815	0.679729	15.93	18.84	14.18	6.94	6.81	4.35	275.3	314.6	365.3	442.5	399.4	416.1	375.1	351.4	394	406	362.2	405.3	388.1	370.2	406.3	378.4
Q61147	Ceruloplasmin OS=Mus musculus OX=10090 GN=Cp PE=1 SV=2	Cp	121.1	27	19	1306.6	1182.4	1034.5	1055.1	0.916	0.996	-0.12658	-0.00578235	0.47064	0.858556	0.327311	0.0662315	56.31	21.82	47.71	14.05	12.66	5.82	2132.8	1306.6	797.7	1213.3	1147.6	1519.4	1152.2	971.2	1100.3	972.7	1258.7	1039	1141.7	1071.5	995	1075.72
P0C605	cGMP-dependent protein kinase 1 OS=Mus musculus OX=10090 GN=Prkg1 PE=1 SV=1	Prkg1	76.3	15	8	483.4	683.1	568.3	602.1	1.247	1.043	0.318461	0.0607392	0.854213	0.49107	0.0684336	0.308857	53.85	33.9	25.03	29.8	22.8	18.92	696.7	445	483.4	770.4	906.4	438.4	605.7	679	695.8	447.7	475.8	650.3	741.9	476.6	557.5	574.575
Q61410	cGMP-dependent protein kinase 2 OS=Mus musculus OX=10090 GN=Prkg2 PE=1 SV=1	Prkg2	87	6	1	11.3	27.2	10.5	12	2.17	1.143	1.1177	0.192825	0.0372303	0.471053	1.4291	0.32693	37.2	37.32	19.74	27.34	18.64	36.58	11.3	10.3	14.8	29.5	31.4	15.8	25.1	11.1	11.9	7.6	10	11.3	12.9	5.5	15.2	10.15
Q921W0	Charged multivesicular body protein 1a OS=Mus musculus OX=10090 GN=Chmp1a PE=1 SV=1	Chmp1a	21.6	5	3	222.7	253.9	221	225.4	1.148	0.99	0.199123	-0.0144996	0.927691	0.670143	0.0325969	0.173833	27.04	17	18.7	9.69	8.99	4.37	205.1	289.8	222.7	226.8	267.5	280.9	241	220.3	254.2	221.7	206.3	220.3	238.4	230.6	216.7	225.625
Q99LU0	Charged multivesicular body protein 1b-1 OS=Mus musculus OX=10090 GN=Chmp1b1 PE=1 SV=1	Chmp1b	22.1	5	4	54.1	84	54.5	50.7	1.552	0.985	0.634129	-0.0218044	0.322703	0.647369	0.491197	0.188848	21.94	19.22	17.96	14.86	11.26	10.31	54.1	69.1	49.2	70.7	100.8	80.8	87.3	51.3	57.9	58.4	45.7	48.8	59.6	47.7	52.7	53.325
Q9DB34	Charged multivesicular body protein 2a OS=Mus musculus OX=10090 GN=Chmp2a PE=1 SV=1	Chmp2a	25.1	6	6	209.3	241.4	207.3	183.6	1.139	0.927	0.187768	-0.109359	0.920387	0.184473	0.0360294	0.734068	35.83	21.91	14.77	9.1	9.62	6.48	180.5	242.7	209.3	230.3	281.7	240.8	242	192.7	223	226.2	187.9	182.1	203.8	175.6	185.1	207.45
Q8BJF9	Charged multivesicular body protein 2b OS=Mus musculus OX=10090 GN=Chmp2b PE=1 SV=1	Chmp2b	23.9	3	3	225.5	287.4	213.9	203.1	1.264	0.969	0.337996	-0.0454314	0.770291	0.493925	0.113345	0.306339	29.49	17.01	24.2	4.9	10.5	6.76	178.6	290.1	225.5	282.1	292.8	309.8	277.8	200	220.4	252.3	207.6	207.4	228.6	198.6	198.9	220.075
Q9CQ10	Charged multivesicular body protein 3 OS=Mus musculus OX=10090 GN=Chmp3 PE=1 SV=3	Chmp3	25.2	1	1	10.5	11.1	12.5	11.1	0.844	0.943	-0.244685	-0.0846703	0.44445	0.510205	0.352177	0.292255	50.28	43.11	67.94	25.23	41.42	23.67	30.4	10.5	10.2	12.5	14	9.9	7.7	5	16.5	11.7	13.4	15.7	12.5	9.8	9.7	11.65
Q9D8B3	Charged multivesicular body protein 4b OS=Mus musculus OX=10090 GN=Chmp4b PE=1 SV=2	Chmp4b	24.9	4	4	488	329.3	602.6	664.1	0.898	1.016	-0.155213	0.0229004	0.299915	0.903162	0.523001	0.0442343	39.19	30.54	8.51	7.07	10.76	14.2	488	477.6	557.1	318.5	315.7	366.8	340.4	558.8	649.9	553.2	684.7	642.4	614.1	686.5	835.7	611.65
Q9D7S9	Charged multivesicular body protein 5 OS=Mus musculus OX=10090 GN=Chmp5 PE=1 SV=1	Chmp5	24.6	3	2	51.7	61	48.6	53.9	1.155	1.065	0.207893	0.0908534	0.927574	0.599105	0.0326514	0.222497	14.79	14.1	24.34	6.34	9.91	9.52	51.7	74.1	48.1	64.5	62.2	59.7	55.6	48.4	58.1	48.8	47.3	51.8	56.1	57.1	46.1	50.65
P0C0A3	Charged multivesicular body protein 6 OS=Mus musculus OX=10090 GN=Chmp6 PE=1 SV=2	Chmp6	23.4	2	2	69.3	70.6	65.7	66.8	1.062	1.023	0.0867838	0.0328061	0.811512	0.992183	0.0907053	0.00340811	30.5	22.42	14.43	17.39	18.91	11.62	59.2	69.3	79.1	63	71.5	69.7	92.9	64.4	59.7	89.5	67	69	76	57.5	64.6	70.15
Q8K572	Checkpoint protein HUS1B OS=Mus musculus OX=10090 GN=Hus1b PE=2 SV=1	Hus1b	31.2	1	1	15.6	22.7	18.6	20.5	1.451	1.246	0.537048	0.317304	0.399991	0.116344	0.39795	0.934256	14.92	54.16	4.42	30.47	39.04	21.55	15.6	16.8	15.6	22.9	27.5	12.1	22.6	26.7	23.1	10.6	15	20.9	29.1	18.4	20.1	18.85
Q64347	Chloride channel protein 1 OS=Mus musculus OX=10090 GN=Clcn1 PE=1 SV=3	Clcn1	109.7	2	2	31	28	34.8	45.7	0.892	1.232	-0.164884	0.301002	0.445947	0.032412	0.350716	1.48929	6.18	32.39	6.66	2.65	24.87	31.54	34.2	31	30.2	27.6	27	28.3	28.6	39.2	39.9	22.4	30.8	46.9	50.6	22	44.6	33.075
Q9Z1Q5	Chloride intracellular channel protein 1 OS=Mus musculus OX=10090 GN=Clic1 PE=1 SV=3	Clic1	27	1	1	12.9	15.8	19.7	19.1	1.104	1.074	0.14274	0.102994	0.964533	0.725618	0.015683	0.139292	44.59	29.64	44.3	22.89	13.52	23.15	23.7	10.7	12.9	17	14.7	11.3	19.9	20.9	19.1	15.2	20.2	16.1	22.8	24.3	15.4	18.85
Q9QYB1	Chloride intracellular channel protein 4 OS=Mus musculus OX=10090 GN=Clic4 PE=1 SV=3	Clic4	28.7	5	4	85.5	152	84.7	92.4	1.729	1.104	0.789938	0.14274	0.199679	0.292306	0.699667	0.534163	40.26	21.24	16.98	25.72	20.24	11.2	107.1	77.5	85.5	156.6	220.2	122.4	147.6	84.1	93.2	56.3	85.3	92.2	92.6	96.8	74.4	79.725
Q8BXK9	Chloride intracellular channel protein 5 OS=Mus musculus OX=10090 GN=Clic5 PE=1 SV=1	Clic5	28.3	8	5	277.6	387.3	334.5	354.4	1.314	1.122	0.393965	0.166073	0.703249	0.0803257	0.152891	1.09515	47.41	23.86	16.71	11.97	20.05	6.53	340.8	246.2	277.6	401.5	435.5	326.7	373.6	344.3	429.7	264.4	324.9	333.5	389	349.3	359.6	340.825
Q8BY89	Choline transporter-like protein 2 OS=Mus musculus OX=10090 GN=Slc44a2 PE=1 SV=2	Slc44a2	80.1	5	5	153.1	132.8	140.2	159	0.773	1.14	-0.37146	0.189034	0.18038	0.0938885	0.743813	1.02739	40.12	21.62	21.98	4.01	8.91	3.28	219.8	153	153.1	127.5	134	131.5	140.2	149.6	148.8	132.2	124.7	158.7	151.5	159.3	164.2	138.825
P49586	Choline-phosphate cytidylyltransferase A OS=Mus musculus OX=10090 GN=Pcyt1a PE=1 SV=1	Pcyt1a	41.6	9	8	179.9	151.5	169.1	177.6	0.809	1.005	-0.305788	0.0071955	0.209478	0.944663	0.678863	0.0247231	35.05	20.22	7.43	8.64	5.47	8.2	163.9	179.9	190.2	147.6	140	155.5	171	183.8	161.5	169.8	168.5	158.4	186.9	168.7	187.8	170.9
Q8C025	Cholinephosphotransferase 1 OS=Mus musculus OX=10090 GN=Chpt1 PE=1 SV=1	Chpt1	44.6	4	2	167.5	142	154	169.6	0.852	1.107	-0.231075	0.146655	0.289985	0.201101	0.537625	0.696585	22.55	10.65	2.07	14.53	11.87	9.12	167.5	166.8	173.2	174	142	123.2	142	178.6	152.6	133.7	155.3	163.5	198.1	165	174.3	155.05
O55226	Chondroadherin OS=Mus musculus OX=10090 GN=Chad PE=2 SV=1	Chad	40.3	4	3	186.6	163.2	452.9	359.7	0.846	0.919	-0.24127	-0.121863	0.267844	0.059421	0.572119	1.22606	31.13	41.15	24.67	24.59	34.31	15.39	186.6	226.5	136.3	200.3	132.1	132.9	207.7	519.4	645.7	395	279.8	355.2	474.6	364.2	349.9	459.975
E9Q7T7	Chondroadherin-like protein OS=Mus musculus OX=10090 GN=Chadl PE=1 SV=1	Chadl	81.3	1	1	21.8	28.1	25.9	28	1.241	1.119	0.311503	0.16221	0.712492	0.422401	0.14722	0.374275	33.8	13.97	44.44	17.18	6.01	16.28	43	20.5	21.8	29.2	36.9	25.4	27	26	27.2	23.5	25.7	29.2	36.8	26.9	26.2	25.6
Q8BJQ9	Chondroitin sulfate N-acetylgalactosaminyltransferase 1 OS=Mus musculus OX=10090 GN=Csgalnact1 PE=2 SV=1	Csgalnact1	60.9	1	1	11.3	20.1	5.5	9.6	1.557	1.64	0.638769	0.713696	0.262453	0.00201513	0.580949	2.6957	63.67	41.37	46.5	41.55	35.03	18.58	7.3	11.3	18.7	22.6	28.4	9.2	18	7	3.4	4.4	7.3	11.3	10.2	7.2	9.1	5.525
Q8VHY0	Chondroitin sulfate proteoglycan 4 OS=Mus musculus OX=10090 GN=Cspg4 PE=1 SV=3	Cspg4	252.2	9	8	134.3	150.9	149.9	160.5	1.135	1.066	0.182692	0.0922074	0.965467	0.458621	0.0152627	0.338546	35.37	30.44	17.56	4.22	11.7	4.66	115.2	163.2	134.3	148.5	162.8	151.3	150.4	144.9	173.8	155.1	131.8	163.9	164.3	148.5	157.2	151.4
Q9CY57	Chromatin target of PRMT1 protein OS=Mus musculus OX=10090 GN=Chtop PE=1 SV=2	Chtop	26.6	2	1	26.9	25.6	21	22.4	0.957	1.101	-0.0634092	0.138814	0.650981	0.553252	0.186431	0.257077	23.07	15.64	12.49	19.62	11.06	13.85	23.1	29.7	26.9	18.3	29.2	23.8	27.6	19.5	22.7	22.5	18	26.4	24.5	20.4	20	20.675
P83917	Chromobox protein homolog 1 OS=Mus musculus OX=10090 GN=Cbx1 PE=1 SV=1	Cbx1	21.4	5	4	447.3	593.4	703.3	697	1.188	1.054	0.248535	0.0758749	0.990094	0.314777	0.00432354	0.501997	27.95	18.89	25.86	5.66	15.38	2.51	417.2	658	447.3	555.4	600.2	586.7	636.6	638.9	774.3	822.4	593	684.9	716.2	709.4	681.1	707.15
P23198	Chromobox protein homolog 3 OS=Mus musculus OX=10090 GN=Cbx3 PE=1 SV=2	Cbx3	20.8	7	6	534.3	676.3	709.3	700.2	1.183	0.968	0.24245	-0.046921	0.992871	0.326927	0.00310714	0.485549	37.77	22.53	29.01	8.74	16.16	8	534.3	822.3	494.3	724.5	688.3	587	664.5	619.9	811.7	824.4	615	616.2	726.2	736.1	675.2	717.75
Q61686	Chromobox protein homolog 5 OS=Mus musculus OX=10090 GN=Cbx5 PE=1 SV=1	Cbx5	22.2	1	1	48.9	23.9	83.2	79.5	0.578	0.956	-0.790859	-0.0649175	0.0336443	0.380742	1.47309	0.419369	43.14	13.12	30.19	27.97	8.68	11.36	29.3	48.9	55	23.6	24.2	20.4	37.1	79.1	94.1	87.6	78.8	73.7	94.7	82.6	76.6	84.9
E9PZM4	Chromodomain-helicase-DNA-binding protein 2 OS=Mus musculus OX=10090 GN=Chd2 PE=1 SV=1	Chd2	210.7	4	1	652.9	526	565.7	566	0.806	1	-0.311148	0	0.164698	0.827797	0.783311	0.0820763	12.02	4.19	13.19	3.64	2.89	3.15	652.9	705.6	541.9	512.9	539.5	545.2	506.5	579.7	549.6	579	552.6	576	582.4	543.9	556.1	565.225
Q09XV5	Chromodomain-helicase-DNA-binding protein 8 OS=Mus musculus OX=10090 GN=Chd8 PE=1 SV=1	Chd8	290.7	1	1	26.1	17.2	22.6	15.5	0.635	0.712	-0.655172	-0.490051	0.074545	0.00210754	1.12758	2.67623	34.74	71.72	57.13	55.42	40.36	58.39	22.7	26.1	60.3	13.7	15.2	40.2	19.5	34.8	13.6	28.2	18.2	25.4	24.8	9.7	6.9	23.7
P33174	Chromosome-associated kinesin KIF4 OS=Mus musculus OX=10090 GN=Kif4 PE=1 SV=3	Kif4	139.4	1	1	20.5	23.1	20.6	22.3	1.182	1.081	0.24123	0.112367	0.849059	0.6536	0.0710622	0.184688	18.26	29.1	7.36	15.32	13.9	33.9	18.1	20.8	20.5	24.4	29	22	20.7	20.7	25.7	18.7	20.5	36.2	16.8	22.9	21.8	21.4
P21844	Chymase OS=Mus musculus OX=10090 GN=Cma1 PE=1 SV=2	Cma1	27.6	8	6	741.8	530.3	350	376.6	0.735	1.121	-0.444184	0.164786	0.0830004	0.0708494	1.08092	1.14966	51.03	18.18	46.12	20.27	10.29	6.1	741.8	836.9	296.8	623.6	597.9	399.7	470.3	338.1	362.4	400.5	315.3	338.4	382.8	389.2	370.5	354.075
Q810M1	Cilia- and flagella-associated protein 299 OS=Mus musculus OX=10090 GN=Cfap299 PE=2 SV=1	1700007G11Rik	26.9	1	1	101.8	50.7	60.2	61.8	0.511	1.026	-0.968605	0.0370307	0.0107754	0.981954	1.96757	0.00790905	10.45	15.38	18.26	12.99	17.62	7.69	101.8	74.5	106.3	55.1	40.1	50.3	51.2	58.1	62.4	52.6	78.4	57	58.3	66.2	65.4	62.875
Q3UY96	Cilia- and flagella-associated protein 74 OS=Mus musculus OX=10090 GN=Cfap74 PE=2 SV=3	2010015L04Rik; Cfap74	178.8	1	1	94.4	108.8	96.2	95.9	1.21	0.944	0.275007	-0.0831412	0.846538	0.339514	0.0723537	0.469142	13.73	16.65	11.58	6.79	11.18	12.12	78.4	94.4	98.1	104.4	104.2	113.5	119.5	89.4	95	97.5	115.1	80.7	90.8	106.7	101.2	99.25
Q3TQ03	Circadian-associated transcriptional repressor OS=Mus musculus OX=10090 GN=Ciart PE=1 SV=1	Gm129; Ciart	40.4	1	1	91.9	77.1	100.5	109.7	0.775	1.088	-0.367732	0.121679	0.190815	0.40223	0.719387	0.395526	30.03	11.17	33.58	17.09	9.51	2.72	151.8	84.8	91.9	75.8	94.2	61.8	78.5	95.9	105.3	93.8	115	105.7	109.6	109.9	113	102.5
Q8R4N0	Citramalyl-CoA lyase, mitochondrial OS=Mus musculus OX=10090 GN=Clybl PE=1 SV=2	Clybl	37.5	18	11	2472.2	2056.6	2607.5	2494.3	0.787	0.977	-0.345564	-0.0335695	0.364025	0.581571	0.438869	0.235397	13.31	14.96	11.39	5.48	12.88	8.27	2472.2	2368.2	2922.9	2069.8	2043.4	2158.6	1889.7	2384.5	2468.9	2753.9	3152.3	2360.4	2368	2627.3	2790.4	2689.9
Q9CZU6	Citrate synthase, mitochondrial OS=Mus musculus OX=10090 GN=Cs PE=1 SV=1	Cs	51.7	86	15	10247.8	10091.2	11206.7	12011.2	0.886	1.052	-0.174621	0.0731347	0.566285	0.319889	0.246965	0.495	33.79	21.6	23.32	12.65	13.41	8.08	10247.8	8677.6	13628.5	10176.2	8242	11275.2	10006.8	10929.7	10478	11490.7	14000.2	11466	11188.7	12582.2	13291.6	11724.7
P49025	Citron Rho-interacting kinase OS=Mus musculus OX=10090 GN=Cit PE=1 SV=3	Cit	235.2	1	1	36.5	42.2	36.6	43.7	1.284	1.194	0.360645	0.255803	0.643708	0.0739962	0.191311	1.13079	35.79	30.66	13.96	33.9	28.32	10.03	37.6	28.8	36.5	52.5	49.5	22.8	36.1	50.5	37.4	24.8	35.9	46	42.3	36.6	45.2	37.15
Q58A65	C-Jun-amino-terminal kinase-interacting protein 4 OS=Mus musculus OX=10090 GN=Spag9 PE=1 SV=2	Spag9	146.1	18	16	788.2	727.7	652.5	661.8	1.152	1.025	0.204141	0.0356239	0.869762	0.758459	0.0605995	0.120068	31.9	20.1	14.31	3.11	9.03	6.21	634.6	843	788.2	702.2	713	742.7	748.7	666.7	727.2	585.4	638.5	721	673.1	623	650.7	654.45
Q9CZ69	CKLF-like MARVEL transmembrane domain-containing protein 6 OS=Mus musculus OX=10090 GN=Cmtm6 PE=1 SV=1	Cmtm6	19.8	1	1	39.3	46.8	55.6	54.7	1.368	1.048	0.452068	0.0676387	0.509932	0.754601	0.292488	0.122283	24.38	35.36	18.77	17.1	27.36	21.85	42	39.3	28.9	42.8	50.8	43.1	60.8	53.7	34.5	70.2	57.7	58.3	47.4	76.2	51.4	54.025
O35185	Class E basic helix-loop-helix protein 40 OS=Mus musculus OX=10090 GN=Bhlhe40 PE=1 SV=1	Bhlhe40	45.3	1	1	26.9	23.3	30.6	29	0.906	1	-0.142417	0	0.544601	0.831707	0.263922	0.0800294	18.16	30.14	20.22	18.97	33.86	16.95	26.9	18.8	27.7	25.7	16.3	24.7	22	38.4	33.3	15.6	28.2	27.1	38.6	30	28.1	28.875
Q68FD5	Clathrin heavy chain 1 OS=Mus musculus OX=10090 GN=Cltc PE=1 SV=3	Cltc	191.4	61	38	4589.6	7787.9	6340.8	6307.9	1.577	1.03	0.657183	0.0426443	0.291918	0.580207	0.534739	0.236417	28.72	17.14	11.4	16.29	9.09	3.23	5231.7	4175.8	4589.6	8014.2	8265.6	5620.2	7568	6488.1	6479.5	5309.6	6205.1	6182.1	6487.3	6436.1	6061.8	6120.58
Q99KN9	Clathrin interactor 1 OS=Mus musculus OX=10090 GN=Clint1 PE=1 SV=2	Clint1	68.5	9	5	467	662.4	485.7	489.3	1.495	1.019	0.580145	0.0271541	0.402904	0.878247	0.394799	0.0563831	21.87	16.15	9.03	9.77	9.4	9.43	436.6	521.3	467	687.4	758.6	608.1	638.2	495.5	557.1	447.4	476.1	519.1	544.4	461.1	446.8	494.025
O08585	Clathrin light chain A OS=Mus musculus OX=10090 GN=Clta PE=1 SV=2	Clta	25.6	3	3	45.3	44.7	37.7	58.6	1.004	1.443	0.00575927	0.529071	0.753861	2.86082e-05	0.122709	4.54351	39.59	22.48	37.63	19.98	6.57	16.84	38	75.6	45.3	37.7	44.8	44.5	59.8	36.5	38.9	41.1	35.5	63.6	42.1	57.8	59.4	38
Q6IRU5	Clathrin light chain B OS=Mus musculus OX=10090 GN=Cltb PE=1 SV=1	Cltb	25.2	6	5	376.4	421.3	339.9	387.1	1.166	1.151	0.221568	0.202888	0.949637	0.0220462	0.0224423	1.65667	26.85	18.38	20.4	13.21	6.17	6.21	278	420.9	376.4	397.7	446.3	389.5	515.2	314	341.1	365.3	338.7	400.2	346.2	390.4	383.8	339.775
Q925N4	Claudin-16 OS=Mus musculus OX=10090 GN=Cldn16 PE=2 SV=1	Cldn16	26.1	1	1	57.9	99.1	56.2	60.3	1.738	1.062	0.797428	0.0867838	0.177499	0.65328	0.750805	0.184901	26.24	12.6	13.29	23.29	12.62	13.83	64	49	57.9	105.8	132.2	76	92.8	56.8	62.2	45.6	55.5	60.7	46.1	60	64.2	55.025
O35218	Cleavage and polyadenylation specificity factor subunit 2 OS=Mus musculus OX=10090 GN=Cpsf2 PE=1 SV=1	Cpsf2	88.3	3	2	432.6	382.8	422.6	428.3	0.869	1.001	-0.202572	0.00144197	0.247103	0.794358	0.607123	0.0999838	25.17	13.89	22.55	15.26	14.27	1.67	527.5	333.1	432.6	431.4	403.4	299.7	363.3	507.3	428.5	358.9	416.8	428.5	414.5	428.2	429.4	427.875
Q9CQF3	Cleavage and polyadenylation specificity factor subunit 5 OS=Mus musculus OX=10090 GN=Nudt21 PE=1 SV=1	Nudt21	26.2	3	2	39.1	43.3	40.4	45.6	1.05	1.128	0.0703893	0.173767	0.857257	0.253533	0.0668892	0.595966	16.46	24.36	3.97	6.17	13.35	7.09	40.6	37.5	39.1	38.3	43.3	43.2	43.8	49.2	39.9	36	40.9	49.4	47.4	43.8	42.3	41.5
Q6NVF9	Cleavage and polyadenylation specificity factor subunit 6 OS=Mus musculus OX=10090 GN=Cpsf6 PE=1 SV=1	Cpsf6	59.1	4	3	62.5	93.1	76.5	73.6	1.481	0.993	0.566572	-0.0101344	0.426268	0.668186	0.370317	0.175102	31	19.66	17.7	22.41	8.54	2.8	62.5	79	56.5	103.4	131.1	83.8	83.3	75.7	81	77.2	66	73.9	71.9	73.4	76.8	74.975
Q8BTV2	Cleavage and polyadenylation specificity factor subunit 7 OS=Mus musculus OX=10090 GN=Cpsf7 PE=1 SV=2	Cpsf7	52	1	1	15.5	27.8	19.6	19.5	1.842	0.964	0.881273	-0.0528949	0.10852	0.583454	0.964492	0.233994	46.44	18.71	42.25	26.72	21.76	14.5	15.5	20.9	8.3	39.3	27.7	27.8	20.7	27.7	19.7	17.2	19.4	21.2	17.2	18	23.5	21
Q8BIQ5	Cleavage stimulation factor subunit 2 OS=Mus musculus OX=10090 GN=Cstf2 PE=1 SV=2	Cstf2	61.3	3	1	5.9	4.4	7.4	10.1	0.763	1.285	-0.390245	0.361768	0.29705	0.115063	0.527171	0.939064	33.79	32.18	24.79	29.17	27.26	25.24	5.9	7.5	4.5	4	6.3	4.9	3.2	6.4	6.3	8.7	10.9	7.9	9	11.4	13.8	8.075
Q8C7E9	Cleavage stimulation factor subunit 2 tau variant OS=Mus musculus OX=10090 GN=Cstf2t PE=1 SV=2	Cstf2t	65.8	3	1	14	17.1	16.2	17.6	1.12	1.062	0.163499	0.0867838	0.927957	0.812353	0.0324723	0.0902553	22.54	10.14	20.69	15.05	9.98	14.24	18.8	14	12.8	15.6	18.7	20	14.5	19.3	15.7	16.2	16.1	16.9	21.9	16	18.2	16.825
Q99LI7	Cleavage stimulation factor subunit 3 OS=Mus musculus OX=10090 GN=Cstf3 PE=1 SV=1	Cstf3	82.8	1	1	4.8	14.1	9.3	9.9	1.924	1.029	0.944109	0.041243	0.107786	0.990238	0.967438	0.00426024	105.5	18.52	96.02	58.87	14.04	13.67	14.2	1.5	4.8	15.3	19	2.1	13	9.2	11.5	8.3	9.3	11.6	9.5	8.3	10.2	9.575
Q8VBZ3	Cleft lip and palate transmembrane protein 1 homolog OS=Mus musculus OX=10090 GN=Clptm1 PE=1 SV=1	Clptm1	75.2	7	6	165.4	120.1	148.6	148.6	1.016	1.028	0.0229004	0.0398403	0.676087	0.785814	0.169997	0.10468	48.57	32.9	30.17	8.48	46.14	20.59	105.5	165.4	198.6	122.1	133	108.3	118.2	121.1	140	303.5	157.7	162.6	111.2	135.9	180.5	180.575
Q8BXA5	Cleft lip and palate transmembrane protein 1-like protein OS=Mus musculus OX=10090 GN=Clptm1l PE=1 SV=1	Clptm1l	62.1	1	1	20	35.2	25	24.6	1.763	0.934	0.818032	-0.0985055	0.145588	0.40373	0.836874	0.393909	127.21	26.41	133.41	19.4	41.39	7.57	161.9	9.5	20	33.8	47.5	31	36.7	27.4	47.5	22.9	20.7	21.4	24.2	25.5	25	29.625
Q80TV8	CLIP-associating protein 1 OS=Mus musculus OX=10090 GN=Clasp1 PE=1 SV=2	Clasp1	169.1	16	9	212.5	239	229	243.6	1.292	1.134	0.369606	0.181421	0.708951	0.0791553	0.149384	1.10152	43.29	28.6	14.62	8.24	13.42	3.64	212.5	171.2	229.1	236.5	260.8	213.1	241.6	253.8	223.1	182.9	235.1	247.1	251.2	231	240.1	223.725
Q8BRT1	CLIP-associating protein 2 OS=Mus musculus OX=10090 GN=Clasp2 PE=1 SV=1	Clasp2	140.7	11	7	59.8	65.8	69.7	76.4	1.128	1.049	0.173767	0.0690147	0.971525	0.799852	0.012546	0.0969903	25.1	14.1	17.87	15.9	15.58	8.13	50.9	59.8	72.6	55.6	57.9	74.6	74.9	70.9	62.3	88.6	68.5	80.6	84.6	71.7	72.4	72.575
Q5SW19	Clustered mitochondria protein homolog OS=Mus musculus OX=10090 GN=Cluh PE=1 SV=2	1300001I01Rik; Cluh	148	33	28	1110.6	1567.3	1505.8	1485.7	1.345	1.011	0.427606	0.015783	0.649325	0.874967	0.187538	0.0580082	32.62	23.2	17.34	9.31	11.69	5.47	1110.6	981.6	1374.7	1663.4	1625.2	1344.8	1511.5	1556.1	1457	1230.1	1622.1	1421.5	1538.3	1434.9	1591.1	1466.32
Q06890	Clusterin OS=Mus musculus OX=10090 GN=Clu PE=1 SV=1	Clu	51.6	12	10	1933.3	1677.1	1384.8	1237.6	0.885	0.91	-0.176251	-0.136062	0.565095	0.0382133	0.247878	1.41779	31.83	27.38	18.96	28.4	24.91	21.88	2295.5	1933.3	1563.4	1359.3	1305.5	2293	2069.3	1077.9	1160.1	1653	1789.4	1006.4	1038.5	1521.9	1474.7	1420.1
P54751	CMP-N-acetylneuraminate-beta-galactosamide-alpha-2,3-sialyltransferase 1 OS=Mus musculus OX=10090 GN=St3gal1 PE=1 SV=1	St3gal1	39	1	1	9.3	7.4	9.5	9.5	0.789	1.101	-0.341903	0.138814	0.304584	0.632762	0.516294	0.198759	12.43	26.66	7.8	31.34	18.16	21.2	9.3	9.1	10.5	7	7.3	12.6	7.4	9.5	11.4	9.5	7.2	10.4	8.6	8.5	13.1	9.4
Q6SJQ5	CMRF35-like molecule 3 OS=Mus musculus OX=10090 GN=Cd300ld3 PE=1 SV=1	Cd300lh; Cd300ld3	27.3	1	1	371.9	365.3	282.4	354.8	1.117	1.308	0.159629	0.387363	0.850435	1.39131e-05	0.070359	4.85658	38.29	29.73	23.71	28.35	25.14	22.96	371.9	258.6	420.4	414.4	536.7	289.6	322.1	266.6	355.5	188.4	299	320.8	392.5	273.3	463.4	277.375
Q1ERP8	CMRF35-like molecule 9 OS=Mus musculus OX=10090 GN=Cd300lg PE=1 SV=1	Cd300lg	36.7	5	5	138.5	169.7	130	120.9	1.213	0.907	0.27858	-0.140826	0.86064	0.147826	0.0651785	0.830251	17.57	21.23	6.28	9.25	7.72	6.41	135.8	152.4	138.5	151.7	189.4	173.6	165.8	121	132.8	127.3	144.9	120.5	117.7	121.3	135.4	131.5
Q9EQS3	c-Myc-binding protein OS=Mus musculus OX=10090 GN=Mycbp PE=1 SV=5	Mycbp	12	3	3	28.3	30.8	29.6	30.8	1.249	1.132	0.320773	0.178874	0.731245	0.32485	0.135937	0.488317	36.48	35.03	29.93	22.11	19.81	25.87	17.1	31.9	28.3	27.9	25.3	34	41.3	21.2	33	26.7	32.8	37.2	38.7	25.5	22.9	28.425
Q9CQI6	Coactosin-like protein OS=Mus musculus OX=10090 GN=Cotl1 PE=1 SV=3	Cotl1	15.9	3	3	152.8	108.1	183	164.2	0.783	0.902	-0.352916	-0.148801	0.211579	0.0974679	0.674528	1.01114	30.98	24.97	23.87	13.29	17.14	16.45	152.8	160.6	100.1	99.4	97.4	117.7	127.9	200.3	214.4	167.3	145.7	135.6	186.7	186	145	181.925
Q06194	Coagulation factor VIII OS=Mus musculus OX=10090 GN=F8 PE=2 SV=2	F8	266	1	1	104.7	159.2	194.4	209.9	1.25	1.08	0.321928	0.111031	0.768372	0.351475	0.114428	0.454106	73.73	45.2	113.52	26.21	38.18	24.11	669.2	95	104.7	171.6	202.6	105.2	147.6	213.5	295	112.5	177	254.9	251.1	175.5	157.4	199.5
O88947	Coagulation factor X OS=Mus musculus OX=10090 GN=F10 PE=1 SV=1	F10	54	1	1	20	21	19.4	18.3	1.142	0.911	0.191563	-0.134477	0.921219	0.304887	0.0356373	0.515861	22.31	35.98	13.78	16.88	23.22	31.45	16.8	22.2	20	22.6	19.5	19.3	27.3	17.7	24.3	13.9	21.3	21.6	16.5	9.7	20.3	19.3
Q91Y47	Coagulation factor XI OS=Mus musculus OX=10090 GN=F11 PE=2 SV=2	F11	69.7	1	1	39.7	35.8	37.4	44.9	0.848	1.281	-0.237864	0.35727	0.384214	0.00898426	0.415427	2.04652	18.59	22.33	7.67	14.17	20.37	13.45	39.5	45.1	39.7	33.4	44.2	38.4	32.9	37.5	40.2	24.4	37.3	52.2	47.9	42.2	38.4	34.85
Q80YC5	Coagulation factor XII OS=Mus musculus OX=10090 GN=F12 PE=1 SV=2	F12	65.7	4	3	40.1	46.4	39.4	36.3	1.271	0.934	0.345964	-0.0985055	0.671947	0.333163	0.172665	0.477343	31.03	23.32	35.2	21.08	3.38	15.18	31.3	61.7	40.1	46.4	43.5	66.7	46.5	39.8	37.4	40.4	39	35.3	43	29.7	37.4	39.15
Q8BH61	Coagulation factor XIII A chain OS=Mus musculus OX=10090 GN=F13a1 PE=1 SV=3	F13a1	83.2	13	10	553.5	571.3	1042.7	977.9	0.967	0.989	-0.0484122	-0.0159576	0.464145	0.731716	0.333346	0.135657	37.55	24.04	43.84	15.87	16.17	10.42	984.4	553.5	436.5	632.3	516.2	462	645.8	1049.3	1036.2	877.4	1294.3	830.5	948.9	1065.3	1007.7	1064.3
Q8CIE6	Coatomer subunit alpha OS=Mus musculus OX=10090 GN=Copa PE=1 SV=2	Copa	138.3	20	18	799.3	1318.8	1070.1	1087.9	1.506	1.013	0.590722	0.0186342	0.460416	0.842647	0.336849	0.0743541	31.17	18.68	6.03	20.81	11.89	4.79	860.6	764.4	799.3	1401.3	1689.8	1027.8	1241.2	1138.3	1182.1	906.4	1006.1	1113.8	1152.4	1062.6	1035.3	1058.22
Q9JIF7	Coatomer subunit beta OS=Mus musculus OX=10090 GN=Copb1 PE=1 SV=1	Copb1	107	17	12	370.3	710.9	565.8	562.2	1.824	1.023	0.867106	0.0328061	0.121858	0.796533	0.914147	0.0987963	29.45	24.79	10.22	20.59	17.57	8.22	422.3	346.4	370.3	753.5	927.4	572.1	670.7	656.3	619.2	440.6	517	585.7	622.7	539.7	518.9	558.275
O55029	Coatomer subunit beta' OS=Mus musculus OX=10090 GN=Copb2 PE=1 SV=2	Copb2	102.4	17	15	839.1	1266	1148.4	1150.7	1.465	1.002	0.550901	0.00288251	0.514171	0.983766	0.288892	0.00710827	33.88	24.67	4.94	16.37	7.5	6.08	839.1	897.5	816	1287.1	1576.1	1064.9	1245.1	1202.1	1208.4	1097	1032.9	1150.4	1209.3	1150.9	1043.3	1135.1
Q5XJY5	Coatomer subunit delta OS=Mus musculus OX=10090 GN=Arcn1 PE=1 SV=2	Arcn1	57.2	6	5	242.3	434.1	352.8	361.6	1.811	0.952	0.856787	-0.0709665	0.105483	0.253773	0.976817	0.595555	18.72	19.95	10.7	11.63	8.82	10.92	237	286.7	242.3	448.1	526.1	410	420.5	379.3	380.7	324.1	328.2	385.5	383.5	341	304.6	353.075
O89079	Coatomer subunit epsilon OS=Mus musculus OX=10090 GN=Cope PE=1 SV=3	Cope	34.5	6	3	128.7	178.6	133.8	149.4	1.628	1.135	0.703101	0.182692	0.229246	0.119067	0.639697	0.924209	31.76	23.27	11.68	12.18	14.52	5.1	125.3	154.3	128.7	179.5	222.4	173.3	177.7	140.8	159.8	113.8	127.1	150.4	148.3	157.2	138.9	135.375
Q9QZE5	Coatomer subunit gamma-1 OS=Mus musculus OX=10090 GN=Copg1 PE=1 SV=1	Copg; Copg1	97.5	9	7	270.3	404.6	369.4	361.4	1.523	0.97	0.606916	-0.0439433	0.331599	0.402437	0.479387	0.395302	28.6	27.95	4.19	14.53	15.29	10.97	273.1	252.6	270.3	412	468.4	326.7	397.3	403.7	455.5	332.6	337.9	358.5	444	362.9	359.9	382.425
Q9QXK3	Coatomer subunit gamma-2 OS=Mus musculus OX=10090 GN=Copg2 PE=1 SV=1	Copg2	97.6	7	5	152.5	363.2	192.7	199.3	2.107	1.043	1.07519	0.0607392	0.0271266	0.67936	1.5666	0.1679	39.04	29.47	8.23	25.74	13.28	10.61	152.5	135	158.5	395.3	465.5	247.1	333.7	216.6	200.6	157.3	185.2	187.6	232.5	187.3	211.7	189.925
P61924	Coatomer subunit zeta-1 OS=Mus musculus OX=10090 GN=Copz1 PE=1 SV=1	Copz1	20.2	1	1	9.4	20.8	14.7	15.5	1.856	1.031	0.892197	0.0440443	0.100295	0.985258	0.998721	0.00644996	43.09	25.49	33.74	26.52	20.02	10.95	9.4	7.6	14.5	24.8	24.9	14.1	17.5	17.5	13.5	16	10.9	16.4	14.5	16.6	13.1	14.475
Q9JHH9	Coatomer subunit zeta-2 OS=Mus musculus OX=10090 GN=Copz2 PE=1 SV=1	Copz2	22.9	1	1	42.7	64.5	48.4	50.4	1.513	1.064	0.597412	0.0894982	0.329015	0.622117	0.482785	0.206128	28.61	26.65	16.92	25.64	24.04	4.21	50.5	42.7	36	70.8	85.1	46	58.8	56.6	65.3	40.2	41.3	49.1	53.9	51.2	49.7	50.85
Q8VEH6	COBW domain-containing protein 1 OS=Mus musculus OX=10090 GN=Cbwd1 PE=1 SV=1	Cbwd1	43.7	1	1	26.5	25.7	26.4	24.6	1.014	0.917	0.0200577	-0.125006	0.798754	0.313621	0.0975869	0.503595	20.37	28.14	10.43	22.27	23.55	4.24	22.5	26.5	27.6	30.6	17.6	27.4	24.2	29.9	19.3	33	23.3	24.6	25.4	23	24.7	26.375
P18760	Cofilin-1 OS=Mus musculus OX=10090 GN=Cfl1 PE=1 SV=3	Cfl1	18.5	41	8	2311.1	2884.1	3021.6	2849.8	1.236	0.933	0.305679	-0.100051	0.713869	0.129888	0.146381	0.886431	23.98	17.63	24.12	4.76	12.46	10.5	2311.1	3137.6	1977.7	2727.3	2804.9	3022.2	2965.4	2967.1	3077	3728.5	2849.3	2714.9	2991.4	3354.8	2694.1	3155.48
P45591	Cofilin-2 OS=Mus musculus OX=10090 GN=Cfl2 PE=1 SV=1	Cfl2	18.7	47	10	3946.3	4732.1	3363.1	3224.3	1.161	1.003	0.215368	0.00432161	0.84973	0.997988	0.0707188	0.00087462	26.91	15.72	19.09	7.05	9.46	4.38	3645.5	5179.1	3946.3	4724.1	5251.4	4740.1	4440	3523.2	3210.2	3799	3082.2	3277.2	3456.7	3139.9	3172.2	3403.65
Q8K1A6	Coiled-coil and C2 domain-containing protein 1A OS=Mus musculus OX=10090 GN=Cc2d1a PE=1 SV=2	Cc2d1a	103.6	2	2	161.2	145	186.5	186.8	0.929	0.968	-0.106249	-0.046921	0.452833	0.522442	0.344062	0.281962	23.44	25.48	10.97	3.57	6.9	11.32	161.2	173.8	139.5	148.4	152	141.3	141.8	195.3	177.7	178.1	204	151.8	190.8	182.9	198.6	188.775
Q8BRN9	Coiled-coil and C2 domain-containing protein 1B OS=Mus musculus OX=10090 GN=Cc2d1b PE=1 SV=1	Cc2d1b	93	3	2	142	125.9	128.4	131.4	1.15	0.96	0.201634	-0.0588937	0.993929	0.479213	0.00264478	0.319471	60.93	14.4	15.71	24.91	13.08	8.17	113.2	155.3	142	122.3	104.9	182.8	129.5	129.6	125.8	163.1	127.3	137.7	125.4	117.1	139.6	136.45
Q8VE99	Coiled-coil domain-containing protein 115 OS=Mus musculus OX=10090 GN=Ccdc115 PE=1 SV=1	Ccdc115	19.7	2	2	18.3	23.7	19.3	22.8	1.214	1.042	0.279768	0.0593553	0.773297	0.893069	0.111653	0.0491152	27.39	43.96	21.49	18.19	13.37	14.48	17.4	25.4	18.3	22.7	24.6	19.1	29.6	17.9	15.7	20.9	20.9	26.7	23	22.5	18.6	18.85
Q8R344	Coiled-coil domain-containing protein 12 OS=Mus musculus OX=10090 GN=Ccdc12 PE=1 SV=2	Ccdc12	18.9	1	1	52.1	37	42.4	42.9	0.71	1.018	-0.494109	0.0257376	0.159281	0.960147	0.797837	0.0176624	30.27	16.48	31.22	11.62	7.99	14.81	52.1	72.5	38.7	39.6	34.6	43.7	34.5	41	45.5	37.9	43.9	46	39.9	46.5	33.4	42.075
A2AEV7	Coiled-coil domain-containing protein 120 OS=Mus musculus OX=10090 GN=Ccdc120 PE=1 SV=1	Ccdc120	67.4	4	1	136.6	101	110.9	107.6	0.752	0.975	-0.411195	-0.0365259	0.211015	0.597275	0.675687	0.223826	22.44	12.46	18.51	8.31	6.29	9.73	136.6	154.8	106.2	101.5	98.9	117.6	100.5	117.9	103.4	115.5	106.4	111.9	124.9	103.5	101.2	110.8
Q9D8X2	Coiled-coil domain-containing protein 124 OS=Mus musculus OX=10090 GN=Ccdc124 PE=1 SV=1	Ccdc124	25.3	11	8	263.2	176.1	303.2	303.2	0.783	1.054	-0.352916	0.0758749	0.135277	0.508875	0.868777	0.293389	38.19	28.87	17.16	30.78	8.65	8.8	263.2	248.4	339.1	171.4	117.8	253.1	180.9	287	275.9	320.2	331	287.2	272.1	320.2	328	303.525
Q3TC33	Coiled-coil domain-containing protein 127 OS=Mus musculus OX=10090 GN=Ccdc127 PE=1 SV=2	Ccdc127	30.5	4	4	82.8	91.2	95.5	97.5	1.047	0.98	0.0662614	-0.0291463	0.744315	0.643699	0.128244	0.191317	31.06	23.47	17.76	11.48	11.31	10.53	82.8	73.8	103.8	94.2	88.3	102.7	77.9	92.2	95.9	95	116.8	83.8	96.3	98.8	108.6	99.975
Q8C7V8	Coiled-coil domain-containing protein 134 OS=Mus musculus OX=10090 GN=Ccdc134 PE=1 SV=1	Ccdc134	26.5	1	1	7.9	14.9	12.6	14.7	1.821	1.157	0.864731	0.210389	0.146894	0.378782	0.832997	0.421611	14.85	21.22	16.94	9.78	19.07	7.8	10.1	7.9	7.4	13.2	15	16.8	14.7	15	12	13.4	9.4	14.6	14.8	13.3	16.1	12.45
Q8K2J4	Coiled-coil domain-containing protein 14 OS=Mus musculus OX=10090 GN=Ccdc14 PE=2 SV=3	Ccdc14	102.6	1	1	12.7	9	12	11.7	0.737	0.956	-0.440263	-0.0649175	0.242829	0.576263	0.614699	0.239379	36.18	29.46	19.2	29.52	32.26	9.91	14.8	10	12.7	8.1	12	5.8	10.1	9.1	18.8	11	13.1	10.3	12.8	11.1	12.3	13
Q8C9M2	Coiled-coil domain-containing protein 15 OS=Mus musculus OX=10090 GN=Ccdc15 PE=2 SV=2	Ccdc15	93.5	6	1	99.7	117.1	99.2	111.2	1.171	1.068	0.227741	0.0949116	0.951949	0.547231	0.0213862	0.26183	6.14	30.33	3.58	9.91	36.26	5.65	99.7	97.3	104.4	117.9	122.6	97.1	116.3	119.1	47.5	85	115.6	112.6	110.4	112	99.6	91.8
Q8C963	Coiled-coil domain-containing protein 159 OS=Mus musculus OX=10090 GN=Ccdc159 PE=2 SV=1	Ccdc159	46.3	1	1	7.4	6.9	7.8	8.3	0.93	0.956	-0.104697	-0.0649175	0.59798	0.634886	0.223313	0.197304	6.81	34.99	2.81	17.78	36.55	24.14	7.7	7.3	7.4	6.6		9	6.9	9.8	4.4	6.2	10	8.9	5.2	7.7	9.5	7.6
Q0VG85	Coiled-coil domain-containing protein 162 OS=Mus musculus OX=10090 GN=Ccdc162 PE=1 SV=4	Ccdc162	104.3	1	1	51.7	47.1	37.3	48	0.92	1.26	-0.120294	0.333424	0.539491	0.0153137	0.268016	1.81492	12.35	32.75	10.32	8.81	26.91	14.41	57.2	51.7	46.6	45.3	52.4	43	49.1	41.7	53.2	29.2	33.4	51.3	44.9	38.6	53.8	39.375
Q810N9	Coiled-coil domain-containing protein 172 OS=Mus musculus OX=10090 GN=Ccdc172 PE=1 SV=1	Ccdc172	31.5	1	1	745.8	694.6	765.6	784.7	0.931	1.025	-0.103147	0.0356239	0.400943	0.699117	0.396917	0.15545	25.73	12.41	25.76	9.97	11.02	2.79	998.1	600.2	745.8	797.3	706.6	629.2	682.7	878.7	806.4	686.6	727	773.6	761.1	809.8	796	774.675
A0JLY1	Coiled-coil domain-containing protein 173 OS=Mus musculus OX=10090 GN=Ccdc173 PE=2 SV=1	Ccdc173	65.1	4	2	684.3	622.7	632.3	651.8	0.867	1.051	-0.205896	0.0717627	0.25361	0.401233	0.595834	0.396603	42.39	19.58	22.37	38.83	14.2	2.58	792.1	684.3	500.6	667.4	976	369.2	581.1	701.6	742.9	563.2	569.8	647.9	660.4	622.9	655.7	644.375
E9PVB3	Coiled-coil domain-containing protein 175 OS=Mus musculus OX=10090 GN=Ccdc175 PE=4 SV=1	Ccdc175	97.1	1	1	54.9	48	50.4	40.1	0.874	0.769	-0.194295	-0.378944	0.397831	0.000577515	0.400302	3.23844	76.71	47.17	61.02	14.14	24.28	38.55	26.5	99.5	54.9	50.4	37.7	52.6	45.7	50	37.3	67.7	50.9	46.5	34.6	57.8	21.8	51.475
Q9JIG7	Coiled-coil domain-containing protein 22 OS=Mus musculus OX=10090 GN=Ccdc22 PE=1 SV=1	Ccdc22	70.8	3	3	16.6	30.6	18.7	20.7	1.786	1.086	0.836732	0.119024	0.127132	0.653889	0.895745	0.184496	14.1	18.78	7.17	11.18	11.18	12.94	18.3	16	16.6	28.1	34.3	27.6	33.3	19.1	18.3	16.8	21.8	20.7	20.7	21.5	15.9	19
Q78PG9	Coiled-coil domain-containing protein 25 OS=Mus musculus OX=10090 GN=Ccdc25 PE=1 SV=1	Ccdc25	24.5	4	3	199.3	183.7	197.8	194.3	0.899	0.986	-0.153607	-0.0203404	0.335088	0.678628	0.474841	0.168368	17.49	17.74	13.81	3.24	4.43	13.04	187.7	242.7	199.3	183.9	176.1	190.6	183.5	203.8	209.5	191.8	192	196.9	243.1	184.1	191.7	199.275
Q9CR29	Coiled-coil domain-containing protein 43 OS=Mus musculus OX=10090 GN=Ccdc43 PE=1 SV=1	Ccdc43	25	4	4	75.7	64	69.2	65.6	0.838	0.967	-0.254978	-0.0484122	0.313239	0.488695	0.504125	0.310962	32.74	17.14	27.89	13.96	5.58	7.98	56.3	99.2	75.7	53	61.1	73.9	67	69.5	69	63.9	73.2	62.1	67	64.2	74.3	68.9
Q9D024	Coiled-coil domain-containing protein 47 OS=Mus musculus OX=10090 GN=Ccdc47 PE=1 SV=2	Ccdc47	55.8	11	11	295.6	374.4	303	346.8	1.372	1.106	0.45628	0.145351	0.571796	0.141492	0.242759	0.849269	45.88	22.53	5.86	10.58	6.41	4.2	313.1	295.6	278.5	330.5	402.8	348	409.7	298.9	341.3	301.3	304.7	321	352.6	343.8	349.8	311.55
Q6PHN1	Coiled-coil domain-containing protein 57 OS=Mus musculus OX=10090 GN=Ccdc57 PE=1 SV=1	Ccdc57	116.1	1	1	160.2	115.4	287.4	253.9	0.747	0.849	-0.42082	-0.236164	0.150518	0.00419248	0.822412	2.37753	15.76	18.15	6.4	11.29	13.93	13.09	145.3	160.2	164.3	123.9	107.5	105.3	132.9	296.9	349.6	252.9	278.1	203	244.1	264	277	294.375
Q8R3Q6	Coiled-coil domain-containing protein 58 OS=Mus musculus OX=10090 GN=Ccdc58 PE=1 SV=1	Ccdc58	16.7	6	4	1553.3	1692.3	1256.7	1265	1.13	1.018	0.176323	0.0257376	0.9085	0.747978	0.0416752	0.126111	19.17	10.78	17.9	6.73	10.22	6.07	1122.1	1567.6	1553.3	1728.9	1656.5	1784.1	1523.6	1183.8	1211.8	1476.9	1303.3	1263.6	1260.9	1266.4	1421.8	1293.95
Q8CDM4	Coiled-coil domain-containing protein 73 OS=Mus musculus OX=10090 GN=Ccdc73 PE=2 SV=2	Ccdc73	120.3	3	2	103.6	109.7	107.9	121	0.943	0.985	-0.0846703	-0.0218044	0.527408	0.717296	0.277853	0.144302	26.61	31.4	12.26	33.53	25.48	22.85	116.2	103.6	90.8	123.2	185.6	95.2	97.7	115.2	141.7	75.6	101	83.7	133.4	109.8	144.4	108.375
Q8VC31	Coiled-coil domain-containing protein 9 OS=Mus musculus OX=10090 GN=Ccdc9 PE=1 SV=1	Ccdc9	61.4	4	4	93.6	111	122.1	115.4	1.332	1.044	0.413594	0.0621217	0.615657	0.704577	0.210661	0.152072	53.94	29.63	42.03	7	10.73	5.19	56.5	136.8	93.6	101.9	107.3	114.9	119.3	100.8	127	128.3	117.3	113.7	109.8	124.1	117.1	118.35
Q8C3X2	Coiled-coil domain-containing protein 90B, mitochondrial OS=Mus musculus OX=10090 GN=Ccdc90b PE=1 SV=1	Ccdc90b	29.6	10	5	376.2	684.1	331.8	313.7	1.797	0.993	0.84559	-0.0101344	0.132306	0.724878	0.878421	0.139735	21.91	15.64	1.96	16.79	6.85	7.51	376.2	375.2	388.6	715.8	851.5	573.7	653.8	327.6	347.4	295.3	336	301	347.9	296.9	326.9	326.575
Q9D8L5	Coiled-coil domain-containing protein 91 OS=Mus musculus OX=10090 GN=Ccdc91 PE=1 SV=2	Ccdc91	50	5	5	251.4	175.5	286	339.3	0.96	1.128	-0.0588937	0.173767	0.468326	0.0624256	0.329451	1.20464	48.44	27.08	4.45	8.41	17.5	14.61	269.8	251.4	248.8	169.7	198.3	181.5	164.5	260.8	267.2	376.1	306.2	313.4	305.2	367.3	414.9	302.575
Q7TQK5	Coiled-coil domain-containing protein 93 OS=Mus musculus OX=10090 GN=Ccdc93 PE=1 SV=1	Ccdc93	72.6	4	4	78	115.8	91.1	89.3	1.478	0.98	0.563646	-0.0291463	0.419536	0.603344	0.377231	0.219435	23.81	18.34	14.46	9.06	14.95	12.48	78	91.6	68.7	115.4	133.9	108.8	116.2	100	110	80.8	83	90.8	110.9	87.7	85.3	93.45
A3KGF9	Coiled-coil domain-containing protein 9B OS=Mus musculus OX=10090 GN=Ccdc9b PE=1 SV=1	A430105I19Rik	58.7	2	2	10.9	9	8.4	9.1	0.828	1.082	-0.272297	0.1137	0.407994	0.700613	0.389346	0.154522	27.77	24.99	18.23	29.17	12.45	25.26	10.9	8.6	12.4	5.1	11.1	8.7	9.3	7.8	9.6	7.4	9.1	12.6	9.5	7	8.6	8.475
Q9CQA6	Coiled-coil-helix-coiled-coil-helix domain-containing protein 1 OS=Mus musculus OX=10090 GN=Chchd1 PE=1 SV=1	Chchd1	13.6	2	1	87.3	87.8	50	51.5	0.837	1.034	-0.2567	0.0482362	0.293179	0.882265	0.532867	0.0544012	55.89	14.96	50.88	36.2	10.93	19.74	59.2	159.9	87.3	78.6	46.1	98.1	118.7	52.8	41	51.6	48.5	48.6	54.7	54.6	34.5	48.475
Q9D1L0	Coiled-coil-helix-coiled-coil-helix domain-containing protein 2 OS=Mus musculus OX=10090 GN=Chchd2 PE=2 SV=1	Chchd2	15.7	8	3	531.3	295	278.5	272.5	0.634	0.981	-0.657445	-0.027675	0.0198527	0.58023	1.70218	0.2364	34.51	10.59	23.72	9.72	11	4.8	619.6	531.3	380.2	319.6	252.3	299.7	290.3	234.2	306.8	283	274.1	261.5	279.4	265.8	290.4	274.525
Q8K2Q5	Coiled-coil-helix-coiled-coil-helix domain-containing protein 7 OS=Mus musculus OX=10090 GN=Chchd7 PE=1 SV=1	Chchd7	10.1	6	4	262.1	164.1	215	182.6	0.629	0.924	-0.668868	-0.114035	0.0218799	0.174655	1.65996	0.75782	33.16	30.78	22.57	8.5	12.07	17.64	178.3	262.1	279.7	162.3	143.5	176.6	165.9	177.5	202.1	228.8	231.3	174.2	188.3	177	248.3	209.925
Q91W50	Cold shock domain-containing protein E1 OS=Mus musculus OX=10090 GN=Csde1 PE=1 SV=1	Csde1	88.7	26	20	1732.9	2366.5	1995.7	1959.7	1.237	0.983	0.306846	-0.0247367	0.71289	0.670862	0.146977	0.173367	25.65	16.36	17.19	12.37	4.8	4.44	1663.5	2255.9	1732.9	2451.9	2831.3	2134.4	2284.1	1953.8	2038.5	2137	1921.1	1975.5	1989.3	1802.7	1944	2012.6
P60824	Cold-inducible RNA-binding protein OS=Mus musculus OX=10090 GN=Cirbp PE=1 SV=1	Cirbp	18.6	5	3	145.5	142.6	109.5	106.3	1.063	0.942	0.0881416	-0.086201	0.788773	0.331937	0.103048	0.478944	26.8	26.66	20.45	9.99	17.52	7.22	145.5	180.1	119.6	138.5	166.5	133.2	146.8	112.6	106.4	134.7	87.8	99.7	102.8	117	110	110.375
P11087	Collagen alpha-1(I) chain OS=Mus musculus OX=10090 GN=Col1a1 PE=1 SV=4	Col1a1	137.9	121	28	6418	5050.3	12289.4	14335.4	0.672	0.972	-0.573467	-0.0409718	0.176378	0.504559	0.753555	0.297088	53.46	47.09	35.83	31.15	88.11	20.04	5084.6	10059	6418	4290.5	3038.9	5944.7	6340.3	10323.3	11284.4	48247.8	13383.8	15182.6	10264.8	16805.7	13535.5	20809.8
P28481	Collagen alpha-1(II) chain OS=Mus musculus OX=10090 GN=Col2a1 PE=1 SV=2	Col2a1	141.9	11	5	398.8	406.2	513.8	531.2	0.915	1.038	-0.128156	0.0538064	0.341358	0.586954	0.46679	0.231396	58.08	29.41	44.89	15.67	36.76	3.28	376.4	793.8	398.8	390.2	333	422.8	486.2	512.4	515.3	921.8	438.5	546.2	545.1	517.6	513.7	597
P08121	Collagen alpha-1(III) chain OS=Mus musculus OX=10090 GN=Col3a1 PE=1 SV=4	Col3a1	138.9	38	8	1051.8	789.4	1244.1	1473.6	0.663	0.994	-0.592919	-0.00868224	0.0647442	0.835543	1.1888	0.0780309	50.12	68.03	33.51	30.73	88.17	23.98	942.5	1707	1051.8	649.6	606.3	959.4	1148.6	877.1	893.9	4690	1731.6	1527.5	875.4	1421.6	1580.2	2048.15
P02463	Collagen alpha-1(IV) chain OS=Mus musculus OX=10090 GN=Col4a1 PE=1 SV=4	Col4a1	160.6	14	7	1612.2	1583.2	1969.9	2180.7	0.972	0.961	-0.0409718	-0.0573917	0.742532	0.366736	0.129285	0.435647	53.74	56.63	59.58	28.77	90.82	29.52	1350.5	3795	1612.2	1239	1293.1	2211.5	1938.3	1372.9	1291.7	7610.5	2826.3	2650.3	1210.5	2232.7	2130	3275.35
Q05722	Collagen alpha-1(IX) chain OS=Mus musculus OX=10090 GN=Col9a1 PE=2 SV=2	Col9a1	92	3	1	182.6	303.8	155.3	149.8	1.732	0.958	0.792439	-0.0619024	0.138165	0.470543	0.859601	0.327401	30.68	11.38	42.08	7.87	19.26	4.51	150.8	324.1	182.6	296.7	350.3	302.5	305.2	157.2	150.5	218.9	153.4	153.5	146.2	144.3	159	170
O88207	Collagen alpha-1(V) chain OS=Mus musculus OX=10090 GN=Col5a1 PE=1 SV=2	Col5a1	183.6	11	3	109.7	124.8	129.1	162.1	1.049	1.193	0.0690147	0.254594	0.798896	0.0257542	0.0975098	1.58915	42.22	32.24	42.1	12.55	28.48	8.16	103.2	208.8	109.7	113	120.5	150.2	129.1	106.9	134.2	198.8	124.2	160.3	139	163.9	167.8	141.025
Q04857	Collagen alpha-1(VI) chain OS=Mus musculus OX=10090 GN=Col6a1 PE=1 SV=1	Col6a1	108.4	64	24	5746.1	6285.1	4525.6	4273.5	1.159	0.94	0.212881	-0.0892673	0.852496	0.173144	0.0693077	0.761592	30.95	16.47	20.5	9.48	7.32	4.7	5845	5746.1	3957.3	6430.2	6895.6	5481.8	6143.2	4640	5057.6	4292.7	4414.1	4306	4641.1	4187	4241.2	4601.1
Q63870	Collagen alpha-1(VII) chain OS=Mus musculus OX=10090 GN=Col7a1 PE=1 SV=3	Col7a1	295.1	2	2	263.7	74.9	88.7	83.4	0.552	0.802	-0.85726	-0.318326	0.00948326	0.00181363	2.02304	2.74145	82.73	47.74	68.32	77.54	37.19	63.99	81.1	263.7	437.2	49.2	31.2	200.4	113.9	77.7	85.7	91.8	161.8	121.8	128.5	19.9	57.2	104.25
Q61245	Collagen alpha-1(XI) chain OS=Mus musculus OX=10090 GN=Col11a1 PE=1 SV=2	Col11a1	180.9	10	2	310.6	264.9	348.8	416	0.822	1.128	-0.28279	0.173767	0.17639	0.0578486	0.753526	1.23771	34.4	24.8	33.05	18.14	63.15	6.87	226.2	439.9	310.6	233.4	231.4	331	300.5	338.7	355.2	983	342.5	428.6	375.3	438.7	403.8	504.85
Q60847	Collagen alpha-1(XII) chain OS=Mus musculus OX=10090 GN=Col12a1 PE=2 SV=3	Col12a1	340	160	83	16779	19704.3	14230.9	10756.2	1.211	0.882	0.276199	-0.181149	0.757038	0.00684606	0.120883	2.16456	29.82	43.25	14.54	16.19	29.12	31.26	17533.5	16779	13220.9	20929.5	18550.9	15678.6	23039.4	16407.4	16778.5	12343.2	8425.2	8711.9	16281.1	13138	8806.1	13488.6
Q80X19	Collagen alpha-1(XIV) chain OS=Mus musculus OX=10090 GN=Col14a1 PE=1 SV=2	Col14a1	192.9	13	11	194.2	228.5	459	422.5	1.071	1.008	0.0989585	0.0114956	0.755935	0.919623	0.121516	0.0363901	32.35	31.92	4.5	15.81	17.17	26.58	205.8	194.2	188.4	255.4	219.4	173.9	237.9	405.5	374.4	519.6	528.1	388.1	373	642.8	459.8	456.9
O35206	Collagen alpha-1(XV) chain OS=Mus musculus OX=10090 GN=Col15a1 PE=1 SV=2	Col15a1	140.4	21	12	353.1	479.9	544.3	550	1.186	1.056	0.246104	0.0786098	0.99582	0.372964	0.00181901	0.428333	35.37	17	23.55	5.6	3.2	6.03	300.2	472.7	353.1	496	464.3	517	459.8	565.3	548.9	523.6	539.7	545.4	554.6	613.4	539.8	544.375
P39061	Collagen alpha-1(XVIII) chain OS=Mus musculus OX=10090 GN=Col18a1 PE=1 SV=4	Col18a1	182.1	8	5	429.6	440.3	387	392.6	0.908	0.942	-0.139236	-0.086201	0.322477	0.158861	0.491501	0.798982	28.67	19.43	12.54	5.8	10.85	6.89	429.6	447.1	350.8	445.5	449.4	394.9	435.1	378.4	471.3	393.7	380.4	342.9	399.7	395	390.2	405.95
Q30D77	Collagen alpha-1(XXIV) chain OS=Mus musculus OX=10090 GN=Col24a1 PE=2 SV=2	Col24a1	175.6	7	1	1238.6	1082.9	2155.7	2714.3	0.692	1.047	-0.531156	0.0662614	0.102466	0.372111	0.989422	0.429327	45.36	70.12	40.36	30.16	95.69	23.83	1028.7	2145.9	1238.6	908.4	671.8	1333.8	1290.9	1781.3	1769	9507	2608.8	2939.3	1721	3076.1	2506.6	3916.52
Q01149	Collagen alpha-2(I) chain OS=Mus musculus OX=10090 GN=Col1a2 PE=1 SV=2	Col1a2	129.5	98	24	4170.3	3481.3	6787.2	7480.3	0.756	0.991	-0.403542	-0.013043	0.307326	0.798697	0.5124	0.0976178	48.27	44.63	42.53	25.81	78.44	15.48	3135.5	7066.8	4170.3	3104.5	2283.4	3903.8	4235.7	5402.8	6533.6	22569.3	7050.5	7619.8	5600	8176.4	7343.4	10389
P08122	Collagen alpha-2(IV) chain OS=Mus musculus OX=10090 GN=Col4a2 PE=1 SV=4	Col4a2	167.2	14	9	625.3	542.1	826.9	807.5	0.755	0.826	-0.405451	-0.275786	0.105924	7.90208e-06	0.975005	5.10226	88.67	86.84	89.22	44.77	111.6	39.1	348.7	2000.1	625.3	429.3	432.4	1042.5	679.5	558.4	434.2	4320	1224.4	1107.2	425.7	989.5	659	1634.25
Q3U962	Collagen alpha-2(V) chain OS=Mus musculus OX=10090 GN=Col5a2 PE=1 SV=1	Col5a2	144.9	20	9	731.2	799.2	784.3	811.3	1.013	1.013	0.0186342	0.0186342	0.546379	0.906	0.262506	0.0428716	46.95	26.32	44.18	11.16	31.02	9.06	731.2	1398.5	652.8	743.2	712.9	899.2	859.5	705.2	758.9	1307.1	810.5	785.5	702.9	837.9	868.1	895.425
Q02788	Collagen alpha-2(VI) chain OS=Mus musculus OX=10090 GN=Col6a2 PE=1 SV=3	Col6a2	110.3	57	24	6852.6	7126	5558.4	5386.5	1.073	0.975	0.10165	-0.0365259	0.975088	0.546758	0.0109561	0.262205	40.39	20.03	23.8	6.98	8.97	3.55	6852.6	7630.3	4694.3	7359.8	7598.6	6485.2	6899.6	5724.9	6169.8	4990.9	5396.8	5365.9	5677.1	5215	5407.3	5570.6
Q64739	Collagen alpha-2(XI) chain OS=Mus musculus OX=10090 GN=Col11a2 PE=2 SV=3	Col11a2	171.4	5	3	190.4	141.7	262.3	250.6	0.762	0.989	-0.392137	-0.0159576	0.13908	0.700878	0.856737	0.154358	46.4	35.72	37.87	18.34	40.76	6.36	128.2	278.2	190.4	138.8	139.9	143.4	197.4	226	304.4	478.6	206.6	254.8	275.3	246.6	237.5	303.9
A6H584	Collagen alpha-5(VI) chain OS=Mus musculus OX=10090 GN=Col6a5 PE=1 SV=4	Col6a5	289.4	5	2	6.5	6.1	6.6	5.2	0.95	0.637	-0.0740006	-0.650635	0.657217	0.00298055	0.182291	2.5257	125.27	41.47	162	60.86	70.18	19.27	176.9	6.5	1.5	2.2	9.4		6.1	19.5	6.6		6.2	5.2		5.8	3.9	10.7667
Q8C6K9	Collagen alpha-6(VI) chain OS=Mus musculus OX=10090 GN=Col6a6 PE=1 SV=2	Col6a6	246.2	13	8	219.3	278.2	253.9	230.2	1.071	0.927	0.0989585	-0.109359	0.726324	0.145617	0.13887	0.836788	40.67	28	27.82	15.07	12.61	16.08	339.6	212.4	219.3	237.1	252.4	325.3	306.6	255.6	195.6	260	252.3	178	211.5	250.4	254.1	240.875
Q8BXC6	COMM domain-containing protein 2 OS=Mus musculus OX=10090 GN=Commd2 PE=1 SV=1	Commd2	22.8	1	1	10	13.6	14	14.1	1.357	0.977	0.440421	-0.0335695	0.535203	0.646488	0.271482	0.18944	36.07	23.71	35.36	20.4	13.36	27.08	15.3	10	7.7	14.9	18.4	11.9	12.5	17.4	14.4	13.7	13	16.9	14.8	8.4	13.5	14.625
Q8R395	COMM domain-containing protein 5 OS=Mus musculus OX=10090 GN=Commd5 PE=1 SV=1	Commd5	24.5	3	3	42.1	91.8	63.4	63	2.035	0.977	1.02503	-0.0335695	0.0584666	0.558419	1.23309	0.25304	41.01	40.88	49.05	21.46	19.61	17.17	89.4	39.8	42.1	103.1	107.5	66.2	81.8	68.3	87.2	58.7	58.9	67.8	81.1	58.6	56.1	68.275
Q3V4B5	COMM domain-containing protein 6 OS=Mus musculus OX=10090 GN=Commd6 PE=1 SV=1	Commd6	9.8	1	1	12.4	22.9	14.9	18	1.791	1.209	0.840765	0.273814	0.115216	0.203729	0.938489	0.690946	37.25	19.04	84.08	16.76	8.44	24.98	45.1	12.4	11.1	20	29.4	23.6	22.2	14.1	13.5	16.1	15.7	18.9	17.1	21.5	11.4	14.85
Q9CZG3	COMM domain-containing protein 8 OS=Mus musculus OX=10090 GN=Commd8 PE=1 SV=1	Commd8	20.8	1	1	21.6	19.3	19.5	18.2	0.909	0.875	-0.137648	-0.192645	0.540821	0.172548	0.266946	0.76309	11.65	25.58	18.06	14.71	18.05	17	23	16.1	21.6	19.6	20.9	14.6	19.1	18.2	19	20	26.5	20.4	19.3	13.6	17	20.925
Q8K2Q0	COMM domain-containing protein 9 OS=Mus musculus OX=10090 GN=Commd9 PE=1 SV=3	Commd9	21.8	3	2	128.8	110.3	119.8	124.3	0.913	1.037	-0.131313	0.0524159	0.506339	0.766819	0.295559	0.115307	19.22	31.02	19.07	9.51	30.82	14.44	90.8	128.8	129.8	113.7	122.6	97.8	107	113.8	126.2	72.9	161.5	119.9	106.3	128.9	149.8	118.6
Q4ZJN1	Complement C1q and tumor necrosis factor-related protein 9 OS=Mus musculus OX=10090 GN=C1qtnf9 PE=1 SV=1	C1qtnf9	34.5	3	2	136.9	208.8	133.1	157	1.585	1.109	0.664483	0.149259	0.27223	0.21035	0.565064	0.677057	30.81	29.89	14.17	74.75	15.65	9.73	136.9	110.2	145.8	666.6	212.2	205.5	174.3	135.7	173.6	124.8	130.6	144.7	145.8	169	174.4	141.175
P14106	Complement C1q subcomponent subunit B OS=Mus musculus OX=10090 GN=C1qb PE=1 SV=2	C1qb	26.7	2	2	40.1	22.5	45	40.7	0.518	0.906	-0.948976	-0.142417	0.013438	0.165818	1.87166	0.780369	60.63	11.59	88.16	31.08	22.46	13.15	139.4	28.2	40.1	24.6	31.7	14.7	20.6	47.4	46.5	27.6	43.5	31.4	42.6	39.7	41.6	41.25
Q8CG14	Complement C1s-A subcomponent OS=Mus musculus OX=10090 GN=C1sa PE=2 SV=2	C1s; C1s1	76.8	1	1	42.9	36.2	39.8	41.1	0.812	0.98	-0.300448	-0.0291463	0.315551	0.642345	0.50093	0.192232	15.25	30.11	12.76	9.15	12.28	22.95	38.8	49.8	42.9	30.9	35.5	38.4	37	47.6	37	42.5	37.2	36.4	51	30.2	46.4	41.075
P21180	Complement C2 OS=Mus musculus OX=10090 GN=C2 PE=1 SV=2	C2	84.7	1	1	16.7	12.7	12.1	13.6	0.777	1.118	-0.364013	0.16092	0.325122	0.538879	0.487954	0.268508	31.72	46.9	5.98	25.31	44.07	15.4	16.7	17.3	15.4	16.6	14.9	10.7	9.7	10.1	18.6	6.1	14.6	15.1	11.6	12.2	15.8	12.35
P01027	Complement C3 OS=Mus musculus OX=10090 GN=C3 PE=1 SV=3	C3	186.4	80	49	3202.3	4389.7	6386.6	6606.3	1.303	1.07	0.381837	0.0976108	0.606655	0.180571	0.217058	0.743352	64.25	37.33	108.74	6.07	24.59	24.35	17833.8	2689	3202.3	4455.7	4767.1	4324.7	4128.2	7286.8	7313.2	4198.1	5597.5	8090.2	7620	5727.5	4704.9	6098.9
P01029	Complement C4-B OS=Mus musculus OX=10090 GN=C4b PE=1 SV=3	C4b	192.8	8	6	9.8	10.1	13.1	13.6	0.999	1.086	-0.00144342	0.119024	0.773161	0.68903	0.11173	0.161762	46.13	29.33	45.56	27.38	33.65	10.2	9.8	16.5	6.7	7.4	8.9	13.8	11.4	11.6	10.4	14.9	21.3	13.3	12.7	13.9	16	14.55
O35658	Complement component 1 Q subcomponent-binding protein, mitochondrial OS=Mus musculus OX=10090 GN=C1qbp PE=1 SV=1	C1qbp	31	3	2	86.4	157.5	72.4	69.5	1.867	0.846	0.900722	-0.24127	0.119232	0.0144098	0.923606	1.84134	25.93	27.65	22.63	6.83	25	19.44	70	109.9	86.4	153.3	161.9	166.7	142.4	68.3	52.7	96.9	76.7	61.5	79.5	52.5	78.5	73.65
O89103	Complement component C1q receptor OS=Mus musculus OX=10090 GN=Cd93 PE=1 SV=1	Cd93	69.3	1	1	3.2	8.3	8.2	9.9	2.576	1.224	1.36513	0.291604	0.0223205	0.208869	1.6513	0.680127	44.23	43.84	46.1	9.35	24.66	34.33	3.2	5.9	2.5	8.4	8.8	8.3	7.1	10.8	7.8	5.9	8.6	12.2	8.1	14.2	6.6	8.275
Q64735	Complement component receptor 1-like protein OS=Mus musculus OX=10090 GN=Cr1l PE=1 SV=1	Cr1l	53.7	3	3	177.3	231.7	170.8	177.6	1.302	1.065	0.380729	0.0908534	0.684311	0.450099	0.164746	0.346692	26.25	16.13	6.58	11.28	6.62	7.4	178.7	177.3	158.5	230.8	232.6	185.4	241	155.8	168.4	182.8	173.3	156.1	177.1	186.4	178.2	170.075
P04186	Complement factor B OS=Mus musculus OX=10090 GN=Cfb PE=1 SV=2	Cfb	85	11	9	708.1	562.9	656.9	702.5	0.991	1.049	-0.013043	0.0690147	0.510126	0.40321	0.292323	0.394469	50.38	18.72	10.48	15.27	10.12	9.71	708.1	639.4	788.4	492.9	507.5	671.5	624.4	612.6	706.5	576.4	704.4	805.5	683	643.3	722.6	649.975
P03953	Complement factor D OS=Mus musculus OX=10090 GN=Cfd PE=1 SV=1	Cfd	28	2	2	155.1	158.6	335.5	275.9	0.826	0.997	-0.275786	-0.00433459	0.219631	0.76166	0.658306	0.118239	31.01	27.5	23.31	32.89	26.26	27.58	155.1	186.3	115.5	189.3	132.9	100.8	216.6	288.2	390.5	412.9	228.7	174.9	291.5	354.3	261.1	330.075
P06909	Complement factor H OS=Mus musculus OX=10090 GN=Cfh PE=1 SV=2	Cfh	139	15	13	820.1	687.5	893.6	912.3	0.705	0.99	-0.504305	-0.0144996	0.0781465	0.706295	1.10709	0.151014	63.3	19.04	76.44	18.9	7.46	4.1	2499.6	820.1	668.6	644.9	585.5	896	732.8	838.7	893.8	893.4	1000.2	872.2	925.1	960.2	899.7	906.525
Q61129	Complement factor I OS=Mus musculus OX=10090 GN=Cfi PE=1 SV=3	Cfi	67.2	9	9	476.8	380.5	349.1	364	0.964	1.033	-0.0528949	0.0468403	0.44559	0.766265	0.351064	0.115621	30.59	22.84	23.99	15.02	5.39	14.84	495.4	476.8	309.3	362	314	449.1	399.9	316.5	346.6	358.5	351.6	394.8	398.9	335.6	288.6	343.3
Q8JZN5	Complex I assembly factor ACAD9, mitochondrial OS=Mus musculus OX=10090 GN=Acad9 PE=1 SV=2	Acad9	68.7	24	14	1514.2	2367	1700.8	1712.6	1.608	1.024	0.685267	0.0342157	0.267115	0.673363	0.573301	0.171751	27.37	15.8	19.99	19.05	9.07	6.45	1595.3	1076.8	1514.2	2475.4	2668.6	1670.2	2263.3	1719.2	1682.6	1528.8	1906.2	1638.7	1719.7	1705.6	1901.3	1709.2
Q8BUY5	Complex I assembly factor TIMMDC1, mitochondrial OS=Mus musculus OX=10090 GN=Timmdc1 PE=1 SV=1	Timmdc1	31.8	2	2	70.8	135.1	84.4	80.3	2.235	1.016	1.16027	0.0229004	0.0312407	0.932636	1.50528	0.0302878	39.53	37.59	4.03	32.3	22.51	28.45	72.3	70.8	66.8	126.3	144.5	95.4	204.9	78.8	58.9	90.5	102.5	84.7	56.8	113.4	76.2	82.675
Q9D1R1	Complex I assembly factor TMEM126B, mitochondrial OS=Mus musculus OX=10090 GN=Tmem126b PE=1 SV=1	Tmem126b	25.4	2	2	85	56.3	102.8	91.7	0.706	0.929	-0.50226	-0.106249	0.120327	0.238368	0.919638	0.622752	30.81	27	24.66	7.93	15.81	13.48	87.6	54.1	85	55.2	49.4	57.4	59.6	111.2	81.1	95	116.1	80.6	86.9	96.7	109.5	100.85
Q9CWX2	Complex I intermediate-associated protein 30, mitochondrial OS=Mus musculus OX=10090 GN=Ndufaf1 PE=1 SV=2	Ndufaf1	37.8	2	2	70.2	71	81	75.1	1.069	1.051	0.0962619	0.0717627	0.832565	0.76303	0.0795817	0.117458	28.01	24.9	11.59	15.24	11.89	14.74	70.2	59.3	74.6	79.2	84.1	62.2	63.7	77.7	90	67.9	84.5	72.9	77.4	62.1	88.9	80.025
Q9DA03	Complex III assembly factor LYRM7 OS=Mus musculus OX=10090 GN=Lyrm7 PE=3 SV=2	Lyrm7	12	2	2	80.8	46.5	68.4	55.8	0.745	0.811	-0.424688	-0.302226	0.165411	0.00393416	0.781436	2.40515	33.28	27.54	18.95	13.84	12.4	7.78	62.2	80.8	91.5	45.8	47.4	43.5	58.7	54.3	68.8	68	73.3	54.3	52.8	57.3	62.8	66.1
Q8C156	Condensin complex subunit 2 OS=Mus musculus OX=10090 GN=Ncaph PE=1 SV=1	Ncaph	82.3	2	1	739.1	631.1	735.5	847.9	0.893	1.134	-0.163268	0.181421	0.315589	0.0065803	0.500879	2.18175	11.15	8.82	9.81	5.83	17.62	3.84	739.1	621.1	741.1	674.3	590.5	614.8	647.9	712.1	512.7	759.7	777.4	835.1	793.7	862.8	861	690.475
Q6ZQK0	Condensin-2 complex subunit D3 OS=Mus musculus OX=10090 GN=Ncapd3 PE=1 SV=3	Ncapd3	169.3	1	1	103.6	102.7	91.3	102.7	0.991	1.08	-0.013043	0.111031	0.654039	0.419569	0.184397	0.377197	36.18	18.86	33.23	14.21	26.42	11.39	103.6	127.8	63.2	108.5	114.5	82	97.1	95.1	86.8	144	87.7	99.3	108.1	83.2	106.2	103.4
Q921L5	Conserved oligomeric Golgi complex subunit 2 OS=Mus musculus OX=10090 GN=Cog2 PE=1 SV=2	Cog2	82	2	1	134.4	66.4	113.2	122.4	0.562	1.097	-0.831358	0.133564	0.0278145	0.311351	1.55573	0.50675	36.32	19.04	23.95	26.94	23.75	11.28	94	153.8	134.4	58.4	68.4	102.5	64.6	70.7	109.7	129.6	116.8	136.2	109.9	112.1	133.6	106.7
Q8CI04	Conserved oligomeric Golgi complex subunit 3 OS=Mus musculus OX=10090 GN=Cog3 PE=1 SV=3	Cog3	93.2	1	1	43.1	28.1	51.1	51.2	0.689	1.003	-0.537424	0.00432161	0.120664	0.815055	0.918421	0.0888133	23.88	24.41	16.23	16.65	12.13	24.63	43.1	35.4	49.2	29.5	26.8	35.9	24.6	54.7	55.7	42.8	47.7	49.7	52.8	39.7	71.1	50.225
Q8CBC4	Consortin OS=Mus musculus OX=10090 GN=Cnst PE=1 SV=1	Cnst	76.8	1	1	16.9	21.1	25	25	1.294	0.998	0.371838	-0.00288828	0.598653	0.800298	0.222825	0.0967482	30.6	59.45	13.19	26.66	24.74	58.27	18.6	14.3	16.9	24.2	28.3	18.4	15.5	27.9	29.1	22.5	16.2	22.1	47.5	9.9	28.3	23.925
Q6A0A9	Constitutive coactivator of PPAR-gamma-like protein 1 OS=Mus musculus OX=10090 GN=FAM120A PE=1 SV=2	Fam120a	121.6	4	4	217.1	262	226.9	262.6	1.399	1.044	0.484396	0.0621217	0.504726	0.65362	0.296944	0.184674	35.72	19.73	21.67	7.93	14.8	19.69	240	217.1	154.6	265.6	282.4	232.8	258.4	222.1	231.8	206.9	287.4	227	282.9	243.7	349.2	237.05
Q99LD4	COP9 signalosome complex subunit 1 OS=Mus musculus OX=10090 GN=Gps1 PE=1 SV=1	Gps1	53.4	14	8	631.4	977.9	876.2	876	1.506	1.015	0.590722	0.0214797	0.45491	0.8569	0.342075	0.0670698	20.32	20.56	17.79	20.21	18.88	8.7	743.1	518.6	631.4	1067.5	1147.8	712.8	895.9	953.7	991.8	640.2	805.1	906.2	958.4	782.2	846.8	847.7
P61202	COP9 signalosome complex subunit 2 OS=Mus musculus OX=10090 GN=Cops2 PE=1 SV=1	Cops2	51.6	9	8	772.4	1047.4	928	956.2	1.387	1.023	0.471968	0.0328061	0.635282	0.702578	0.197033	0.153305	28.99	22.65	2.34	4.69	6.24	6.2	789.3	753.2	772.4	1040.1	1071.9	962.3	1054.8	1013.7	960.5	889.1	896.5	1006.1	986.1	927.2	876.5	939.95
O88543	COP9 signalosome complex subunit 3 OS=Mus musculus OX=10090 GN=Cops3 PE=1 SV=3	Cops3	47.8	9	6	686.9	1004.2	819.4	887.2	1.454	1.088	0.540027	0.121679	0.527751	0.0769005	0.277571	1.11407	14.39	16.7	3.72	11.38	11.87	7.59	686.9	656.8	707.3	1008.3	1163.3	882.2	1000.1	878.1	863.5	672.4	777.5	922.9	928	852.8	787.9	797.875
O88544	COP9 signalosome complex subunit 4 OS=Mus musculus OX=10090 GN=Cops4 PE=1 SV=1	Cops4	46.3	11	9	530.6	809.7	621.7	651.6	1.432	1.037	0.518031	0.0524159	0.514171	0.567622	0.288893	0.24594	25.26	15.97	4.32	17.7	8.18	6.34	502.2	530.6	547.2	867.3	1019.8	681.6	756	649	671.2	559.9	595.5	659	682.6	586.8	644.3	618.9
O35864	COP9 signalosome complex subunit 5 OS=Mus musculus OX=10090 GN=Cops5 PE=1 SV=3	Cops5	37.5	6	5	231	278	315.3	318	1.197	0.99	0.259423	-0.0144996	0.9352	0.682608	0.0290953	0.165829	36.1	27.25	22.67	14.66	15.48	14.13	231	221	327.7	305.2	213.1	272.9	283.1	336.9	369.4	257.7	295.1	317.1	368.9	259.6	318.8	314.775
O88545	COP9 signalosome complex subunit 6 OS=Mus musculus OX=10090 GN=Cops6 PE=1 SV=1	Cops6	35.9	4	4	323.3	414.9	332.3	330.9	1.315	0.966	0.395063	-0.0499049	0.703123	0.404675	0.152969	0.392894	22.66	19.58	9.38	6.34	11.09	9.01	281	337.6	323.3	416.8	414.2	364.5	415.6	370.1	359.3	296.1	307.3	360.2	352.9	310.3	300.8	333.2
Q9CZ04	COP9 signalosome complex subunit 7a OS=Mus musculus OX=10090 GN=Cops7a PE=1 SV=2	Cops7a	30.2	7	6	300.8	403.6	338.3	336	1.33	1.001	0.411426	0.00144197	0.657828	0.80392	0.181888	0.0947874	17.75	14.05	6.48	8.71	9.49	7.26	283.2	322.2	300.8	419.3	424.6	349.7	388.5	370.9	351.6	297.4	325.5	363.1	353.9	319	314.4	336.35
Q8BV13	COP9 signalosome complex subunit 7b OS=Mus musculus OX=10090 GN=Cops7b PE=1 SV=1	Cops7b	29.7	2	2	39.2	54.7	47.7	48.3	1.45	1.02	0.536053	0.0285692	0.395556	0.973298	0.402793	0.0117542	20.54	15.03	3.22	10.59	14.36	4.6	37	39.2	39.2	53.7	55.7	48.3	62.5	54.7	49.5	38.6	45.9	50.1	47.2	49.5	45.3	47.175
Q8VBV7	COP9 signalosome complex subunit 8 OS=Mus musculus OX=10090 GN=Cops8 PE=1 SV=1	Cops8	23.2	3	2	206.9	185.6	245.5	278.1	0.9	1.089	-0.152003	0.123004	0.342811	0.246991	0.464945	0.607319	27.88	20.44	14.92	8.15	3.4	6.96	162.1	206.9	216.7	162.2	189.2	182	196.9	231.4	249.9	247.9	243.1	270.3	252.1	286.1	296	243.075
Q8C166	Copine-1 OS=Mus musculus OX=10090 GN=Cpne1 PE=1 SV=1	Cpne1	58.8	4	3	60.7	82.4	75.4	74.1	1.122	1.167	0.166073	0.222805	0.946141	0.113125	0.0240441	0.946442	21.03	20.16	20.37	15.93	17.19	12.47	81	55.7	60.7	88.4	82	60.1	82.8	80.7	85.8	57.1	70.5	69.7	90.7	77.2	71.1	73.525
Q8BT60	Copine-3 OS=Mus musculus OX=10090 GN=Cpne3 PE=1 SV=2	Cpne3	59.5	5	2	44.6	46.6	52.2	50.1	1.05	0.969	0.0703893	-0.0454314	0.858591	0.511594	0.0662136	0.291074	13.07	6.72	12.27	7.59	8.26	7.07	50.1	44.6	39.2	48.2	45.2	42.9	51.1	51.7	52.6	53.7	44.5	50.6	49.6	53.1	44.8	50.625
Q9DC53	Copine-8 OS=Mus musculus OX=10090 GN=Cpne8 PE=2 SV=3	Cpne8	64.6	4	1	696.5	1159.2	754.8	714.7	1.61	0.966	0.687061	-0.0499049	0.341134	0.306442	0.467075	0.513652	17.78	18.53	8.78	17.15	16.53	8.89	771.2	648.4	696.5	1264.1	1219.6	841.1	1101.8	778.5	731.8	577.2	869.5	684	715.8	713.6	832.2	739.25
Q1RLL3	Copine-9 OS=Mus musculus OX=10090 GN=Cpne9 PE=1 SV=1	Cpne9	61.8	3	1	24.4	28.3	26.1	24.3	1.148	0.902	0.199123	-0.148801	0.918865	0.251375	0.0367483	0.599677	38.48	19.39	4.62	29.6	14.92	15.75	23.6	25.8	24.4	35.8	38.1	21.5	22.4	32	28.1	23.3	24.2	23.4	25.3	28.9	19.7	26.9
Q9WU84	Copper chaperone for superoxide dismutase OS=Mus musculus OX=10090 GN=Ccs PE=1 SV=1	Ccs	28.9	5	4	197.2	237.7	197.7	184.3	1.019	0.976	0.0271541	-0.0350469	0.617713	0.591017	0.209214	0.2284	18.29	24.12	6.47	12.15	6.42	15.23	197.2	220	197	226.3	255.7	193.7	249.6	200	195.5	217	186.5	193.1	234.4	175.9	168.8	199.75
Q9D8X1	Copper homeostasis protein cutC homolog OS=Mus musculus OX=10090 GN=Cutc PE=1 SV=1	Cutc	29	7	4	491.2	704.3	398.5	370.4	1.242	0.958	0.312665	-0.0619024	0.868362	0.275984	0.0612994	0.559116	29.46	20.58	13.86	22.67	10.4	10.28	491.2	504.6	387.8	814.2	795.5	488.1	623.5	448.2	427.4	362.6	371.6	372.7	441.1	352	368.1	402.45
O08997	Copper transport protein ATOX1 OS=Mus musculus OX=10090 GN=Atox1 PE=1 SV=1	Atox1	7.3	4	2	644.1	660.9	566.8	671.4	0.887	1.231	-0.172994	0.299831	0.291886	2.50966e-05	0.534787	4.60039	31.79	16.98	20.69	11.19	19.1	3.82	644.1	899.5	634.8	577.7	698.2	625.6	743.8	567.9	781.1	565.8	522.6	712.8	655.4	661.6	681.4	609.35
Q3UMF0	Cordon-bleu protein-like 1 OS=Mus musculus OX=10090 GN=Cobll1 PE=1 SV=2	Cobll1	137.3	5	5	39.6	48.3	41.8	39.4	0.962	0.945	-0.0558912	-0.0816138	0.66174	0.369824	0.179313	0.432005	57.38	26.63	21.19	13.72	18.57	16.49	32.3	49.3	39.6	48.3	36.5	50.3	48.2	36.6	40.2	55.4	43.4	39.4	39.4	33	49.1	43.9
Q9QZQ8	Core histone macro-H2A.1 OS=Mus musculus OX=10090 GN=Macroh2a1 PE=1 SV=3	H2afy	39.7	16	8	795.9	938.5	786.1	766.8	1.088	0.975	0.121679	-0.0365259	0.732307	0.438577	0.135307	0.357954	26.33	16.36	14.03	16.47	14.91	7.15	918.6	795.9	693.7	978	974.2	669.7	904.1	771.1	801.4	1029.9	768.6	746.8	856.5	731.7	787.3	842.75
Q8CCK0	Core histone macro-H2A.2 OS=Mus musculus OX=10090 GN=Macroh2a2 PE=1 SV=3	H2afy2	40.1	4	2	25.8	27.8	19.8	19	1.089	1.067	0.123004	0.0935602	0.94112	0.763403	0.0263548	0.117246	21.41	40.94	15.78	23.29	29.86	27.03	25.8	25.9	19.4	27.4	30.9	17.1	28.2	16.8	23.8	23.3	11.9	20.4	25.6	17.8	13.2	18.95
Q08024	Core-binding factor subunit beta OS=Mus musculus OX=10090 GN=Cbfb PE=1 SV=1	Cbfb	22	3	3	120.5	122	119.1	138.1	0.977	1.18	-0.0335695	0.238787	0.639793	0.0464939	0.193961	1.3326	27.12	25.38	12.58	13.53	25.82	11.59	139.8	109.1	120.5	134.1	130.2	98.9	114.2	128.5	175.7	100.9	110.4	131.6	149.7	114.7	144.9	128.875
O89053	Coronin-1A OS=Mus musculus OX=10090 GN=Coro1a PE=1 SV=5	Coro1a	51	9	4	125.9	98.7	164.2	157.7	0.82	0.897	-0.286304	-0.15682	0.311578	0.102146	0.506433	0.990781	61.41	24.72	57.48	11.26	16.99	15.51	228.3	125.9	68.4	102.7	94.9	94.1	119	221.7	166.6	157.6	161.8	148.9	167.1	190.1	132.4	176.925
Q9WUM3	Coronin-1B OS=Mus musculus OX=10090 GN=Coro1b PE=1 SV=1	Coro1b	53.9	8	6	380.8	452.8	465.8	471.6	1.175	1.029	0.232661	0.041243	0.968845	0.733541	0.0137457	0.134575	21.8	20.02	12.25	9.02	8.74	8.34	380.8	409.3	320.5	451.6	469.8	380.9	454.1	473.2	513.7	415.2	458.5	452.9	491	493.2	411.5	465.15
Q9WUM4	Coronin-1C OS=Mus musculus OX=10090 GN=Coro1c PE=1 SV=2	Coro1c	53.1	14	7	497.2	610.2	680.5	694.4	1.247	1.018	0.318461	0.0257376	0.855367	0.858722	0.0678473	0.0661475	25.32	16.37	16.78	7.27	8.89	9.28	497.2	517.2	373.9	606.9	619.5	527.8	613.5	738.5	733	631.7	629.6	660.3	741.7	730.3	606	683.2
Q920M5	Coronin-6 OS=Mus musculus OX=10090 GN=Coro6 PE=1 SV=1	Coro6	52.6	13	8	1528.6	1657.1	1716.4	1617.8	1.045	0.99	0.0635029	-0.0144996	0.900596	0.777973	0.0454699	0.109035	19.75	18.77	4.63	3.59	13.86	6.3	1463.9	1605.8	1528.6	1625.3	1689.6	1577.5	1705.7	1871	1789.5	1347	1646.3	1709.9	1704.5	1526.1	1535.5	1663.45
Q9D2V7	Coronin-7 OS=Mus musculus OX=10090 GN=Coro7 PE=1 SV=2	Coro7	100.7	4	4	82.9	161	95.8	99.6	1.97	1	0.978196	0	0.082725	0.840326	1.08236	0.0755523	36.59	21.98	18.92	16.58	6.48	6.75	65.4	96.2	82.9	164.9	197.9	132.3	157.2	94.5	94.7	107.9	96.8	103.4	98.8	88.3	100.5	98.475
Q9D273	Corrinoid adenosyltransferase OS=Mus musculus OX=10090 GN=Mmab PE=1 SV=1	Mmab	26.3	7	5	270.5	365.5	194.5	195.4	1.375	1.035	0.459432	0.0496308	0.590051	0.763653	0.22911	0.117104	13.51	20.08	1.29	11.42	13.17	5.08	270.5	271.1	264.8	367.7	447.1	363.2	351.6	208.6	203.2	153.7	186.1	200.8	205	183.3	190.1	187.9
P50172	Corticosteroid 11-beta-dehydrogenase isozyme 1 OS=Mus musculus OX=10090 GN=Hsd11b1 PE=1 SV=3	Hsd11b1	32.3	3	2	48.9	48.2	45	41.4	0.986	0.901	-0.0203404	-0.150401	0.695584	0.138579	0.157651	0.858304	69.25	22.71	58.27	19.78	20.95	21.05	69.4	17.2	48.9	45.6	51	33.5	54.3	39.3	43.6	46.4	62.3	38.1	35.5	45	56	47.9
Q06770	Corticosteroid-binding globulin OS=Mus musculus OX=10090 GN=Serpina6 PE=1 SV=1	Serpina6	44.7	8	5	1217.8	967.3	796.6	664.8	0.864	0.926	-0.210897	-0.110916	0.317357	0.0436768	0.498452	1.35975	47.44	33.23	38.44	25.96	32.2	25.91	1217.8	1403.2	611.4	1243.6	1003.4	932.5	641.5	948.2	1141.7	669.3	553.5	878.8	793	557.4	514.1	828.175
Q4KML4	Costars family protein ABRACL OS=Mus musculus OX=10090 GN=Abracl PE=1 SV=1	3110003A17Rik; Abracl	9	1	1	22.4	17.9	26.7	21.1	0.817	0.82	-0.291592	-0.286304	0.341721	0.0506397	0.466329	1.29551	50.73	20.15	49.65	24.37	12.35	14.01	32.4	10.8	22.4	13.8	15.3	23.2	20.9	22.2	30.2	26.8	26.6	21.9	18.6	20.3	25.7	26.45
Q8K199	COX assembly mitochondrial protein 2 homolog OS=Mus musculus OX=10090 GN=Cmc2 PE=3 SV=1	2310061C15Rik; Cmc2	9.4	4	2	364.5	298.6	299.6	290.5	0.994	1.055	-0.00868224	0.077243	0.516137	0.5183	0.287235	0.285419	29.31	17.11	27.4	14.81	13.84	9.4	225	364.5	392.3	313.4	284.4	381.8	281.3	259.4	269.5	338.7	333.1	293.7	287.4	268.6	334.7	300.175
Q9CPZ8	COX assembly mitochondrial protein homolog OS=Mus musculus OX=10090 GN=Cmc1 PE=1 SV=1	Cmc1	12.5	2	2	140.8	100.8	180.6	184.8	0.714	1.031	-0.486004	0.0440443	0.158965	0.789355	0.798699	0.102728	22.49	24.75	17.34	21.12	11.5	20.77	102.6	140.8	141.4	105.3	66.2	111.2	96.6	147.2	186.8	174.5	192.5	128.2	177.1	192.9	215.7	175.25
O88271	Craniofacial development protein 1 OS=Mus musculus OX=10090 GN=Cfdp1 PE=1 SV=1	Cfdp1	32.9	1	1	7.4	4.6	10.1	7.4	0.62	0.722	-0.68966	-0.469929	0.107836	0.0142309	0.967236	1.84677	38.05	35.36	46.23	12.92	35.68	23.82	7.4	13.2	5.5	4.5	5.8	4.6	4.6	7.7	16.9	9.4	10.9	6.8	9.7	5.5	8	11.225
Q04447	Creatine kinase B-type OS=Mus musculus OX=10090 GN=Ckb PE=1 SV=1	Ckb	42.7	25	5	640.2	892	795.9	817.1	1.32	0.995	0.400538	-0.00723157	0.77164	0.763108	0.112585	0.117414	27.54	20.15	4.94	8.16	7.63	5.96	640.2	693.4	634.7	883.4	891.9	892	1040.1	794	763.5	905.8	797.8	744	840.6	848	794.3	815.275
P07310	Creatine kinase M-type OS=Mus musculus OX=10090 GN=Ckm PE=1 SV=1	Ckm	43	271	27	40083.9	20535.6	40508.2	38891.4	0.58	0.959	-0.785875	-0.0603973	0.077142	0.341641	1.11271	0.46643	29.33	19.31	17.77	17.86	10.3	7.24	28926.4	40173.8	40083.9	20311.6	18247.8	27181.5	20762.1	36739.5	38887.6	46443.3	42196.4	38197.8	35881.5	39597.5	42652.1	41066.7
Q6P8J7	Creatine kinase S-type, mitochondrial OS=Mus musculus OX=10090 GN=Ckmt2 PE=1 SV=1	Ckmt2	47.4	168	27	14114.4	11400.7	10977.6	11753.1	0.917	1.125	-0.125006	0.169925	0.635413	0.0161463	0.196944	1.79193	52.31	40.46	33.42	38.59	24.98	11.24	8666.2	14114.4	17588.6	11068.8	6857	18010.1	11742.6	9160	9136.2	13155.9	14863.7	11263.2	10330.8	12264.2	13423.4	11579
P47941	Crk-like protein OS=Mus musculus OX=10090 GN=Crkl PE=1 SV=2	Crkl	33.8	12	7	601.3	789.8	566.5	561.3	1.317	1.029	0.397255	0.041243	0.736955	0.705064	0.132559	0.151772	24.24	16.39	24.32	1.03	12.31	4.13	529	833.8	601.3	793.8	785.9	801.6	783.8	523	613.8	630.1	487.1	573.4	593.9	542.9	549.4	563.5
P63154	Crooked neck-like protein 1 OS=Mus musculus OX=10090 GN=Crnkl1 PE=1 SV=1	Crnkl1	83.4	2	2	52.5	56.9	57.5	63.2	1.38	1.009	0.464668	0.0129262	0.506022	0.868147	0.295831	0.061407	53.77	25.36	18.03	17.35	5.73	18.54	58.1	40.3	52.5	42.5	62.2	52.1	62.4	54.5	59.6	61.5	55.5	76	49.9	57.6	69.5	57.775
Q3TWI9	CSC1-like protein 2 OS=Mus musculus OX=10090 GN=Tmem63b PE=1 SV=1	Tmem63b	94.7	2	2	48.6	51.8	55.5	53.5	1.063	1.032	0.0881416	0.045443	0.870623	0.893949	0.0601701	0.0486871	25.85	25.99	23.22	5.87	19.04	10.3	40.2	48.6	63.5	53.2	47.8	50.4	54.6	64.5	55.8	39.8	55.2	56	51.1	47.4	60	53.825
P58465	CTD small phosphatase-like protein OS=Mus musculus OX=10090 GN=Ctdspl PE=2 SV=3	Ctdspl	31.1	1	1	285	78.7	294.9	263.9	0.341	0.919	-1.55216	-0.121863	9.93122e-06	0.104542	5.003	0.980711	47.89	53.5	37.79	24.71	36.43	30.74	285	134.8	296.4	120	75.9	73.8	81.7	297	398.8	147.3	292.9	271.2	256.8	231	433.1	284
P70698	CTP synthase 1 OS=Mus musculus OX=10090 GN=Ctps1 PE=1 SV=2	Ctps	66.6	5	4	97.2	176.6	118.8	128.1	1.553	1.057	0.635058	0.0799754	0.300767	0.582298	0.52177	0.234855	44.06	26.22	20.15	26.96	12.93	12.24	128.7	88.5	97.2	174.1	250.6	131.1	179.1	133	128.7	100.9	109.6	140.3	127.2	103.8	128.9	118.05
P70303	CTP synthase 2 OS=Mus musculus OX=10090 GN=Ctps2 PE=1 SV=1	Ctps2; S100g	65.5	1	1	8.9	10.9	9	10.7	1.337	1.083	0.418999	0.115033	0.57681	0.69564	0.238967	0.157615	28.3	44.16	29.65	29.1	43.61	35.54	8.9	12.8	7.2	9.8	17.6	11.7	10.3	8	10.2	17.9	7.7	11.4	17.7	10	8.1	10.95
Q99LJ0	CTTNBP2 N-terminal-like protein OS=Mus musculus OX=10090 GN=Cttnbp2nl PE=1 SV=1	Cttnbp2nl	69.8	3	1	142.9	199	144.9	152.2	1.441	1.08	0.52707	0.111031	0.464322	0.3537	0.333181	0.451364	20.32	15.47	14.05	16.61	13.46	10.91	154.5	116.6	142.9	188	242.8	164.2	210.5	149.2	154.4	112.4	140.6	158.3	169.6	131.1	146.4	139.15
P49300	C-type lectin domain family 10 member A OS=Mus musculus OX=10090 GN=Clec10a PE=1 SV=1	Clec10a	34.6	3	2	46.9	48.4	59.3	58.3	1.263	0.934	0.336855	-0.0985055	0.68865	0.258886	0.162001	0.586891	36.97	21.44	16.39	19.67	16.24	13.41	54.7	39.3	46.9	51.7	65.5	45.2	43.1	57.6	68.4	45.8	61	52.4	56.7	60	71.2	58.2
O88200	C-type lectin domain family 11 member A OS=Mus musculus OX=10090 GN=Clec11a PE=1 SV=1	Clec11a	36.4	1	1	91.6	9.6	95.7	130.7	0.136	1.365	-2.87832	0.448901	7.13407e-12	0.00012002	11.1467	3.92075	72.27	35.16	52.52	43.5	19.72	50.6	91.6	28.3	95.5	8.6	10.8	4.8	15	75.2	114.4	84.3	108.7	127.6	88.5	133.8	267.7	95.65
Q8BNX1	C-type lectin domain family 4 member G OS=Mus musculus OX=10090 GN=Clec4g PE=1 SV=1	Clec4g	33.3	2	2	242.5	216.2	264.3	271.3	1.171	1.001	0.227741	0.00144197	0.997689	0.839145	0.00100486	0.0761632	17.56	32.39	28.09	14.12	20.16	7.88	242.5	277	154.6	184.6	209.3	223.3	258.6	193.9	297	301.5	235.1	240.3	267.4	290.9	275.3	256.875
Q64449	C-type mannose receptor 2 OS=Mus musculus OX=10090 GN=Mrc2 PE=1 SV=3	Mrc2	167	4	4	33.4	34.3	65.3	62.5	1.01	0.955	0.0143553	-0.0664274	0.71324	0.383442	0.146764	0.416301	32.02	28.69	11.04	12.07	10.25	15.63	35.4	28.4	33.4	33.3	35.7	27.1	35.3	67.5	70.5	63.1	55.4	58	69.8	67.3	48.9	64.125
Q923L3	CUB and sushi domain-containing protein 1 OS=Mus musculus OX=10090 GN=Csmd1 PE=1 SV=2	Csmd1	387.6	2	1	55.4	58.3	66.7	71.5	1.073	1.004	0.10165	0.00575927	0.86842	0.805526	0.0612702	0.0939204	13.77	20.42	8.18	15.3	16.83	16.42	55.4	57.7	49.2	43.9	61.9	62	55	51.7	77.1	62.6	71.2	50.3	70.7	73.4	72.3	65.65
Q80T79	CUB and sushi domain-containing protein 3 OS=Mus musculus OX=10090 GN=Csmd3 PE=1 SV=3	Csmd3	405.5	1	1	29	28.6	31.4	27.4	1.027	0.951	0.0384362	-0.0724828	0.784325	0.48734	0.105504	0.312168	20.58	27.93	7.48	25.8	17.63	15.64	30	29	25.9	32.3	31.5	17.3	26.1	31.6	31.7	21.3	31.3	29.9	25.2	22.6	31.9	28.975
Q9CXX9	CUE domain-containing protein 2 OS=Mus musculus OX=10090 GN=Cuedc2 PE=1 SV=1	Cuedc2	31.8	1	1	26.3	31.1	29	31.7	1.084	1.152	0.116365	0.204141	0.927259	0.245657	0.0327991	0.609671	91.85	34	25.15	81.93	49.42	16.35	22.6	36.5	26.3	21.6	10	85	44.9	23.8	25	62.1	33.5	29.8	28.1	33.7	40.3	36.1
P28659	CUGBP Elav-like family member 1 OS=Mus musculus OX=10090 GN=Celf1 PE=1 SV=2	Celf1	52.1	6	2	6.2	7.2	7.3	6.1	1.223	0.771	0.290424	-0.375197	0.8095	0.0653371	0.091783	1.18484	28.56	55.03	24.67	18.74	22.21	42.86	7.3	6.2	4.4	6.1	8.9		7.2	6.2	7.8	10.1	6.8	8.5	3.7	4.4	9.1	7.725
Q9Z0H4	CUGBP Elav-like family member 2 OS=Mus musculus OX=10090 GN=Celf2 PE=1 SV=1	Celf2	54.2	5	1	6	8.7	6.3	5	1.387	0.797	0.471968	-0.327348	0.562727	0.124764	0.249702	0.90391	60.19	30.58	25.52	48.42	30.79	44.7	6	8.1	4.9	12.3	14.9	5.2	6.2	5.2	10	6.8	5.9	9.8	3.8	5	5	6.975
Q9WTX6	Cullin-1 OS=Mus musculus OX=10090 GN=Cul1 PE=1 SV=1	Cul1	89.6	10	8	463.7	619.7	527.8	545.4	1.279	1.084	0.355016	0.116365	0.786908	0.157022	0.104076	0.804041	30.11	23.27	6.1	15.22	15.05	6.1	483.1	428	463.7	649.2	759	533.1	591.4	555.5	581.2	407.3	501.5	562.9	597.6	525.9	528.5	511.375
Q9D4H8	Cullin-2 OS=Mus musculus OX=10090 GN=Cul2 PE=1 SV=2	Cul2	86.8	20	17	929.7	1186	1110.6	1118.3	1.365	0.998	0.448901	-0.00288828	0.670416	0.917737	0.173656	0.0372816	29.36	16.75	9.49	12.34	6.98	2.54	929.7	799.5	959.3	1184.4	1353.1	996.7	1187.7	1191.2	1151.4	1019.6	1071.3	1131.1	1125.7	1068.7	1111	1108.38
Q9JLV5	Cullin-3 OS=Mus musculus OX=10090 GN=Cul3 PE=1 SV=1	Cul3	88.9	14	12	557.8	703.2	757	754.4	1.309	1.019	0.388465	0.0271541	0.730163	0.811373	0.13658	0.0907794	22.6	18.54	9.01	11.34	12.29	3.85	586.7	490.9	557.8	694.4	758	575.6	712.2	804.7	848.9	643	712.2	724.6	793.6	763.1	745.9	752.2
Q3TCH7	Cullin-4A OS=Mus musculus OX=10090 GN=Cul4a PE=1 SV=1	Cul4a	87.7	17	11	319.5	384.4	332	335.5	1.175	0.972	0.232661	-0.0409718	0.999933	0.456844	2.91424e-05	0.340232	30.02	26.83	1.28	10.02	2.97	6.48	319.5	314.3	322.4	377.2	391.7	315.9	396.2	348.6	332.2	325.3	331.8	352.4	348.1	323.3	306.7	334.475
A2A432	Cullin-4B OS=Mus musculus OX=10090 GN=Cul4b PE=1 SV=1	Cul4b	110.6	5	1	24.2	33.6	24.1	28.2	1.512	1.138	0.596458	0.186501	0.334571	0.345716	0.475512	0.46128	41.71	27.65	14.95	36.51	20.29	9.99	25.8	19.2	24.2	39.3	49.6	20.6	28.7	26.5	28.7	17.9	21.9	30.4	30	24.6	26.5	23.75
Q9D5V5	Cullin-5 OS=Mus musculus OX=10090 GN=Cul5 PE=1 SV=3	Cul5	90.9	21	17	1216.5	1243.8	1267.5	1282.9	1.012	1.012	0.0172093	0.0172093	0.668707	0.831229	0.174764	0.0802794	16.87	18.31	9.03	4.53	5.65	1.14	1270.8	1064.5	1216.5	1246.3	1241.3	1138.7	1257.7	1286.5	1337.2	1168.1	1248.8	1276	1289.8	1264.2	1297.2	1260.15
Q6ZQ38	Cullin-associated NEDD8-dissociated protein 1 OS=Mus musculus OX=10090 GN=Cand1 PE=1 SV=2	Cand1	136.2	27	18	742.5	1222.8	978.7	959.5	1.559	1.009	0.640621	0.0129262	0.413285	0.918008	0.383751	0.0371536	26.17	17.69	11.83	14.11	11.31	5.68	839.3	662.6	742.5	1235.1	1364.5	961.8	1210.7	1110.3	1014.2	848.2	944.5	950.3	1062.3	968.8	940.9	979.3
Q6ZQ73	Cullin-associated NEDD8-dissociated protein 2 OS=Mus musculus OX=10090 GN=Cand2 PE=1 SV=2	Cand2	135.5	45	23	2361.1	2533.3	2639.2	2641.9	1.092	1.022	0.126973	0.0313952	0.985326	0.699295	0.00642027	0.15534	19.89	21.9	9.02	4.42	13.96	5.61	2427.2	2043.1	2361.1	2495.2	2605.6	2356.4	2572	2875	2808.9	2094.4	2479.8	2771.1	2770.3	2519.5	2508.9	2564.52
Q8BHG2	CXXC motif containing zinc binding protein OS=Mus musculus OX=10090 GN=Czib PE=1 SV=1	0610037L13Rik	18	7	6	506.9	483.6	478.8	443.6	0.932	0.926	-0.101598	-0.110916	0.386316	0.0822696	0.413057	1.08476	15.6	14.57	14.23	8.98	7.92	4.7	438	582.9	506.9	491.4	525.3	422.2	475.9	493.4	468.4	489.5	413.3	439.5	478.8	430.1	447.8	466.15
P24788	Cyclin-dependent kinase 11B OS=Mus musculus OX=10090 GN=Cdk11b PE=1 SV=2	Cdk11b	91.5	2	1	378.7	434.5	387.7	344.6	1.138	0.865	0.186501	-0.209228	0.873381	0.0032631	0.0587963	2.48637	65.34	48.11	39.58	55.14	40.55	12.79	560.3	378.7	248.4	556.3	730.5	165.7	339.4	494.4	574.1	225.9	304	367.2	387.4	290.1	323.4	399.6
Q69ZA1	Cyclin-dependent kinase 13 OS=Mus musculus OX=10090 GN=Cdk13 PE=1 SV=3	Cdk13	164.5	1	1	44	14.5	36.7	38.2	0.307	1.042	-1.70369	0.0593553	2.1283e-05	0.820928	4.67197	0.0856949	43.4	27.47	14.68	41.65	22.58	17.34	41.4	44	54.3	10.5	11.6	25.3	18.2	28.1	48.7	37.4	35.9	31.4	46.4	35	41.6	37.525
Q04735	Cyclin-dependent kinase 16 OS=Mus musculus OX=10090 GN=Cdk16 PE=1 SV=1	Cdk16	55.9	6	3	981.2	672.9	876.5	959.7	0.862	1.079	-0.21424	0.109695	0.263132	0.106808	0.579826	0.971397	22.86	20.43	5.39	16.18	29.04	13.88	981.2	981.3	892.5	795.3	766.5	589	590.7	995.7	1191.3	599.8	771.5	933.5	986.6	738.4	1027.1	889.575
Q60773	Cyclin-dependent kinase 4 inhibitor D OS=Mus musculus OX=10090 GN=Cdkn2d PE=1 SV=2	Cdkn2d	17.8	1	1	104.3	40.8	114.1	104	0.383	0.911	-1.38458	-0.134477	0.000406185	0.168356	3.39128	0.773772	47.46	17.21	12.89	50.69	15.19	9.11	104.3	103.4	128.9	39.8	28.3	84.5	41.8	111.2	92.5	117.1	134.4	100.1	96.4	108.1	118.2	113.8
P46414	Cyclin-dependent kinase inhibitor 1B OS=Mus musculus OX=10090 GN=Cdkn1b PE=1 SV=2	Cdkn1b	22.2	3	3	70.4	53.7	99.2	115.5	0.784	1.164	-0.351074	0.219091	0.230435	0.0815077	0.637452	1.0888	20.89	26.59	12.69	15.99	18.09	7.72	59.6	77	70.4	42	54.7	62.5	52.7	91.4	123.9	82.4	107.7	114	100.9	121.2	117	101.35
P49615	Cyclin-dependent-like kinase 5 OS=Mus musculus OX=10090 GN=Cdk5 PE=1 SV=1	Cdk5	33.3	6	4	217.3	257.6	235.4	252.5	1.289	1.035	0.366252	0.0496308	0.720781	0.756963	0.142197	0.120925	26.91	14.15	8.26	5.14	7.14	8.59	204.3	217.3	240.3	240.7	257.3	258	273.1	265.5	233.1	226.3	237.7	220.7	256.3	248.8	271.8	240.65
Q9Z2V9	Cyclin-I OS=Mus musculus OX=10090 GN=Ccni PE=2 SV=4	Ccni	42.2	1	1	82.3	89.9	73.1	72.1	1.045	1.024	0.0635029	0.0342157	0.74949	0.9647	0.125234	0.0156079	23.01	11	17.55	10.04	10.2	9.44	73	82.3	102.5	73.1	90	91.2	89.8	73.1	75.9	59.9	73.2	78.3	69.3	74.9	62.9	70.525
Q9QWV9	Cyclin-T1 OS=Mus musculus OX=10090 GN=Ccnt1 PE=1 SV=3	Ccnt1	80.5	6	1	165	118.3	161.1	175.8	0.717	1.102	-0.479955	0.140124	0.108302	0.228121	0.965364	0.641835	35.32	15.05	23.31	35.22	11.82	6.28	165	123.5	199.2	113.8	57.8	151.7	122.9	159.5	178.2	133.1	162.7	176	172.3	175.6	197	158.375
Q8BGU5	Cyclin-Y OS=Mus musculus OX=10090 GN=Ccny PE=1 SV=1	Ccny	39.4	1	1	27.4	46.6	28.6	32	1.611	1.119	0.687956	0.16221	0.240985	0.380412	0.618011	0.419746	22.28	9.29	9.85	20.49	9.73	7.03	26.7	27.4	31.9	43.2	65	42.9	50.3	33.2	26.5	29.1	28.2	35.2	33.3	30.3	30.9	29.25
Q921M7	CYFIP-related Rac1 interactor B OS=Mus musculus OX=10090 GN=Cyrib PE=1 SV=1	Fam49b	36.8	13	9	624.6	810.7	773.2	825.6	1.267	1.078	0.341417	0.108357	0.856355	0.124223	0.0673464	0.905798	26.17	13.75	14.88	2.31	6.44	2.4	698.6	517.1	624.6	805.6	794.2	815.8	838.4	824.3	741.4	721	806.4	841.3	822.2	829	794.7	773.275
Q8VCN5	Cystathionine gamma-lyase OS=Mus musculus OX=10090 GN=Cth PE=1 SV=1	Cth	43.5	4	4	76.2	325.8	32.5	34.6	3.774	0.999	1.91609	-0.00144342	1.25408e-05	0.82179	4.90167	0.0852391	36.18	67.6	38.75	29.15	39.74	35.46	106.7	76.2	47.2	355.7	416.3	198.8	298.5	56.9	40.4	26.1	25.6	39.1	48.5	19.7	30.7	37.25
Q62426	Cystatin-B OS=Mus musculus OX=10090 GN=Cstb PE=1 SV=1	Cstb	11	5	3	505.1	797.6	478.9	503.4	1.497	0.987	0.582074	-0.018878	0.41843	0.638211	0.378377	0.195036	23.9	17.71	17.32	6.35	9.73	11.04	505.1	654.5	479.2	780.6	769.3	815.1	883.8	445.2	498.7	551.6	459.9	424.9	478.1	545.3	530	488.85
P21460	Cystatin-C OS=Mus musculus OX=10090 GN=Cst3 PE=1 SV=2	Cst3	15.5	1	1	12.4	9.9	9.6	13.3	0.808	1.295	-0.307573	0.372952	0.365223	0.101319	0.437441	0.994308	12.3	39.09	4.23	17.61	33.32	23.91	12.4	12.7	11.7	7.1	10.8	10.4	9.4	9.1	15.1	7	10.1	14.2	12.5	8.2	14.7	10.325
P97315	Cysteine and glycine-rich protein 1 OS=Mus musculus OX=10090 GN=Csrp1 PE=1 SV=3	Csrp1	20.6	22	9	944	1006.9	962.6	970.8	0.959	0.919	-0.0603973	-0.121863	0.485156	0.041161	0.314119	1.38551	28.93	37.12	26.58	13.82	35.32	14.76	944	1416.5	894	896.5	888.1	1130.8	1138.9	813.2	837.5	1650.8	1106.5	788.8	913.8	1114.8	1031.4	1102
P97314	Cysteine and glycine-rich protein 2 OS=Mus musculus OX=10090 GN=Csrp2 PE=1 SV=3	Csrp2	20.9	2	1	27.2	24.4	32.6	31.3	0.874	0.953	-0.194295	-0.0694519	0.468781	0.485082	0.32903	0.314185	9.05	18.38	7.1	13.94	8.8	15.31	30.7	27.2	27.2	25	22.8	23.8	30.7	34.7	36.1	30.4	30.6	29.1	37.1	33.8	26.2	32.95
P50462	Cysteine and glycine-rich protein 3 OS=Mus musculus OX=10090 GN=Csrp3 PE=1 SV=1	Csrp3	20.9	30	10	4417.7	4891.2	2978.4	3101.4	1.079	1.036	0.109695	0.051024	0.986158	0.501722	0.00605357	0.299537	51.12	30.38	11.6	37.83	14.34	20.21	3812.7	4814.7	4417.7	3847.7	2735.3	6217.8	6469.7	2932.9	3024.6	3493.2	2452.2	3554.8	3896.7	2705.8	2577.3	2975.73
Q9D1P4	Cysteine and histidine-rich domain-containing protein 1 OS=Mus musculus OX=10090 GN=Chordc1 PE=1 SV=1	Chordc1	37.3	7	5	410	557.3	624.3	618.7	1.391	0.991	0.476122	-0.013043	0.566062	0.685063	0.247136	0.164269	15.55	19.85	6.82	6.49	12.47	10.46	410	442	385.9	552.2	627.3	547.5	562.3	617.5	685.2	504.3	631.1	522.9	663.2	591.6	647.1	609.525
Q9Z1J3	Cysteine desulfurase, mitochondrial OS=Mus musculus OX=10090 GN=Nfs1 PE=1 SV=3	Nfs1	50.5	14	8	473.4	642.4	361.6	383.5	1.309	1.011	0.388465	0.015783	0.720759	0.912989	0.14221	0.0395347	13.17	16.23	3.65	7.6	5.42	4.83	473.4	471.9	503.1	665.3	703.2	592	620.3	360.5	362.6	351.1	396.7	382	403.8	358.8	385	367.725
P60334	Cysteine dioxygenase type 1 OS=Mus musculus OX=10090 GN=Cdo1 PE=1 SV=1	Cdo1	23	2	1	113.9	192.3	132.3	140.5	1.689	1.047	0.756169	0.0662614	0.184627	0.657345	0.733705	0.182207	26.65	14.74	10.8	19.38	13.32	9.88	113.9	118.4	96.1	190.7	236.8	145.8	193.9	138.9	148.4	108.3	126	137.6	143.3	117.1	147.5	130.4
Q8C9S8	Cysteine protease ATG4A OS=Mus musculus OX=10090 GN=Atg4a PE=2 SV=2	Atg4a	45.1	1	1	8.5	6	6.7	7.3	0.738	1.069	-0.438307	0.0962619	0.235942	0.776691	0.627195	0.109752	32.71	26.31	26.4	13.21	18.55	18.7	5.4	9.4	8.5	6.6	5	5.5	6.5	5.8	6.2	8.7	7.3	6.1	7.3	9.4	7.2	7
Q8BGE6	Cysteine protease ATG4B OS=Mus musculus OX=10090 GN=Atg4b PE=1 SV=2	Atg4b	44.3	1	1	22.8	26.5	25.1	27	1.239	1.1	0.309176	0.137504	0.736242	0.527102	0.132979	0.278105	28.28	17.88	24.82	14.42	11.36	15.85	26.2	22.8	15.7	32.7	23.8	28.1	25.1	23.2	27.4	21.8	27.2	33.8	26.3	27.8	23.3	24.9
Q9DBE0	Cysteine sulfinic acid decarboxylase OS=Mus musculus OX=10090 GN=Csad PE=1 SV=1	Csad	55.1	1	1	7.4	8.1	11.3	9.6	1.097	0.883	0.133564	-0.179515	0.952697	0.270421	0.0210452	0.567959	35.64	16.67	36.06	18.54	22.62	13.96	7.4	9.7	4.5	6.1	9.7	8.2	8	11	6.8	11.6	11.7	10	7.7	10.9	9.2	10.275
Q8K353	Cysteine-rich and transmembrane domain-containing protein 1 OS=Mus musculus OX=10090 GN=Cystm1 PE=1 SV=1	0610010O12Rik; Cystm1	11.4	1	1	10.4	17.6	15.6	16	1.527	1.058	0.6107	0.0813396	0.332105	0.849982	0.478725	0.0705903	29.27	11.09	49.04	11.36	7.64	11.23	22.7	10.4	10.4	15	18.5	19.5	16.8	15.4	15.8	13.4	15.8	13.1	16.8	16.7	15.2	15.1
P63254	Cysteine-rich protein 1 OS=Mus musculus OX=10090 GN=Crip1 PE=1 SV=2	Crip1	8.5	6	4	988.2	1074.6	1305.1	1166.2	0.961	0.859	-0.0573917	-0.21927	0.477494	0.000759655	0.321032	3.11938	32.25	22.79	30.39	15.06	24.18	6.67	988.2	1615.7	984.2	987.8	867.6	1169.1	1208.4	1115.7	1330.4	1896.7	1280.2	1163.9	1137.5	1313.7	1168.4	1405.75
Q9DCT8	Cysteine-rich protein 2 OS=Mus musculus OX=10090 GN=Crip2 PE=1 SV=1	Crip2	22.7	5	3	301.5	333.7	321.3	325.9	1.047	0.965	0.0662614	-0.0513992	0.65115	0.408866	0.186319	0.388419	21.6	17.35	10.01	5.28	13.21	7.07	301.5	355.1	298.5	333.7	333.8	359	315.9	292.1	393.6	330.7	312.2	324.1	372.6	323.6	327.7	332.15
Q9ER72	Cysteine--tRNA ligase, cytoplasmic OS=Mus musculus OX=10090 GN=Cars1 PE=1 SV=2	Cars	94.8	21	16	522.1	1087.4	502.2	525.2	2.188	1.073	1.12961	0.10165	0.0444756	0.232429	1.35188	0.633709	48.6	24.13	9.43	14.18	13.37	8.77	587.4	488.7	522.1	1095.7	1280.9	903	1079.2	552.2	554.4	424.4	456.8	544	572.5	507.1	466.8	496.95
Q8BMD5	Cytidine and dCMP deaminase domain-containing protein 1 OS=Mus musculus OX=10090 GN=Cdadc1 PE=2 SV=1	Cdadc1	59	1	1	21.9	18.5	17	19.9	0.845	1.168	-0.242977	0.22404	0.400047	0.297379	0.397889	0.52669	28.86	29.91	14.2	32.5	28.06	32.61	21.9	25.6	19.3	19.7	15.2	30.4	17.5	15.7	14.9	26.5	18.5	16.5	21.5	32.8	18.4	18.9
P00158	Cytochrome b OS=Mus musculus OX=10090 GN=Mt-Cyb PE=1 SV=1	CYTB	43.2	4	2	1010.4	531.6	1314.8	1032.1	0.528	0.908	-0.92139	-0.139236	0.00474841	0.0331765	2.32345	1.47917	27.92	24.74	27.25	36.42	20.08	17.71	1010.4	602.9	1025	528.3	235.1	651.7	535	1200	983	1440.7	1571.4	895.2	918	1281.7	1160.4	1298.78
P56395	Cytochrome b5 OS=Mus musculus OX=10090 GN=Cyb5a PE=1 SV=2	Cyb5; Cyb5a	15.2	5	3	555.2	454.5	536	499.6	0.851	0.941	-0.232769	-0.0877334	0.231962	0.137369	0.634584	0.862111	34.78	15.05	40.54	6.6	5.83	13.39	555.2	898.1	407.9	452.4	456.6	513.9	448.5	511.4	504.8	562.1	561.7	488.9	467.2	624.3	510.6	535
Q9CQX2	Cytochrome b5 type B OS=Mus musculus OX=10090 GN=Cyb5b PE=1 SV=1	Cyb5b	16.3	5	3	272.8	503.5	323.7	338.9	1.816	1.149	0.860764	0.200379	0.117463	0.0316227	0.930098	1.5	30.29	12.74	17.07	4.72	9	12.55	272.8	228.4	322.1	520.2	465.9	497.4	509.7	311.4	276.7	336.4	336.9	316.1	306.3	399.8	363.4	315.35
Q9CZ13	Cytochrome b-c1 complex subunit 1, mitochondrial OS=Mus musculus OX=10090 GN=Uqcrc1 PE=1 SV=2	Uqcrc1	52.8	47	14	5364.4	2482.7	5354.8	5061.8	0.467	1.008	-1.09851	0.0114956	0.0174159	0.926455	1.75905	0.0331757	44.72	16.26	12.74	46.18	12.06	5.22	4672.3	5364.4	6037.5	2346.7	1390.6	4359.8	2626.6	4978	4652.6	5760	6026.2	4978.4	4743.1	5367.7	5146.6	5354.2
Q9DB77	Cytochrome b-c1 complex subunit 2, mitochondrial OS=Mus musculus OX=10090 GN=Uqcrc2 PE=1 SV=1	Uqcrc2	48.2	64	19	8785.5	4416.7	9323.2	9354.4	0.56	0.984	-0.836501	-0.0232698	0.0617192	0.681236	1.20958	0.166703	42.77	18.45	19.54	33.15	9.09	7.23	8785.5	6805.9	10138.4	4372.5	2835.1	6506.2	4461.4	9367.1	9155.1	9279.6	11022.4	9186.2	8873.6	9525.6	10463.6	9706.05
P99028	Cytochrome b-c1 complex subunit 6, mitochondrial OS=Mus musculus OX=10090 GN=Uqcrh PE=1 SV=2	Uqcrh	10.4	11	5	1020.6	1022.4	900.7	1064.6	0.985	1.204	-0.0218044	0.267835	0.530705	3.63289e-05	0.275147	4.43975	28.12	22.74	31.52	9.42	17.61	20.59	760.7	1020.6	1429.8	999.2	862.3	1073.4	1046.1	653.2	901.3	900.1	1015.3	1099.9	740.9	1030.4	1244.9	867.475
Q9D855	Cytochrome b-c1 complex subunit 7 OS=Mus musculus OX=10090 GN=Uqcrb PE=1 SV=3	Uqcrb	13.5	26	10	3320.7	1293.6	2872.7	2698.2	0.453	0.96	-1.14242	-0.0588937	0.0138215	0.355468	1.85945	0.4492	51.74	20.47	16.19	54.23	22.16	7.53	2479.1	3347.1	3320.7	1183.3	700.6	2577.5	1414.1	2581.6	2292.5	3763.1	3196.7	2639.2	2449.9	2932.4	2758.4	2958.48
Q9CQ69	Cytochrome b-c1 complex subunit 8 OS=Mus musculus OX=10090 GN=Uqcrq PE=1 SV=3	Uqcrq	9.8	22	6	2422.2	1142.7	2697.9	2668.8	0.418	1.006	-1.25843	0.00863031	0.00715635	0.946209	2.14531	0.024013	58.57	24.44	27.81	52.91	14.4	11.28	2015.2	2422.2	3432	931.4	705.1	2300.4	1401.8	2368.1	2433.9	2990.5	3153.7	2515.7	2280.9	2931.5	2831.2	2736.55
Q8R1I1	Cytochrome b-c1 complex subunit 9 OS=Mus musculus OX=10090 GN=Uqcr10 PE=1 SV=1	Uqcr10	7.4	4	3	105.6	96.8	197.3	129.8	0.917	0.761	-0.125006	-0.394032	0.500728	9.40863e-05	0.300398	4.02647	41.34	34.41	37.35	34.06	30.42	22.37	82.1	105.6	167.8	75.3	75.5	124	146.9	156.2	139.4	249.3	255.7	122.3	109.6	180.2	137.9	200.15
Q9CR68	Cytochrome b-c1 complex subunit Rieske, mitochondrial OS=Mus musculus OX=10090 GN=Uqcrfs1 PE=1 SV=1	Uqcrfs1	29.3	39	13	5512.2	2703.2	5946.4	5815.9	0.474	0.999	-1.07704	-0.00144342	0.0196266	0.929366	1.70715	0.0318131	44.74	19.23	15.84	34.04	7.45	7.34	5512.2	4568.5	6295.2	2722.4	1721.5	4034.8	2684.2	5943.8	5949	5890.6	6843.8	5747.7	5607.8	5884.9	6591.1	6156.8
Q9D2R6	Cytochrome c oxidase assembly factor 3 homolog, mitochondrial OS=Mus musculus OX=10090 GN=Coa3 PE=1 SV=1	Coa3	12	2	1	150.5	161.9	163	162.7	1.048	0.997	0.0676387	-0.00433459	0.719123	0.860234	0.143197	0.0653833	12.31	12.6	12.1	7.57	3.75	11.31	150.5	172.3	135.6	167.6	169.6	143.4	156.3	165.7	170.4	160.2	156.5	172.3	191.6	150.8	153.7	163.2
Q99M07	Cytochrome c oxidase assembly factor 5 OS=Mus musculus OX=10090 GN=Coa5 PE=1 SV=1	Coa5	8.4	1	1	19.3	15.5	23	17.1	0.908	0.776	-0.139236	-0.365871	0.567579	0.0198178	0.245973	1.70294	48.67	19.23	35.16	36.83	28.81	11.02	12.6	26.2	19.3	12.8	11	24.7	18.6	11.8	22.4	24.4	23.7	15.9	16.4	17.9	20.2	20.575
Q8BGD8	Cytochrome c oxidase assembly factor 6 homolog OS=Mus musculus OX=10090 GN=Coa6 PE=1 SV=1	1810063B05Rik; Coa6	9.3	6	5	214.7	262	224.3	228.1	1.194	1	0.255803	0	0.950808	0.789956	0.0219071	0.102397	31.84	18.13	17.99	4.81	5.66	10.26	204.4	281.8	214.7	252.4	272	276.2	252.3	224	220.7	248.8	224.7	193.7	245.6	219.2	237.3	229.55
Q921H9	Cytochrome c oxidase assembly factor 7 OS=Mus musculus OX=10090 GN=Coa7 PE=1 SV=1	Selrc1; Coa7	25.6	6	5	396.7	470.8	454	459.8	0.991	1.021	-0.013043	0.0299829	0.506058	0.854032	0.2958	0.068526	23.76	15.21	23.92	4.6	8.6	6.51	391.2	583.3	396.7	474.4	483.9	467.1	434.7	458.1	449.9	524.8	433.6	415.3	486.9	459	460.7	466.6
Q6P8I6	Cytochrome c oxidase assembly protein COX11, mitochondrial OS=Mus musculus OX=10090 GN=Cox11 PE=1 SV=1	Cox11	30.8	3	2	70.4	104.1	74.6	84.5	1.448	1.132	0.534062	0.178874	0.456166	0.207214	0.340877	0.683581	20.32	24.99	14.11	14.88	15.71	6.51	88	68.8	70.4	106.8	117.5	81.4	101.6	83.6	66.5	62.7	85.8	85.7	82.8	83.3	94.9	74.65
Q8BH51	Cytochrome c oxidase assembly protein COX14 OS=Mus musculus OX=10090 GN=Cox14 PE=3 SV=1	2310016M24Rik; Cox14	6.4	3	2	201.8	343.1	270.5	282.6	1.57	1.033	0.650765	0.0468403	0.274589	0.772512	0.561316	0.112095	26.72	9.35	21.71	11.77	8.3	5.66	201.8	162.8	251.8	337.8	356.4	271.7	348.4	273	268	239.2	293.1	282.3	290.7	254.9	283	268.325
Q8BJ03	Cytochrome c oxidase assembly protein COX15 homolog OS=Mus musculus OX=10090 GN=Cox15 PE=1 SV=1	Cox15	45.8	3	3	88.9	300.1	109.3	119.2	2.565	1.101	1.35896	0.138814	0.00369924	0.276951	2.43189	0.557598	51.93	21.14	18.09	30.48	11.95	6.35	114	81.3	88.9	333.2	356	164.6	270.3	110.5	108.1	96.3	128.4	112.6	130.2	116.5	122	110.825
Q9CR63	Cytochrome c oxidase assembly protein COX16 homolog, mitochondrial OS=Mus musculus OX=10090 GN=Cox16 PE=3 SV=1	Cox16	12.3	1	1	29.4	26.6	26.3	24.1	0.907	0.933	-0.140826	-0.100051	0.50671	0.390763	0.295241	0.408087	23.5	20.41	18.8	7.38	12.04	16.49	29.4	34.5	23.5	27.3	26.4	23.1	26.8	21	26.1	26.5	28.1	21.6	24.6	23.7	31.2	25.425
Q8VC74	Cytochrome c oxidase assembly protein COX18, mitochondrial OS=Mus musculus OX=10090 GN=Cox18 PE=1 SV=5	Cox18	36.3	1	1	8.7	12.9	6.6	6.8	1.64	1.088	0.713696	0.121679	0.243284	0.690566	0.613887	0.160795	33.33	20.12	30.68	19.2	35.63	28.87	5.1	8.7	9.7	17	13.3	12.4	11	2.7	6.5	7	6.6	3.8	6.5	8	7.2	5.7
Q8K0C8	Cytochrome c oxidase assembly protein COX19 OS=Mus musculus OX=10090 GN=Cox19 PE=1 SV=1	Cox19	10.8	2	1	148.9	204.2	156.6	150.6	1.372	0.964	0.45628	-0.0528949	0.561407	0.522986	0.250722	0.28151	18.79	15.13	23.16	6.34	14.09	8.72	106	170.6	148.9	212.9	190.4	217.1	195.8	124	175.2	161.1	152.2	144.8	167.7	156.5	137.6	153.125
P56394	Cytochrome c oxidase copper chaperone OS=Mus musculus OX=10090 GN=Cox17 PE=1 SV=2	Cox17	6.8	2	2	390.7	281.8	243.5	260	0.791	1.092	-0.33825	0.126973	0.138335	0.240812	0.859067	0.618323	25.24	15.19	16.75	17.38	9.55	7.08	390.7	292.9	404.2	267.1	236.2	353.9	297.3	211.2	236.7	250.5	265.4	260	260.1	234.7	279.3	240.95
P00405	Cytochrome c oxidase subunit 2 OS=Mus musculus OX=10090 GN=Mtco2 PE=1 SV=1	COX2	26	14	3	1520.3	680	1542.1	1601	0.456	1.032	-1.13289	0.045443	0.00267587	0.552495	2.57253	0.257672	42.85	15.11	24.21	37.92	14.36	8.03	1520.3	1128.6	1854.9	659.7	381.6	1021.3	701	1600.7	1396.6	1485.7	1922.7	1559.2	1519.9	1643.9	1815.7	1601.42
P00416	Cytochrome c oxidase subunit 3 OS=Mus musculus OX=10090 GN=mt-Co3 PE=1 SV=2	COX3	29.9	2	2	75.9	59.1	92.7	88.7	0.803	0.958	-0.316528	-0.0619024	0.251816	0.420376	0.598917	0.376362	17.52	10.57	7.79	4.37	4.63	3.89	78.6	67.5	75.9	59.9	54.4	59	59.3	94.1	91.3	85.2	94.4	90.5	84.3	91.9	87	91.25
P19783	Cytochrome c oxidase subunit 4 isoform 1, mitochondrial OS=Mus musculus OX=10090 GN=Cox4i1 PE=1 SV=2	Cox4i1	19.5	50	14	8915.7	5303.7	10093.8	9044.1	0.533	0.974	-0.907793	-0.0380063	0.0451817	0.541678	1.34504	0.266259	43.95	23.3	13.43	30.94	11.41	3.91	8915.7	8151.5	10572	5281.8	3498.4	7595.5	5325.8	9680.9	8326.8	10524.3	10841.1	8972	8800.7	9628.9	9116.8	9843.27
P12787	Cytochrome c oxidase subunit 5A, mitochondrial OS=Mus musculus OX=10090 GN=Cox5a PE=1 SV=2	Cox5a	16.1	9	5	950.7	431	884.7	1011	0.513	1.007	-0.962969	0.0100637	0.00393773	0.965567	2.40475	0.0152177	64.54	32.98	25.92	67.75	26.98	2.32	659.8	950.7	1128.6	316.5	240.1	1069	586.7	693.4	775.9	1008.7	1252.7	1010.2	1016.6	966.7	1011.8	932.675
P19536	Cytochrome c oxidase subunit 5B, mitochondrial OS=Mus musculus OX=10090 GN=Cox5b PE=1 SV=1	Cox5b	13.8	17	4	2933	1156.2	2727.3	2735.6	0.408	0.975	-1.29336	-0.0365259	0.00584459	0.554807	2.23325	0.255858	52.29	23.99	26.78	53.6	13.17	12.71	2354.7	2933	3987.5	1062.9	657.3	2322	1257.7	2236.8	2525.2	2945.5	2962.3	2747.3	2202.5	2724	3014.5	2667.45
P43023	Cytochrome c oxidase subunit 6A2, mitochondrial OS=Mus musculus OX=10090 GN=Cox6a2 PE=1 SV=2	Cox6a2	10.7	10	3	808.5	330.2	875.6	806.8	0.417	0.978	-1.26188	-0.0320936	0.000218295	0.499855	3.66096	0.301156	52.68	26.43	12.57	49.52	12.07	8.83	808.5	733	938.4	288.6	195.6	623.8	377.7	792.9	784.1	967	977.6	785.5	795.5	818.3	944.8	880.4
P56391	Cytochrome c oxidase subunit 6B1 OS=Mus musculus OX=10090 GN=Cox6b1 PE=1 SV=2	Cox6b1	10.1	35	9	6015.4	2419.8	5405.2	5009.1	0.467	0.98	-1.09851	-0.0291463	0.0172723	0.617912	1.76265	0.209074	45.01	15.83	15.35	43.73	12.8	5.16	4917.8	6015.4	6708.2	2349.8	1502.7	4263.7	2491.9	4959.1	4715.6	6138.5	5891.4	4843.6	4831.1	5180.2	5361.2	5426.15
Q9CPQ1	Cytochrome c oxidase subunit 6C OS=Mus musculus OX=10090 GN=Cox6c PE=1 SV=3	Cox6c	8.5	15	7	3427	1299.6	2900.9	3020.9	0.463	1.024	-1.11092	0.0342157	0.0163753	0.661677	1.78581	0.179354	66.76	23.78	27.2	42.39	11.48	3.16	2548.3	3427	4434.9	1115.8	909.1	2313.8	1513.8	2765.9	3042.5	2634	3402.8	3016.5	2916.5	3025.2	3149.8	2961.3
P56392	Cytochrome c oxidase subunit 7A1, mitochondrial OS=Mus musculus OX=10090 GN=Cox7a1 PE=1 SV=1	Cox7a1	9	2	1	44.9	30.9	44.6	45.6	0.711	1.023	-0.492079	0.0328061	0.14636	0.999428	0.834579	0.000248543	14.53	32.9	13.04	15.06	31.15	19.12	44.9	35.7	45.4	32.2	32.4	29.6	22.9	41.6	62.3	28.5	47.8	41.4	50.2	35.9	55.5	45.05
P48771	Cytochrome c oxidase subunit 7A2, mitochondrial OS=Mus musculus OX=10090 GN=Cox7a2 PE=1 SV=2	Cox7a2	9.3	5	2	412.6	366.6	439.4	446.3	0.867	1.028	-0.205896	0.0398403	0.250228	0.779179	0.601665	0.108362	11.41	15.44	6.03	14.02	11.86	8.23	448.3	399.4	412.6	338.2	344.5	454.1	390.1	437.5	366	441.3	491.2	399.2	423.7	470.3	473.6	434
Q61387	Cytochrome c oxidase subunit 7A-related protein, mitochondrial OS=Mus musculus OX=10090 GN=Cox7a2l PE=1 SV=1	Cox7a2l	12.4	1	1	152.2	146.1	159.9	194.6	1.014	1.204	0.0200577	0.267835	0.665817	0.0127278	0.176645	1.89525	33.27	16.8	33.96	16.24	16.21	10.3	152.2	82.4	168	137.3	115	169.1	155.5	160.1	152.3	159.6	212.3	166.3	196.7	192.5	214.3	171.075
P56393	Cytochrome c oxidase subunit 7B, mitochondrial OS=Mus musculus OX=10090 GN=Cox7b PE=3 SV=1	Cox7b	9	6	2	1459.2	726.4	1828.9	1750.2	0.491	0.984	-1.02621	-0.0232698	0.00507002	0.686783	2.29499	0.16318	18.97	18.45	20.56	22.52	9.09	9.14	1459.2	1021.2	1527.3	750.5	467.9	826.9	703.1	1760.6	1980.2	1605.4	1899.9	1607.4	1854.4	1651.8	1945.1	1811.53
P17665	Cytochrome c oxidase subunit 7C, mitochondrial OS=Mus musculus OX=10090 GN=Cox7c PE=1 SV=1	Cox7c; Gm12338; LOC100048613; LOC102642884	7.3	11	3	2527.3	1132.9	3108.9	2771.2	0.439	0.9	-1.18771	-0.152003	0.0106922	0.0235352	1.97093	1.62828	53.93	26.18	18.03	44.26	12.25	8.83	2527.3	2268.5	3199.7	1076	654.4	1948.2	1192.7	2892.1	2983.9	3239.1	3771	2512.6	2596.8	2987.8	2957.4	3221.53
Q62425	Cytochrome c oxidase subunit NDUFA4 OS=Mus musculus OX=10090 GN=Ndufa4 PE=1 SV=2	Ndufa4	9.3	22	5	5986.4	2843.6	6376.1	6214.7	0.52	0.979	-0.943416	-0.0306192	0.0381472	0.603174	1.41854	0.219558	46.87	16.56	16.88	51.22	14.72	10.52	5986.4	5592.4	7629.7	2561.8	1947.9	5881.5	3156.5	5672.2	5720.6	7106.8	7546.2	5865.1	5664.1	6585	7103	6511.45
P62897	Cytochrome c, somatic OS=Mus musculus OX=10090 GN=Cycs PE=1 SV=2	Cycs; Gm10053	11.6	50	8	1638.7	1610.7	1452.8	1446.5	0.91	0.955	-0.136062	-0.0664274	0.620375	0.29901	0.207346	0.524315	27.31	30.55	19.81	25.72	27.51	7.96	1248.1	1638.7	1869.3	1604.7	1076.8	2080.1	1616.7	1264.7	1266.4	2192.7	1666.7	1353.9	1362.6	1578	1535.6	1597.62
Q9D0M3	Cytochrome c1, heme protein, mitochondrial OS=Mus musculus OX=10090 GN=Cyc1 PE=1 SV=1	Cyc1	35.3	30	8	1966.5	2174.7	2514.7	2472.4	1.072	1.01	0.100305	0.0143553	0.973344	0.883019	0.0117334	0.05403	28.24	28.56	14.18	15.7	19.85	10.88	1846.2	1966.5	2404.7	2082.2	1876.1	2698.8	2271.3	2098.2	2152.8	3065.1	2937.4	2224.9	2315.3	2640.1	2803.3	2563.38
P53702	Cytochrome c-type heme lyase OS=Mus musculus OX=10090 GN=Hccs PE=1 SV=2	Hccs	31	9	8	569.6	786.6	764.6	801.5	1.459	1.046	0.54498	0.0648829	0.480636	0.396516	0.318183	0.401739	23.48	20.46	17.8	10.3	13.32	7.79	569.6	474.8	679.1	912	783.6	713.9	789.5	774.5	754.7	717	956.6	735.1	815	788.2	885.9	800.7
Q8BKE6	Cytochrome P450 20A1 OS=Mus musculus OX=10090 GN=Cyp20a1 PE=1 SV=1	Cyp20a1	52.1	1	1	15.8	23.8	27.2	25.6	1.483	0.939	0.568519	-0.0908029	0.371514	0.427365	0.430024	0.369201	34.83	31.2	17.13	27.92	24.42	17.68	19	15.8	13.5	31.9	28.8	17.8	19.7	36.1	27	19.7	27.4	30.5	26.4	24.8	19.6	27.55
Q05421	Cytochrome P450 2E1 OS=Mus musculus OX=10090 GN=Cyp2e1 PE=1 SV=1	Cyp2e1	56.8	2	2	11.1	10.8	21.9	19.5	0.691	0.903	-0.533242	-0.147202	0.176358	0.281479	0.753605	0.550554	56.55	92.18	50.36	50.16	61.08	79.1	11.1	23.8	10.2	6.2	7.1	16.3	17.3	6.4	15.3	34.9	31.2	4.6	12.7	45.8	29.8	21.95
Q9CX80	Cytoglobin OS=Mus musculus OX=10090 GN=Cygb PE=1 SV=1	Cygb	21.5	5	4	98.6	116	116	112.5	1.142	0.976	0.191563	-0.0350469	0.991067	0.636217	0.00389691	0.196394	28.25	25.12	18.84	11.36	15.68	10.32	118	98.6	80.7	130.3	117.2	98.5	114.8	131.6	123.1	90.8	109.3	117.6	123.2	107.5	97.1	113.7
Q9QX11	Cytohesin-1 OS=Mus musculus OX=10090 GN=Cyth1 PE=1 SV=2	Cyth1	46.2	6	5	183.6	140.9	256.6	279.6	0.738	0.972	-0.438307	-0.0409718	0.111078	0.49647	0.954374	0.304107	33.64	27.56	15.54	16.25	42.91	11.27	172.4	229.6	183.6	142.2	104.6	139.7	156.6	223.7	265.5	511.4	248	310.6	235.7	274	285.4	312.15
P28271	Cytoplasmic aconitate hydratase OS=Mus musculus OX=10090 GN=Aco1 PE=1 SV=3	Aco1	98.1	14	10	444	410.4	554.3	564	0.859	0.995	-0.21927	-0.00723157	0.231253	0.754989	0.635914	0.12206	23.57	18.82	9.56	6.79	4.5	4.9	444	440.3	519.6	401.5	377.6	443.4	419.6	598.4	540.2	553.4	555.1	595	578.7	549.7	533.9	561.775
Q9JHU4	Cytoplasmic dynein 1 heavy chain 1 OS=Mus musculus OX=10090 GN=Dync1h1 PE=1 SV=2	Dync1h1	531.7	156	102	8424	14809	10764.6	10726.6	1.675	1.03	0.744161	0.0426443	0.220985	0.586162	0.655637	0.231983	30.85	17.94	17.76	17.41	11.32	2.55	9666.8	6738.5	8424	14972.8	17130.5	11058.2	14647	11330.2	11355.8	8853.7	10227.2	10651.7	11144	10802	10503.5	10441.7
O88487	Cytoplasmic dynein 1 intermediate chain 2 OS=Mus musculus OX=10090 GN=Dync1i2 PE=1 SV=1	Dync1i2	68.4	19	11	1156	1838	1288	1293.2	1.516	0.988	0.60027	-0.0174171	0.386812	0.752228	0.4125	0.123651	22.74	18.57	6.22	5.87	5.75	6.6	1156	1269.3	1130.9	1839	1993.8	1729.9	1836.9	1337.6	1372.9	1240.2	1219.6	1318.2	1297.5	1288.9	1137	1292.57
Q8R1Q8	Cytoplasmic dynein 1 light intermediate chain 1 OS=Mus musculus OX=10090 GN=Dync1li1 PE=1 SV=1	Dync1li1	56.6	19	14	769.3	1299.3	905.9	897.5	1.614	1.02	0.690641	0.0285692	0.357999	0.752441	0.446118	0.123528	36.95	19.22	3.31	15.82	9.17	4.42	787.5	737.5	769.3	1317.4	1563.2	1059	1281.4	960.7	947	784.2	866.6	923	934	851.5	872.7	889.625
Q6PDL0	Cytoplasmic dynein 1 light intermediate chain 2 OS=Mus musculus OX=10090 GN=Dync1li2 PE=1 SV=2	Dync1li2	54.2	18	11	780.4	1246.2	971.2	957.9	1.582	1.009	0.66175	0.0129262	0.387122	0.919576	0.412152	0.0364124	21.51	22.01	1.38	8.66	7.59	6.98	780.4	775.5	796.2	1226	1397.6	1135.9	1266.7	1026.6	1011.7	870.1	932.4	988.5	1058.7	908.3	928.2	960.2
Q45VK7	Cytoplasmic dynein 2 heavy chain 1 OS=Mus musculus OX=10090 GN=Dync2h1 PE=1 SV=1	Dync2h1	492	2	2	510.5	413.5	418.7	397.6	0.96	0.927	-0.0588937	-0.109359	0.438866	0.0923128	0.357668	1.03474	26.49	17.4	4.46	13.1	12.76	17.51	477.4	510.5	520.1	485.9	353.1	407.6	419.4	479.1	426.1	349.9	411.5	437.2	490.3	334.6	361.5	416.65
Q99M51	Cytoplasmic protein NCK1 OS=Mus musculus OX=10090 GN=Nck1 PE=1 SV=1	Nck1	42.9	2	2	32.4	38.2	39.9	35	0.999	0.937	-0.00144342	-0.093879	0.705304	0.350193	0.151624	0.455692	29.42	37.45	16.61	6.02	23.91	23.48	32.4	42	31.5	38.9	41.3	35.8	37.6	46	53.5	32.3	34.6	37.1	51.6	32.2	33	41.6
O55033	Cytoplasmic protein NCK2 OS=Mus musculus OX=10090 GN=Nck2 PE=1 SV=1	Nck2	42.9	2	2	38.6	47.9	43.4	41.7	1.203	0.93	0.266637	-0.104697	0.803452	0.277154	0.0950402	0.557279	35.62	20.64	30.12	11.14	15.62	13.16	34	58.8	38.6	45.6	50.3	56.5	44.4	41.7	55.2	45.1	39	43.4	49.8	40	36.7	45.25
Q8BMK4	Cytoskeleton-associated protein 4 OS=Mus musculus OX=10090 GN=Ckap4 PE=1 SV=2	Ckap4	63.7	15	10	153.4	346.4	364	376.7	1.99	1.028	0.992768	0.0398403	0.0452412	0.828545	1.34447	0.0816838	41.61	29.67	5.37	22.01	18.8	12.34	167.8	152.8	153.4	343.2	452.8	263.7	349.5	425.8	437.5	311.2	310.8	352.4	402.8	429.5	327	371.325
A2AGT5	Cytoskeleton-associated protein 5 OS=Mus musculus OX=10090 GN=Ckap5 PE=1 SV=1	Ckap5	225.5	12	11	421.2	550.5	497.9	516.1	1.383	1.023	0.467801	0.0328061	0.58079	0.821044	0.235981	0.0856335	35.25	23.03	9.36	8.23	10.85	6.96	421.2	358.7	426.3	539.4	582.4	479.3	561.7	516.6	520	407.6	479.9	520	578.4	512.3	493.6	481.025
Q9CPY7	Cytosol aminopeptidase OS=Mus musculus OX=10090 GN=Lap3 PE=1 SV=3	Lap3	56.1	19	13	1233.4	2180.1	1308.3	1339.6	1.81	1.035	0.85599	0.0496308	0.14933	0.502556	0.825853	0.298816	22.54	16.05	4.62	7.95	5.27	2.68	1179.6	1233.4	1293.8	2287	2435.2	2078.1	2070.4	1357.9	1260.4	1252.8	1390.6	1307.9	1388.6	1356.6	1322.8	1315.43
Q8R0Y6	Cytosolic 10-formyltetrahydrofolate dehydrogenase OS=Mus musculus OX=10090 GN=Aldh1l1 PE=1 SV=1	Aldh1l1	98.6	9	3	32	36.7	36.9	33.4	0.995	1.059	-0.00723157	0.0827026	0.695398	0.702384	0.157766	0.153425	45.72	29.62	17.63	9.97	8.77	19.62	32	40.4	28.9	29.9	36.3	37.2	37.1	30.9	37.4	36.4	37.4	35	31.8	46.7	31.6	35.525
A3KFX0	Cytosolic 5'-nucleotidase 1A OS=Mus musculus OX=10090 GN=Nt5c1a PE=1 SV=1	Nt5c1a	40.7	3	2	33.2	27.7	28	31.8	0.876	1.17	-0.190997	0.226509	0.434632	0.186863	0.361878	0.728476	13.7	15.61	11.74	10.74	12.86	12.63	28.4	35.9	33.2	26.4	29.1	31.7	24.9	29.6	27.2	21.9	28.7	37.3	31.2	27.5	32.5	26.85
Q9D020	Cytosolic 5'-nucleotidase 3A OS=Mus musculus OX=10090 GN=Nt5c3a PE=1 SV=4	Nt5c3	37.2	27	11	4122.7	3809	3845.7	3603.8	1.021	0.95	0.0299829	-0.0740006	0.862361	0.256055	0.0643109	0.591666	20.31	9.97	8.79	13.49	4.25	3.67	4138.9	3532.3	4122.7	3673.6	2935.4	4000.4	3949.4	3808.5	3883.3	3566.6	3929.9	3440.7	3638.2	3569.7	3756.7	3797.07
Q91V12	Cytosolic acyl coenzyme A thioester hydrolase OS=Mus musculus OX=10090 GN=Acot7 PE=1 SV=2	Acot7	42.5	2	2	20.8	18.4	17.4	21	0.883	1.159	-0.179515	0.212881	0.478903	0.319968	0.319752	0.494894	22.22	16.53	20.57	17.36	6.19	15	20.8	25.4	16.8	15	20	17	22.3	17.4	17.4	19.3	16.7	19.9	22.5	22.1	15.9	17.7
Q8BX80	Cytosolic endo-beta-N-acetylglucosaminidase OS=Mus musculus OX=10090 GN=Engase PE=1 SV=1	Engase	82.9	2	2	79.3	62	81.6	79.5	0.887	0.99	-0.172994	-0.0144996	0.417611	0.659899	0.379228	0.180522	28.45	11.08	22.47	21.68	8.44	14.33	83	53.4	79.3	59.9	85	51.8	64.2	83.5	81.8	69	81.3	77.2	87.3	61.6	81.8	78.9
Q9R060	Cytosolic Fe-S cluster assembly factor NUBP1 OS=Mus musculus OX=10090 GN=Nubp1 PE=1 SV=1	Nubp1	34.1	1	1	38.8	63.6	43.1	49.6	1.71	1.151	0.773996	0.202888	0.16959	0.145615	0.7706	0.836794	17.71	14	5.09	26.75	6.2	16.19	38.8	35.5	38.9	68.5	95.8	54.4	59	45.9	43.1	39.4	43	54.6	51.1	36.8	48.1	42.85
Q9R061	Cytosolic Fe-S cluster assembly factor NUBP2 OS=Mus musculus OX=10090 GN=Nubp2 PE=1 SV=1	Nubp2	29.5	1	1	11.6	21.9	13.8	15.6	1.954	1.191	0.96643	0.252173	0.067439	0.261251	1.17109	0.582942	29.42	34.23	26.07	21.72	26.11	15.92	13.7	11.6	8	21	26.8	15.5	22.9	11.4	19.2	11.6	16.5	19.5	13.9	14.4	16.9	14.675
Q9DCL2	Cytosolic iron-sulfur assembly component 2A OS=Mus musculus OX=10090 GN=Ciao2a PE=1 SV=1	Fam96a	18.4	1	1	8.1	2.7	11.5	12.7	0.338	1.098	-1.5649	0.134878	0.00100825	0.635566	2.99643	0.196839	14.85	37.17	16.62		23.35	39.05	8.1	6.4	8.9		2.7			12.2	10.9	9	15.7	11.3	9.2	14.2	21.8	11.95
Q7TMW6	Cytosolic iron-sulfur assembly component 3 OS=Mus musculus OX=10090 GN=Ciao3 PE=1 SV=2	Narfl	53.1	1	1	9.8	8.8	6.3	5	1.053	0.761	0.0745054	-0.394032	0.893261	0.0699035	0.0490216	1.1555	37.35	62.41	32.14	31.7	30.43	51.98	10	5.3	9.8	9.3	8.2	13.1	6.1	4.6	5.5	9.2	7.2	9.3	3.6	2.9	6.8	6.625
Q9D1A2	Cytosolic non-specific dipeptidase OS=Mus musculus OX=10090 GN=Cndp2 PE=1 SV=1	Cndp2	52.7	13	9	912	985.3	991.1	987.5	1.12	1.021	0.163499	0.0299829	0.847352	0.701082	0.0719362	0.154231	17.97	16.3	2.8	6.74	11.42	2.7	949.6	900.3	912	985.7	1067.1	904.4	984.8	1063.3	1025.7	813.2	957.7	999	1025.8	976.2	965.3	964.975
Q3V1L4	Cytosolic purine 5'-nucleotidase OS=Mus musculus OX=10090 GN=Nt5c2 PE=1 SV=2	Nt5c2	64.8	3	3	198.5	255.8	205.8	206.5	1.327	0.971	0.408168	-0.0424568	0.636939	0.516166	0.195902	0.287211	36.74	17.38	6.17	14.46	12.6	6.77	198.5	219.4	196.6	228.9	303.7	230.6	283.7	225.7	235.7	184.1	187.7	213	226.9	200.2	195.4	208.3
Q5SXY1	Cytospin-B OS=Mus musculus OX=10090 GN=Specc1 PE=1 SV=2	Specc1	118	2	2	138.8	113.4	124.8	126.4	1.006	0.936	0.00863031	-0.0954196	0.70472	0.293651	0.151983	0.532168	35.09	47.46	30.25	30.82	34.4	25.55	153.3	81.9	138.8	145.9	145.6	80.7	88.3	142.7	169.2	71.4	109.1	118.8	150.9	78.9	134.5	123.1
Q61753	D-3-phosphoglycerate dehydrogenase OS=Mus musculus OX=10090 GN=Phgdh PE=1 SV=3	Phgdh	56.5	9	7	280.3	750.2	315.5	332.9	2.273	1.071	1.1846	0.0989585	0.0182596	0.355383	1.73851	0.449304	60.11	29.06	28.22	40.76	11.69	10.04	224.7	390.1	280.3	816.6	1423.4	689.2	634.4	262.6	303.7	327.7	346.7	310.9	298.9	367.1	356.4	310.175
A6H630	Damage-control phosphatase ARMT1 OS=Mus musculus OX=10090 GN=Armt1 PE=1 SV=1	1700052N19Rik; Armt1	50.5	8	7	966.4	1137.2	881.8	925.2	1.216	1.045	0.282143	0.0635029	0.952593	0.392247	0.0210927	0.406441	26.82	19.47	6.9	18.96	10.21	9.23	991.3	868.4	966.4	1264.9	1353.1	887.8	1022.4	917.7	954	752.8	847.3	906.7	1000	800.2	944.2	867.95
Q9DD18	D-aminoacyl-tRNA deacylase 1 OS=Mus musculus OX=10090 GN=Dtd1 PE=1 SV=2	Dtd1	23.4	4	3	71.4	77.7	54.1	51.8	1.115	1.012	0.157044	0.0172093	0.919036	0.913686	0.0366673	0.0392029	50.07	36.21	20.32	10.77	18.71	4.7	60.2	71.4	89.9	77.4	85.4	65.5	78	58	51.4	37.3	56.9	53.4	53.6	48.6	50.2	50.9
Q922Z0	D-aspartate oxidase OS=Mus musculus OX=10090 GN=Ddo PE=1 SV=1	Ddo	37.5	3	3	78.6	68.2	70.9	76.6	0.939	1.082	-0.0908029	0.1137	0.512657	0.514044	0.290173	0.289	23	10.68	17.21	12.77	10.65	6.01	57.8	80	78.6	73.9	57.3	75	62.9	68.3	73.7	64.5	82.2	83.5	73.7	74	79.3	72.175
Q9JII5	DAZ-associated protein 1 OS=Mus musculus OX=10090 GN=Dazap1 PE=1 SV=2	Dazap1	43.2	2	2	97.3	126.4	111.3	98.3	1.187	0.912	0.24732	-0.132894	0.897775	0.155542	0.0468325	0.808153	40.44	41.76	29.32	6.35	25.29	3.98	82.5	143.1	97.3	118.9	121.7	131.3	136	119.9	75.1	140.8	103.2	101	95.6	102.7	94.7	109.75
Q80XN0	D-beta-hydroxybutyrate dehydrogenase, mitochondrial OS=Mus musculus OX=10090 GN=Bdh1 PE=1 SV=2	Bdh1	38.3	42	13	3990.4	4738.2	2656.3	2187.5	0.934	0.842	-0.0985055	-0.248108	0.672532	0.000256517	0.172287	3.59088	69.83	57.03	46.41	49.5	52.05	47.22	3990.4	2689	6760.1	3846.6	1663	6648.4	5836.4	1924.4	2077.2	3396.8	5572.1	1488	1706.4	2804.2	4082.5	3242.62
Q5SS00	DBF4-type zinc finger-containing protein 2 homolog OS=Mus musculus OX=10090 GN=Zdbf2 PE=2 SV=1	Zdbf2	273.6	2	1	141.2	115.6	82.5	90.7	0.904	1.115	-0.145605	0.157044	0.452192	0.244632	0.344677	0.611486	25.25	53.33	21.44	18.15	39.58	19.88	141.2	149.6	97.9	96.2	113.9	148.2	117.5	49.2	79.2	132.1	86	91.3	86.5	90.1	128.5	86.625
Q8K3H0	DCC-interacting protein 13-alpha OS=Mus musculus OX=10090 GN=Appl1 PE=1 SV=1	Appl1	79.3	9	6	326.2	503	354.8	397.4	1.468	1.053	0.553852	0.0745054	0.43217	0.527149	0.364345	0.278067	23.35	22.65	5.97	11.91	11.83	7.73	349.1	310.1	326.2	491.2	590.5	444.9	515.1	371.1	409.8	311.5	339.2	407.6	407	387.9	343.9	357.9
Q8K3G9	DCC-interacting protein 13-beta OS=Mus musculus OX=10090 GN=Appl2 PE=1 SV=1	Appl2	73.8	2	1	128.7	132.1	161	146.1	1.011	0.928	0.015783	-0.107803	0.69036	0.241408	0.160925	0.617249	13.28	18.33	3.41	16.07	15.15	7.84	126.5	128.7	135	138.4	101.4	149.7	126.1	147.7	130.7	175.5	182.3	138.5	138.2	161.5	154	159.05
Q8BZJ7	DCN1-like protein 2 OS=Mus musculus OX=10090 GN=Dcun1d2 PE=1 SV=3	Dcun1d2	30	3	2	178.6	243.1	182.5	186.2	1.563	1.02	0.644318	0.0285692	0.276102	0.917845	0.558931	0.0372308	22.98	10.54	18.67	20.15	14.94	6.54	178.6	126.7	179.3	279.7	293.5	194.1	211.2	183.7	181.3	137.2	197.5	192.2	180.5	168.7	195	174.925
Q91VU6	DDB1- and CUL4-associated factor 11 OS=Mus musculus OX=10090 GN=Dcaf11 PE=1 SV=1	Dcaf11	62	1	1	64.7	23	17.7	18.9	0.471	1.076	-1.0862	0.105678	0.0072686	0.720667	2.13855	0.142265	109.55	82.09	70.2	36.24	126.96	34.79	9.4	71.7	64.7	16.4	17.6	34.1	30.1	12	13.4	127.8	23.4	23.8	13.8	15	28.4	44.15
Q9DC22	DDB1- and CUL4-associated factor 6 OS=Mus musculus OX=10090 GN=Dcaf6 PE=1 SV=1	Dcaf6	97.5	8	7	198.7	138.1	178.3	175.2	0.91	1.033	-0.136062	0.0468403	0.390478	0.765939	0.408403	0.115806	40.51	25.24	24.23	14.44	14.74	2.01	249.7	198.7	152.6	117.9	164.8	130.8	145.7	172.9	209.3	146	183.8	175.7	180	171.4	174.6	178
P61963	DDB1- and CUL4-associated factor 7 OS=Mus musculus OX=10090 GN=Dcaf7 PE=1 SV=1	Dcaf7	38.9	5	4	70.3	90.8	83.3	86.3	1.259	1.046	0.332278	0.0648829	0.765132	0.76173	0.116264	0.118199	22.59	20.54	7.23	7	10.44	6.86	70.3	79.1	69.7	99.3	92.3	89.4	84	91.3	84.7	70.7	81.9	82.4	90.7	90.5	79.1	82.15
Q8N7N5	DDB1- and CUL4-associated factor 8 OS=Mus musculus OX=10090 GN=Dcaf8 PE=1 SV=1	Dcaf8	66	6	6	142.6	169.6	173.5	169.6	1.021	0.955	0.0299829	-0.0664274	0.65321	0.424622	0.184947	0.371998	24.57	23.31	17.87	4.63	4.98	12.14	125.3	177.4	142.6	166.5	160.1	172.8	178.3	176.8	170.3	178.1	159.4	174.2	181.4	165	136	171.15
O35215	D-dopachrome decarboxylase OS=Mus musculus OX=10090 GN=Ddt PE=1 SV=3	Ddt	13.1	13	4	1355.8	1324	1282.2	1225.9	0.83	0.972	-0.268817	-0.0409718	0.321571	0.496205	0.492723	0.304338	25.67	18.35	29.48	8.78	18.88	11.53	1355.8	2108.7	1261.3	1282.9	1204.1	1477.4	1366.4	1353.9	1185.2	1749.1	1214.2	1294.9	1433.8	1113.6	1160.5	1375.6
Q80WW9	DDRGK domain-containing protein 1 OS=Mus musculus OX=10090 GN=Ddrgk1 PE=1 SV=2	Ddrgk1	36	14	6	288.2	284.5	326.9	358.6	1.391	1.015	0.476122	0.0214797	0.548738	0.999379	0.260635	0.000269896	36.26	22.82	27.03	19.74	23.46	8.55	361.8	207.3	288.2	310.8	314.7	200.2	260.5	390.7	380.1	236.2	281.2	348	369.6	307.2	371.4	322.05
Q8VDK1	Deaminated glutathione amidase OS=Mus musculus OX=10090 GN=Nit1 PE=1 SV=2	Nit1	35.7	6	4	157.5	240.2	196.5	173.7	1.394	0.803	0.479231	-0.316528	0.502521	0.000991674	0.298846	3.00363	32.05	23.15	9.98	19.45	12.42	6.61	148	157.5	179.4	219.5	263	181.3	285	196.6	229.4	169.3	196.4	168.7	187.8	161.5	178.8	197.925
Q91XC8	Death-associated protein 1 OS=Mus musculus OX=10090 GN=Dap PE=1 SV=3	Dap	11.1	3	3	296	450.6	403.7	402.7	1.405	0.903	0.49057	-0.147202	0.540239	0.0290442	0.267414	1.53694	44.01	28.91	35.44	12.95	24.18	5.88	264.5	494.4	296	354.4	447.5	453.7	485.2	378.2	562.7	430.9	323.4	399.8	418.7	405.5	364.1	423.8
P28654	Decorin OS=Mus musculus OX=10090 GN=Dcn PE=1 SV=1	Dcn	39.8	30	12	5668.6	6453.2	5270.6	4956.1	1.081	0.934	0.112367	-0.0985055	0.991131	0.133076	0.00386885	0.8759	35.93	21.4	37.58	4.89	10.4	10.36	5668.6	8681.9	4130.8	7068.2	6443	6463.5	6378.2	5150.1	5394	6107	4786.4	4288.8	5495.2	5114.4	4802.7	5359.38
Q8BUR4	Dedicator of cytokinesis protein 1 OS=Mus musculus OX=10090 GN=Dock1 PE=1 SV=3	Dock1	214.9	4	1	15.6	21.5	23.6	22.7	1.451	0.856	0.537048	-0.224317	0.378812	0.112623	0.421576	0.948374	32.47	25.03	32.16	21.6	23.82	23.59	15.6	10.7	20.8	18.9	17.6	27.8	24.6	20.4	21.6	25.8	33.8	16	19.7	26	27.1	25.4
A2AF47	Dedicator of cytokinesis protein 11 OS=Mus musculus OX=10090 GN=Dock11 PE=1 SV=1	Dock11	237.6	2	1	685.6	497.2	888.8	901.7	0.762	1.02	-0.392137	0.0285692	0.111571	0.752398	0.952449	0.123552	15.76	6.04	9.62	11.67	4.9	3.83	720	595.7	685.6	578	448.4	528.3	467.9	915.4	863.1	840.5	933.3	945.8	912.2	863.6	891.3	888.075
Q8R1A4	Dedicator of cytokinesis protein 7 OS=Mus musculus OX=10090 GN=Dock7 PE=1 SV=3	Dock7	241.3	1	1	26.8	16.3	29.8	30.9	0.578	1.103	-0.790859	0.141433	0.039714	0.458493	1.40106	0.338667	27.05	20.48	19.72	19.4	15.86	8.96	22.5	26.8	33.2	12.9	14.2	19.3	18.6	25.4	33.8	34.2	26.3	36.2	30.9	29.9	30.9	29.925
Q8BIK4	Dedicator of cytokinesis protein 9 OS=Mus musculus OX=10090 GN=Dock9 PE=1 SV=2	Dock9	235.2	2	1	14.2	17.8	14.4	14.6	1.256	0.955	0.328836	-0.0664274	0.65167	0.519763	0.185972	0.284195	35.22	72.31	18.89	23.9	55.08	30.76	14.2	15.5	10.6	18.3	17.4	23.2	12.8	9.9	21.6	20.9	5.6	17.5	19.4	9.7	12.2	14.5
Q99L04	Dehydrogenase/reductase SDR family member 1 OS=Mus musculus OX=10090 GN=Dhrs1 PE=1 SV=1	Dhrs1	34	3	3	81.5	114.3	93.3	93.7	1.299	0.881	0.377401	-0.182786	0.68641	0.05737	0.163416	1.24131	15.43	24.74	4.15	8.25	10.88	9.12	81.5	79.5	86.2	102.6	125.7	113.7	114.8	88.8	84.5	107.7	98.1	85.2	88.6	99.1	103.3	94.775
Q3U0B3	Dehydrogenase/reductase SDR family member 11 OS=Mus musculus OX=10090 GN=Dhrs11 PE=1 SV=1	Dhrs11	28.3	13	7	911.9	1045	876.4	873.4	1.021	1.005	0.0299829	0.0071955	0.615829	0.949847	0.21054	0.0223463	23.87	13.37	15.81	12.72	9.16	7.69	886	911.9	1168.9	1135.9	839.9	1084.6	1006.8	875	839.3	877.8	1026	860.2	853.8	886.9	1002.6	904.525
Q99LB2	Dehydrogenase/reductase SDR family member 4 OS=Mus musculus OX=10090 GN=Dhrs4 PE=1 SV=3	Dhrs4	29.9	19	11	3533.6	4138.5	3470.7	3399.5	1.049	0.981	0.0690147	-0.027675	0.923143	0.633419	0.0347312	0.198309	32.19	17.6	24.31	11.32	9.3	12.51	3533.6	2973.7	4758.6	4616.6	4033.5	4246.4	3505	3608.2	3338.4	3236	3972.9	3088	3742.5	3063	3887.4	3538.88
Q9CXR1	Dehydrogenase/reductase SDR family member 7 OS=Mus musculus OX=10090 GN=Dhrs7 PE=1 SV=2	Dhrs7	38.1	2	2	126.1	208.5	137.9	146.5	1.694	1.099	0.760434	0.136191	0.188352	0.258009	0.725029	0.588366	18.76	16.85	9.45	11.88	17.18	10.52	134.8	111.5	126.1	195.8	230.8	177.3	222.1	157.7	163.4	117.7	120.7	147.5	173.7	145.6	136.8	139.875
Q99J47	Dehydrogenase/reductase SDR family member 7B OS=Mus musculus OX=10090 GN=Dhrs7b PE=1 SV=1	Dhrs7b	35	2	2	151.3	231.4	177.8	169.6	1.482	0.976	0.567545	-0.0350469	0.375326	0.609503	0.425592	0.215024	21.64	20.17	14.81	9.47	14.86	13.98	151.3	138.4	183.8	215.1	258.4	215.9	248.1	168	160.1	188.2	221.6	155.3	153.4	185.2	203.8	184.475
Q8CHS7	Dehydrogenase/reductase SDR family member 7C OS=Mus musculus OX=10090 GN=Dhrs7c PE=1 SV=3	Dhrs7c	34.4	8	5	548	301.2	766	785.4	0.539	1.053	-0.891643	0.0745054	0.00370436	0.318366	2.43129	0.497074	37.33	21.53	31.03	10.51	12.93	7.68	698.2	365.4	548	327	254.6	291.9	310.7	775.5	783.2	585.5	756.6	831	762.6	696.4	808.8	725.2
Q3U9G9	Delta(14)-sterol reductase LBR OS=Mus musculus OX=10090 GN=Lbr PE=1 SV=2	Lbr	71.4	4	4	168.1	199.2	295.4	309.7	1.129	1.021	0.175045	0.0299829	0.913106	0.91632	0.0394786	0.0379526	49.21	14.71	11.22	15.31	5.2	11.03	197.4	160	168.1	206.2	192.6	151.1	218.8	292.7	321.1	285	298.2	263.3	322.6	341.2	297.2	299.25
O35459	Delta(3,5)-Delta(2,4)-dienoyl-CoA isomerase, mitochondrial OS=Mus musculus OX=10090 GN=Ech1 PE=1 SV=1	Ech1	36.1	37	12	6414.6	8835.9	5440.5	4446.6	1.422	0.822	0.507921	-0.28279	0.44646	3.14717e-05	0.350217	4.50208	28.63	21.45	27.36	5.11	14.08	11.49	4263.5	6414.6	7531.2	8985.9	8688.4	9547.8	8502.4	5744.5	4772.6	5152.7	6569.7	4072.2	4855.4	4050.8	5041.5	5559.88
Q8CHT0	Delta-1-pyrroline-5-carboxylate dehydrogenase, mitochondrial OS=Mus musculus OX=10090 GN=Aldh4a1 PE=1 SV=3	Aldh4a1	61.8	32	17	4152.4	2622.3	4294.8	3805.5	0.652	0.9	-0.617056	-0.152003	0.151195	0.0233525	0.820461	1.63167	25.69	18.4	3.72	13.11	8.12	1.77	4152.4	3990.2	4299	2513.6	2310	3128	2735.7	4504.7	4157.5	3751.2	4436.6	3755.2	3912	3787.5	3823.6	4212.5
Q9Z110	Delta-1-pyrroline-5-carboxylate synthase OS=Mus musculus OX=10090 GN=Aldh18a1 PE=1 SV=2	Aldh18a1	87.2	17	14	188.9	1485.3	229.5	244.2	9.827	1.078	3.29675	0.108357	4.90941e-13	0.34041	12.309	0.467997	94.29	34	18.3	31.1	8.12	13.68	144.3	209	188.9	1568.9	2117.8	976.4	1406.2	225.3	239.9	233.8	198.6	227.4	262.3	203	275.8	224.4
P10518	Delta-aminolevulinic acid dehydratase OS=Mus musculus OX=10090 GN=Alad PE=1 SV=1	Alad	36	9	5	232.5	176.6	324.4	333.5	0.731	0.985	-0.452057	-0.0218044	0.0834651	0.625803	1.0785	0.203562	22.47	19.99	13.01	14.81	47.02	4.85	201.6	261.9	232.5	174.2	140.5	179	203.2	326.6	316.7	717.4	322.1	337.7	329.2	362.9	327	420.7
P82347	Delta-sarcoglycan OS=Mus musculus OX=10090 GN=Sgcd PE=1 SV=1	Sgcd	32.1	12	7	551.1	648.1	527.9	522.8	1.217	1.033	0.283329	0.0468403	0.926409	0.670017	0.0331972	0.173914	32.87	13.8	18.37	9.49	8.23	2.04	634.6	436.7	551.1	689.3	710.1	582.5	609.4	547.6	546.9	457.7	509.4	512.8	525.8	538.1	519.9	515.4
Q9WV69	Dematin OS=Mus musculus OX=10090 GN=Dmtn PE=1 SV=1	Dmtn; Epb4.9	45.4	3	2	31.6	29.6	21.9	20.9	0.96	0.94	-0.0588937	-0.0892673	0.629296	0.462504	0.201145	0.334885	24.96	19.22	16.72	19.66	15.6	14.35	25.6	36	31.6	28.4	24.2	38.5	30.9	22.3	21.6	27.6	19.3	16.5	20.7	23.5	21.2	22.7
Q80TS7	Dendrin OS=Mus musculus OX=10090 GN=Ddn PE=1 SV=3	Ddn	76.4	2	1	108.8	123.4	90.2	75.8	1.149	0.89	0.200379	-0.168123	0.972869	0.0745425	0.0119456	1.1276	11.84	38.44	18.34	18.52	30.71	30.35	108.8	109.2	77.7	121.6	125.2	85.6	135.2	105.3	126.8	77.2	62.9	58.6	114.7	85.1	67.5	93.05
Q3U1Y4	DENN domain-containing protein 4B OS=Mus musculus OX=10090 GN=Dennd4b PE=1 SV=2	Dennd4b	164.6	3	3	91.9	47	96.4	95.4	0.639	1.102	-0.646112	0.140124	0.0587141	0.29404	1.23126	0.531593	55.68	30.86	11.43	20.72	19.79	5.58	79.6	91.9	100.2	41.4	39.3	60.6	53.3	74	106.3	87.5	116.6	103.2	90.2	95.7	95.1	96.1
A6H8H2	DENN domain-containing protein 4C OS=Mus musculus OX=10090 GN=Dennd4c PE=1 SV=1	Dennd4c	211.3	3	3	100.8	87.1	84.2	100.3	0.882	1.193	-0.181149	0.254594	0.404078	0.0319181	0.393535	1.49596	20.25	15.04	17.06	13.2	4.66	9.19	111.2	78.8	100.8	90	95.9	84.3	69.7	86	85.5	82.9	77.6	98.8	101.8	92.9	115.1	83
Q9CQJ6	Density-regulated protein OS=Mus musculus OX=10090 GN=Denr PE=1 SV=1	Denr	22.2	7	4	589.1	635.7	576	578.1	1.019	1.031	0.0271541	0.0440443	0.583006	0.678592	0.234327	0.168392	24.42	17.34	20.8	13.68	10.9	6.48	566.1	813.1	589.1	599.4	801.9	622	649.7	530.9	624.9	633.5	512.2	568.4	595.3	514.1	588	575.375
Q9QX60	Deoxyguanosine kinase, mitochondrial OS=Mus musculus OX=10090 GN=Dguok PE=1 SV=3	Dguok	32.3	1	1	37.8	45.8	39.6	43.8	1.292	1.083	0.369606	0.115033	0.620623	0.496151	0.207172	0.304386	31.92	16.02	15.69	26.91	15.14	9.42	37.8	30.3	41.5	54.6	54.4	30.5	38.6	41.6	46.3	32.2	37.7	43.2	45.8	36.7	44.4	39.45
Q99LN9	Deoxyhypusine hydroxylase OS=Mus musculus OX=10090 GN=Dohh PE=1 SV=2	Dohh	32.9	1	1	9.2	8.6	10.1	9.8	0.935	0.971	-0.0969617	-0.0424568	0.610273	0.693238	0.214476	0.159118	15.5	19.98	7.57	17.19	11.7	29.37	9.2	10.4	9	8.6	8.6	11.5	7.9	11	9.5	10.7	8.5	10.4	10.8	9.2	5.1	9.925
Q60710	Deoxynucleoside triphosphate triphosphohydrolase SAMHD1 OS=Mus musculus OX=10090 GN=Samhd1 PE=1 SV=3	Samhd1	75.8	12	11	700	731.8	881.2	890.7	0.951	0.952	-0.0724828	-0.0709665	0.429113	0.20138	0.367428	0.695984	41.27	20.43	16.78	8.67	4.22	3.81	876.9	700	638.2	780.4	793	669.4	686.3	864.5	945.3	866.6	896	894.5	857.9	940.1	887	893.1
Q8R2M2	Deoxynucleotidyltransferase terminal-interacting protein 2 OS=Mus musculus OX=10090 GN=Dnttip2 PE=1 SV=1	Dnttip2	84.2	1	1	74.1	95.5	94.3	93.6	1.26	0.992	0.333424	-0.011588	0.760637	0.759264	0.118823	0.119607	26.35	6.13	19.26	22.36	4.24	5.14	74.1	99.9	71.4	91.7	128.1	75.3	99.4	93.2	100.6	91.2	95.4	89	100.6	94.6	92.6	95.1
Q8BHC4	Dephospho-CoA kinase domain-containing protein OS=Mus musculus OX=10090 GN=Dcakd PE=1 SV=1	Dcakd	26.5	4	3	238.7	314.4	296.3	298.5	1.205	1.148	0.269033	0.199123	0.919513	0.0310966	0.036442	1.50729	57.85	18.45	2.7	15.05	8.45	6.69	232.1	245	238.7	313.6	362.8	249.1	315.2	302	290.7	258.1	315.9	294.4	300.4	338	296.6	291.675
Q99J56	Derlin-1 OS=Mus musculus OX=10090 GN=Derl1 PE=1 SV=1	Derl1	28.8	4	3	163.5	265.6	170	174.4	1.677	1.005	0.745883	0.0071955	0.175583	0.943197	0.755518	0.0253974	27.18	20.75	13.36	11.07	5.9	8.69	163.5	197.4	153.8	267.4	316.1	245.2	263.9	178.1	177.4	162.9	158.5	190.5	178.6	154.6	170.3	169.225
Q9QZZ6	Dermatopontin OS=Mus musculus OX=10090 GN=Dpt PE=1 SV=1	Dpt	24	9	5	684.7	722.3	594.4	585.2	1.076	0.922	0.105678	-0.117161	0.733436	0.0581788	0.134638	1.23524	26.15	19.63	28.64	7.69	9.35	7.5	684.7	812.1	446.6	717.1	727.5	631.7	759.4	562.3	549.6	628.3	669	511.5	577.3	609.6	593.1	602.3
P31001	Desmin OS=Mus musculus OX=10090 GN=Des PE=1 SV=3	Des	53.5	253	33	23300.3	25342	17764.8	17211.1	1.129	0.995	0.175045	-0.00723157	0.912003	0.860894	0.0400038	0.0650503	30.47	19.98	14.65	23.87	14.81	4.8	18786.2	25178.6	23300.3	22823.7	20502.1	34771.7	28138.1	16721.4	15662.3	18873.3	21786.5	16652.6	17788.2	16232.4	17882	18260.9
P55849	Desmocollin-1 OS=Mus musculus OX=10090 GN=Dsc1 PE=1 SV=2	Dsc1	98.9	1	1	45.1	25.1	30.3	35.2	0.592	1.167	-0.756331	0.222805	0.0411005	0.173866	1.38615	0.759785	19.7	31	8.46	18.25	22.15	27.41	39.2	45.1	45.9	23.8	34	26.5	23.4	26.1	35.1	22.9	36.4	32	38.7	48.6	25.4	30.125
O35902	Desmoglein-3 OS=Mus musculus OX=10090 GN=Dsg3 PE=2 SV=1	Dsg3	107.8	4	2	34.8	46	28	34.2	1.215	1.25	0.280956	0.321928	0.777641	0.0470267	0.109221	1.32766	19.82	23.85	15.49	12.29	15.76	20.79	34.8	45	34.7	42.4	42	49.9	53.8	23	26.1	30	33.2	28.7	45.2	31.1	37.6	28.075
E9Q557	Desmoplakin OS=Mus musculus OX=10090 GN=Dsp PE=1 SV=1	Dsp	332.7	24	19	996.9	599.3	753.4	829.7	0.523	1.067	-0.935117	0.0935602	0.00504	0.192465	2.29757	0.715649	34.14	32	13.18	4.6	9.91	22.76	918.2	996.9	1183.2	619.1	565.5	619.3	580.2	745.1	761.8	702	880.9	842.5	817	1003.9	560.4	772.45
Q9R0P5	Destrin OS=Mus musculus OX=10090 GN=Dstn PE=1 SV=3	Dstn	18.5	23	4	957.6	986.3	984.8	1022.3	1.012	0.949	0.0172093	-0.07552	0.614718	0.193169	0.211324	0.714062	26.91	17.65	22.43	1.54	18.73	8.65	957.6	1285.9	841.2	965.6	985.7	987	1002.8	975.2	948.2	1372.7	994.6	883.6	997.6	1082.4	1047.6	1072.68
Q8K2H2	Deubiquitinase OTUD6B OS=Mus musculus OX=10090 GN=Otud6b PE=1 SV=1	Otud6b	33.7	2	2	129.1	127.6	122.6	123.1	1.02	0.995	0.0285692	-0.00723157	0.722944	0.812815	0.140895	0.0900081	17.32	12.23	17.41	8.64	9.56	6.57	118	163.7	129.1	124.1	147.3	122.4	131.1	124.9	120.5	127.2	102.2	125.2	121	110.7	129.2	118.7
P32233	Developmentally-regulated GTP-binding protein 1 OS=Mus musculus OX=10090 GN=Drg1 PE=1 SV=1	Drg1	40.5	4	3	205.9	241.4	180.4	173.3	1.479	1.007	0.564622	0.0100637	0.37341	0.952587	0.427814	0.0210953	25.88	20.49	18.37	27.45	17.8	12.64	215.4	205.9	150.6	245.8	302.5	147.6	237.1	214.3	205.6	150.4	158.3	179.6	208.2	167.3	155.9	182.15
Q9QXB9	Developmentally-regulated GTP-binding protein 2 OS=Mus musculus OX=10090 GN=Drg2 PE=1 SV=1	Drg2	40.7	5	5	136.3	163.9	132.6	145.4	1.195	1.132	0.257011	0.178874	0.896914	0.134665	0.0472492	0.870745	29.1	21.57	8.22	20.03	14.13	6.98	140	136.3	119.6	176.7	191.3	118.2	152.1	142.5	155.9	113.8	123.3	154.4	146.5	130.3	144.4	133.875
Q8BH86	D-glutamate cyclase, mitochondrial OS=Mus musculus OX=10090 GN=Dglucy PE=1 SV=1	9030617O03Rik; Dglucy	66.3	8	6	265.5	334.2	258.4	357.1	0.92	1.296	-0.120294	0.374066	0.345559	1.97487e-05	0.461477	4.70446	60.06	24.69	48.77	12.55	26.83	7.15	265.5	185.9	478.3	274.3	373.5	341.2	327.3	255.7	261.1	235.4	404.3	366.2	357.4	356.9	311.2	289.125
Q9JIQ3	Diablo homolog, mitochondrial OS=Mus musculus OX=10090 GN=Diablo PE=1 SV=2	Diablo	26.8	5	5	21.5	82.8	23.9	25.6	3.486	1.042	1.80157	0.0593553	0.000203036	0.904199	3.69243	0.0437362	28.73	16.09	21.9	9.73	14.23	23.43	21.5	18.5	28.3	78.4	91.4	73.9	87.4	21.4	21.6	26.5	28.3	16.3	28	23.4	28.5	24.45
O08749	Dihydrolipoyl dehydrogenase, mitochondrial OS=Mus musculus OX=10090 GN=Dld PE=1 SV=2	Dld	54.2	41	15	8753.6	7318.3	8540.3	8335	0.798	0.984	-0.325539	-0.0232698	0.385631	0.685763	0.413828	0.163826	25.8	18.07	15.38	9.79	13.05	6.85	8753.6	7993.5	10721.9	7491.8	6855.5	8540.9	7148.8	8524.1	7950.3	8556.6	10600.7	8057.8	7954.9	8621.8	9211.8	8907.92
Q8BMF4	Dihydrolipoyllysine-residue acetyltransferase component of pyruvate dehydrogenase complex, mitochondrial OS=Mus musculus OX=10090 GN=Dlat PE=1 SV=2	Dlat	67.9	39	14	6558.3	8298.2	7279.6	7439.3	1.27	1.021	0.344828	0.0299829	0.657434	0.707174	0.182148	0.150473	26.18	13.92	22.51	5.57	9.86	5.77	6558.3	5580.6	8632.8	8991.8	8256	8340.5	7869.2	7210.3	6872	7349.5	8566.9	7350.5	7075.8	7529.3	8101.1	7499.67
Q9D2G2	Dihydrolipoyllysine-residue succinyltransferase component of 2-oxoglutarate dehydrogenase complex, mitochondrial OS=Mus musculus OX=10090 GN=Dlst PE=1 SV=1	Dlst	49	34	13	3948	3919.4	3289.1	3412.9	1.041	1.003	0.0579701	0.00432161	0.906473	0.998339	0.0426451	0.000721796	18.67	14.93	14.08	7.95	9.44	6.27	3350.6	3948	4452.5	4084.3	3711.7	4393.7	3761.2	3294.9	3237.8	3283.4	3918.7	3487.5	3275.8	3339.9	3764.6	3433.7
O35435	Dihydroorotate dehydrogenase (quinone), mitochondrial OS=Mus musculus OX=10090 GN=Dhodh PE=1 SV=2	Dhodh	42.7	1	1	13.5	22.5	18.2	15.6	1.667	0.889	0.737254	-0.169745	0.190284	0.238558	0.720597	0.622407	16.97	26.89	34.39	6.24	24.06	19.64	12.3	13.5	22.4	22.8	25.1	22.2	21.9	16.3	12.6	22.1	20.5	17.1	14.1	13.2	20.2	17.875
[truncated: 3,284 more rows]
