# Supplementary material for: Loss of TMEM65 in mice causes mitochondrial disease mediated by mitochondrial Ca2+
Source: Nat Commun. 2026 Apr 14;17:5203. doi: 10.1038/s41467-026-71761-w (PMC13254257; doi:10.1038/s41467-026-71761-w)
Supplement: Supplementary file 7 — Source Data 1 [file 41467_2026_71761_MOESM7_ESM.xlsx]

## Sheet: Figure1f
	WT			Tmem65+/-			Tmem65-/-
Age (days)	Mean	SD	N	Mean	SD	N	Mean	SD	N
5	3.269	0.611	29	3.098	0.415	48	2.882	0.372	28
10	5.338	0.673	29	5.177	0.683	48	4.318	0.442	28
15	6.682	0.607	29	6.533	0.843	48	5.071	0.592	28
20	8.186	0.985	29	7.842	1.142	48	4.836	0.43	22

## Sheet: Figure 1g
Days elapsed	WT	Tmem65-/-
11		1
11		1
15		1
19		1
20		1
20		1
20		1
20		1
20		1
20		1
20		1
21		1
21		1
21		1
21		1
21		1
21		1
21		1
21		1
21		1
21		1
21		1
22		1
22		1
22		1
22		1
22		1
22		1
22		1
22		1
22		1
23		1
23		1
23		1
23		1
24		1
24		1
24		1
24		1
25		1
25		1
25		1
29		1
30		1
30		1
60	0
60	0
60	0
60	0
60	0
60	0
60	0
60	0
60	0
60	0
60	0
60	0
60	0
60	0
60	0
60	0
60	0
60	0
60	0
60	0
60	0
60	0
60	0
60	0
60	0
60	0
60	0
60	0
60	0
60	0
60	0

## Sheet: Figure1h
WT	Tmem65-/-
112	15
156	22
146	33
180	14
126	0
127	14
143

## Sheet: Figure 2b
WT	Tmem65-/-
383.109	333.493
	385.913
435.708	383.998
440.059	384.105
461.97	385.561
476.667	327.31
449.009	393.029

## Sheet: Figure 2e
	Control			Tmem65fl/-::NesCre			Tmem65fl/fl::NesCre
Age (days)	Mean	SD	N	Mean	SD	N	Mean	SD	N
5	3.436	0.567	36	3.544	0.446	16	3.4	0.501	22
10	5.871	0.664	28	5.805	0.387	19	5.69	0.647	21
15	7.752	0.839	25	7.124	0.6	17	7.016	0.764	19
20	9.439	1.239	31	8.535	0.734	20	7.346	1.459	13

## Sheet: Figure 2f
Days elapsed	Control	Tmem65fl/fl::NesCre
18		1
19		1
19		1
19		1
19		1
19		1
19		1
19		1
19		1
20		1
20		1
20		1
20		1
20		1
20		1
20		1
20		1
20		1
20		1
20		1
20		1
20		1
20		1
20		1
20		1
20		1
21		1
23		1
23		1
23		1
27		1
29		1
60	0
60	0
60	0
60	0
60	0
60	0
60	0
60	0
60	0
60	0
60	0
60	0
60	0
60	0
60	0
60	0
60	0

## Sheet: Figure 3b
Grouped	Tmem65fl/fl			Tmem65fl/fl::Myf6Cre
	A:1	A:2	A:3	B:1	B:2	B:3
Tmem65	25335.9	35120.8	27807.2	2846.15	2602.5	3104.91
Tubulin	35833.5	28965.3	29547.7	31134.3	29462.9	28914.3

## Sheet: Figure 3c
Age (month)	♀ Tmem65fl/fl			♀ Tmem65fl/fl::Myf6Cre			♂ Tmem65fl/fl			♂ Tmem65fl/fl::Myf6Cre
X	Mean	SD	N	Mean	SD	N	Mean	SD	N	Mean	SD	N
1	16.858	0.95	19	16.686	1.442	22	18.183	2.173	18	19.773	1.892	11
2	21.83	2.151	20	21.033	1.59	18	26.623	2.002	13	27.627	2.4	11
3	23.95	2.335	10	22.214	1.65	14	29.788	1.821	8	27.456	3.727	13
4	29.9	6.217	12	22.569	1.251	13	34.922	3.293	9	28.936	3.446	14
6	31.3	6.149	24	21.17	2.573	30	40.267	5.306	9	28.655	3.28	11
12	41.62	2.616	5	20.13	2.875	10	44.788	3.82	8	25	2.684	11

## Sheet: Figure 3g
Tmem65fl/fl	Tmem65fl/fl::Myf6Cre
44176	25933
33381	39708
32607	23745
39477	46207
42844	39568
30639	30557
51922	53559
41557	33177
34217.5	30375.5
26009.5	30572.5
30393

## Sheet: Figure 3h
Tmem65fl/fl	Tmem65fl/fl::Myf6Cre
4.607	4.41
3.313	4.49
4.123	4.207
3.74	4.467
4.549	4.979
3.846	5.456
3.759	4.757
4.173	4.287
2.98	4.217
4.507
3.177

[truncated: 30 more sheets: Figure 3i, Figure 3j, Figure 3k, Figure 4a and b, Figure 4c, Figure 4d, Figure 4e, Figure 4f, Figure 4h, Figure 5a, Figure 5b, Figure 5c, Figure 5d, Figure 5e, Figure 5f, Figure 5g, Figure 5h, Figure 5j and k, Figure 5l, Figure 5n …]
